# Supplementary material for: Whole genome sequencing reveals mycobacterial microevolution among concurrent isolates from sputum and blood in HIV infected TB patients
Source: BMC Infect Dis. 2016 Aug 5;16:371. doi: 10.1186/s12879-016-1737-2 (PMC4974755; doi:10.1186/s12879-016-1737-2)
Supplement: Additional file 1: — A tabular list of all SNPs and indels per M. tuberculosis isolate, sputum and blood, created using nesoni nway program. Key: Highlighted = SNPs between concurrent sputum and blood M. tuberculosis isolates, p = patient. (XLS 15043 kb) [file 12879_2016_1737_MOESM1_ESM.xls]

## Sheet: Sheet1
Reference	Position	Change type	reference	1868_bowtie	1869_bowtie	1884_bowtie	1885_bowtie	1894_bowtie	1895_bowtie	1898_bowtie	1899_bowtie	1902_bowtie	1903_bowtie	622_bowtie	623_bowtie	630_bowtie	631_bowtie	652_combined_bowtie	653_bowtie	656_bowtie	657_bowtie	662_combined_bowtie	663_combined_bowtie	670_bowtie	671_bowtie	674_bowtie	675_bowtie	689_bowtie	690_bowtie	1868_bowtie	1869_bowtie	1884_bowtie	1885_bowtie	1894_bowtie	1895_bowtie	1898_bowtie	1899_bowtie	1902_bowtie	1903_bowtie	622_bowtie	623_bowtie	630_bowtie	631_bowtie	652_combined_bowtie	653_bowtie	656_bowtie	657_bowtie	662_combined_bowtie	663_combined_bowtie
NC_018143.2	1849	substitution	C	A	A	A	A	C	C	A	A	C	C	C	C	A	A	C	C	C	C	C	C	C	C	C	C	A	A	Ax123	Ax140	Ax171	Ax140	Cx149	Cx125	Ax102	Ax160	Cx119	Cx114	Cx46	Cx99	Ax195 Gx1	Ax89	Cx78 Ax1	Cx90	Cx99	Cx92	Cx122	Cx164
NC_018143.2	1977	substitution	A	G	G	G	G	G	G	G	G	G	G	G	G	G	G	G	G	G	G	G	G	G	G	G	G	G	G	Gx70	Gx78	Gx97	Gx76	Gx79	Gx73	Gx54	Gx74	Gx61	Gx57	Gx28	Gx60	Gx103	Gx42	Gx36	Gx46	Gx56	Gx51	Gx53	Gx73
NC_018143.2	2423	substitution	G	G	G	G	G	G	G	G	G	A	A	G	G	G	G	G	G	A	A	A	A	G	G	G	G	G	G	Gx88	Gx121	Gx134	Gx124	Gx110	Gx107	Gx65	Gx139	Ax89	Ax80	Gx36	Gx89	Gx78	Gx37	Gx42	Gx29 Tx1	Ax90	Ax77	Ax82	Ax117
NC_018143.2	3446	substitution	C	T	T	C	C	C	C	C	C	C	C	C	C	C	C	C	C	C	C	C	C	C	C	C	C	C	C	Tx130	Tx130	Cx178	Cx152	Cx130	Cx133	Cx91	Cx187	Cx102	Cx113 Tx1	Cx48	Cx114	Cx234	Cx115	Cx58	Cx102	Cx144 Tx1	Cx105	Cx106	Cx192
NC_018143.2	4013	substitution	T	C	C	C	C	C	C	C	C	C	C	C	C	C	C	C	C	C	C	C	C	C	C	C	C	C	C	Cx110	Cx119	Cx123	Cx134	Cx119	Cx109	Cx81	Cx122	Cx115	Cx83	Cx32	Cx99	Cx121	Cx73	Cx76 Tx1	Cx74	Cx103	Cx91	Cx109	Cx156
NC_018143.2	6140	substitution	G	G	G	G	G	G	G	G	G	G	G	T	T	G	G	G	G	G	G	G	G	G	G	G	G	G	G	Gx88	Gx90	Gx114	Gx97	Gx98	Gx103	Gx64	Gx120	Gx88	Gx70	Tx30	Tx92	Gx164	Gx87	Gx41	Gx96	Gx84	Gx62	Gx90	Gx156
NC_018143.2	7362	substitution	G	C	C	C	C	C	C	C	C	C	C	C	C	C	C	C	C	C	C	C	C	C	C	C	C	C	C	Cx114	Cx128	Cx142	Cx143	Cx139	Cx124	Cx94	Cx135	Cx121	Cx103	Cx54	Cx96	Cx100	Cx48	Cx64	Cx53	Cx129	Cx83	Cx95	Cx138
NC_018143.2	7539	substitution	A	A	A	A	A	A	A	A	A	A	A	A	A	A	A	G	G	A	A	A	A	G	G	G	G	A	A	Ax97	Ax112	Ax130	Ax106	Ax118	Ax123	Ax89	Ax142	Ax126	Ax69	Ax46	Ax79	Ax115	Ax44	Gx78	Gx86	Ax134	Ax88	Ax83	Ax140
NC_018143.2	7585	substitution	G	C	C	C	C	C	C	C	C	C	C	C	C	C	C	C	C	C	C	C	C	C	C	C	C	C	C	Cx106	Cx121	Cx125	Cx109	Cx104	Cx113	Cx92	Cx141	Cx120	Cx70	Cx53	Cx100	Cx113	Cx40	Cx70	Cx73	Cx128	Cx95	Cx90	Cx121
NC_018143.2	9304	substitution	G	A	A	A	A	A	A	A	A	A	A	A	A	A	A	A	A	A	A	A	A	A	A	A	A	A	A	Ax126	Ax109 Tx1	Ax128	Ax127	Ax147	Ax133	Ax89	Ax124	Ax120	Ax126	Ax46	Ax114	Ax96	Ax53	Ax64	Ax72	Ax137	Ax115	Ax110	Ax162
NC_018143.2	11370	substitution	C	C	C	C	C	T	T	C	C	C	C	C	C	C	C	C	C	C	C	C	C	C	C	C	C	C	C	Cx151	Cx115	Cx147 Tx1	Cx131	Tx137	Tx135	Cx101	Cx141	Cx133	Cx145	Cx59	Cx142	Cx131	Cx68	Cx74	Cx99 Tx1	Cx172	Cx132	Cx145	Cx200
NC_018143.2	11879	substitution	A	G	G	G	G	G	G	G	G	G	G	G	G	G	G	G	G	G	G	G	G	G	G	G	G	G	G	Gx128	Gx98	Gx118	Gx110	Gx104	Gx107	Gx67	Gx108	Gx96	Gx86	Gx47	Gx110	Gx98	Gx26	Gx55	Gx74	Gx126	Gx101	Gx99	Gx151 Cx1
NC_018143.2	12204	substitution	G	A	A	A	A	G	G	A	A	G	G	G	G	A	A	G	G	G	G	G	G	G	G	G	G	A	A	Ax112	Ax100	Ax109	Ax104	Gx93	Gx107	Ax65	Ax108	Gx93	Gx92	Gx56	Gx111	Ax63 Gx1	Ax38	Gx68	Gx54	Gx150	Gx121	Gx71	Gx138
NC_018143.2	13960	substitution	G	G	G	G	G	T	T	G	G	G	G	G	G	G	G	G	G	G	G	G	G	G	G	G	G	G	G	Gx140	Gx107	Gx135	Gx121	Tx110	Tx77	Gx71	Gx143	Gx116	Gx112	Gx47	Gx99	Gx110	Gx47	Gx84 Tx1	Gx61	Gx158	Gx112	Gx99	Gx144
NC_018143.2	14251	substitution	G	G	G	G	G	G	G	G	G	G	G	A	A	G	G	G	G	G	G	G	G	G	G	G	G	G	G	Gx97	Gx116	Gx112	Gx122	Gx90	Gx104	Gx79	Gx108	Gx102	Gx88	Ax27	Ax94	Gx57	Gx23	Gx78	Gx54	Gx150	Gx110	Gx81 Ax1	Gx141
NC_018143.2	14803	substitution	G	G	G	G	G	G	G	G	G	G	G	G	G	G	G	A	A	G	G	G	G	G	G	G	G	G	G	Gx95	Gx123	Gx135	Gx125	Gx121	Gx134	Gx77	Gx146	Gx118	Gx89	Gx45	Gx105	Gx135	Gx62	Ax85	Ax129	Gx170	Gx92	Gx125	Gx170
NC_018143.2	15117	substitution	C	G	G	G	G	C	C	G	G	C	C	C	C	G	G	C	C	C	C	C	C	C	C	C	C	G	G	Gx101	Gx96	Gx137	Gx128	Cx116	Cx127	Gx83	Gx125	Cx100	Cx93	Cx49	Cx110	Gx162	Gx60	Cx70	Cx119	Cx131	Cx105	Cx111	Cx162
NC_018143.2	15144	substitution	C	C	C	T	T	C	C	T	T	C	C	C	C	C	C	C	C	C	C	C	C	C	C	C	C	C	C	Cx110	Cx94	Tx126	Tx132	Cx119	Cx118	Tx79	Tx135	Cx99	Cx77	Cx45	Cx98	Cx168	Cx73	Cx75	Cx141	Cx117	Cx116	Cx109	Cx171
NC_018143.2	16727	substitution	G	G	G	A	A	G	G	A	A	G	G	G	G	A	A	G	G	G	G	G	G	G	G	G	G	A	A	Gx125	Gx125	Ax131	Ax125	Gx118	Gx120	Ax101	Ax153	Gx136	Gx110	Gx62	Gx112	Ax102	Ax44	Gx67	Gx71	Gx143	Gx114	Gx101	Gx167
NC_018143.2	17608	substitution	G	G	G	G	G	G	G	G	G	G	G	C	C	G	G	G	G	G	G	G	G	G	G	G	G	G	G	Gx91	Gx105	Gx123	Gx85	Gx98	Gx95 Cx1	Gx46	Gx102	Gx103	Gx89	Cx48	Cx100	Gx80	Gx34	Gx65	Gx54	Gx148	Gx106	Gx88	Gx126
NC_018143.2	18091	substitution	G	G	G	G	G	G	G	G	G	G	G	G	G	G	G	A	A	G	G	G	G	A	A	A	A	G	G	Gx93	Gx79	Gx99	Gx75	Gx108	Gx109	Gx79 Cx3	Gx86	Gx89	Gx89	Gx27	Gx93	Gx90	Gx28	Ax74	Ax49	Gx153	Gx109	Gx92	Gx143
NC_018143.2	19793	substitution	C	A	A	C	C	C	C	C	C	C	C	C	C	C	C	C	C	C	C	C	C	C	C	C	C	C	C	Ax125	Ax140	Cx136	Cx142	Cx128	Cx135	Cx84	Cx132	Cx125	Cx123	Cx62	Cx104	Cx83	Cx41	Cx78	Cx83	Cx183	Cx131	Cx105	Cx177
NC_018143.2	21795	substitution	G	A	A	A	A	A	A	A	A	A	A	A	A	A	A	A	A	A	A	A	A	A	A	A	A	A	A	Ax92	Ax99	Ax121	Ax88	Ax102	Ax103	Ax72 Cx1	Ax108	Ax112	Ax106	Ax52	Ax110	Ax36	Ax12	Ax54	Ax15	Ax139	Ax139	Ax81	Ax128
NC_018143.2	22334	substitution	C	C	C	C	C	C	C	C	C	C	C	C	C	C	C	T	T	C	C	C	C	T	T	T	T	C	C	Cx103	Cx105	Cx114	Cx111	Cx104	Cx119	Cx63	Cx96	Cx106	Cx97	Cx41	Cx111	Cx71 Tx1	Cx46	Tx70	Tx61	Cx172 Ax1	Cx135	Cx78	Cx147
NC_018143.2	23504	substitution	C	C	C	C	C	C	C	C	C	C	C	C	C	C	C	C	C	C	C	C	C	C	C	C	C	T	T	Cx117	Cx124	Cx109	Cx134	Cx99	Cx113	Cx77	Cx125	Cx116	Cx76	Cx43	Cx123	Cx69	Cx41	Cx64	Cx92	Cx162	Cx123	Cx121	Cx143
NC_018143.2	24007	substitution	G	T	T	G	G	G	G	G	G	G	G	G	G	G	G	G	G	G	G	G	G	G	G	G	G	G	G	Tx107	Tx132	Gx126	Gx139	Gx115	Gx103	Gx74	Gx125	Gx128	Gx87	Gx44	Gx115 Ax1	Gx121	Gx58	Gx74	Gx99	Gx159	Gx127	Gx123	Gx187
NC_018143.2	24819	substitution	T	T	T	T	T	C	C	T	T	T	T	T	T	T	T	T	T	T	T	T	T	T	T	T	T	T	T	Tx71	Tx76	Tx64	Tx63	Cx75	Cx76	Tx39	Tx54	Tx69	Tx52	Tx36	Tx83	Tx43	Tx28	Tx43	Tx72	Tx91	Tx78	Tx57	Tx89
NC_018143.2	24821	substitution	G	G	G	A	A	G	G	A	A	G	G	G	G	G	G	G	G	G	G	G	G	G	G	G	G	G	G	Gx71	Gx76	Ax64	Ax65	Gx77	Gx79	Ax41	Ax58	Gx71	Gx56	Gx37	Gx84	Gx42	Gx27	Gx41	Gx71 Tx1	Gx88	Gx79	Gx61	Gx95
NC_018143.2	26748	deletion	C	-	-	C	C	C	C	C	C	C	C	C	C	C	C	C	C	C	C	C	C	C	C	C	C	C	C	-x97	-x103	Cx82	Cx76	Cx66	Cx98	Cx46	Cx82	Cx96	Cx57	Cx34	Cx104	Cx47	Cx24	Cx43 Gx1	Cx44	Cx89	Cx97	Cx69	Cx111
NC_018143.2	26957	substitution	C	G	G	G	G	C	C	G	G	C	C	C	C	G	G	C	C	C	C	C	C	C	C	C	C	G	G	Gx64	Gx72	Gx67	Gx85	Cx80	Cx82	Gx50	Gx57	Cx79	Cx53	Cx23	Cx87	Gx68	Gx33	Cx41	Cx74	Cx110 Gx1	Cx79	Cx65	Cx88
NC_018143.2	26959	substitution	C	G	G	G	G	G	G	G	G	G	G	G	G	G	G	G	G	G	G	G	G	G	G	G	G	G	G	Gx63	Gx73	Gx64	Gx82	Gx77	Gx78	Gx49	Gx56	Gx77	Gx55	Gx24	Gx85	Gx68	Gx33	Gx40	Gx73 Ax1	Gx112	Gx81	Gx66	Gx91
NC_018143.2	27487	substitution	G	A	A	A	A	G	G	A	A	G	G	G	G	A	A	G	G	G	G	G	G	G	G	G	G	A	A	Ax89	Ax95	Ax85	Ax107	Gx85	Gx89	Ax55	Ax90	Gx99	Gx75	Gx34	Gx61	Ax103	Ax33	Gx44	Gx86	Gx126	Gx81	Gx90	Gx159
NC_018143.2	27606	substitution	G	G	G	G	G	G	G	G	G	G	G	G	G	A	A	G	G	G	G	G	G	G	G	G	G	A	A	Gx140	Gx137	Gx139	Gx155	Gx131	Gx150	Gx90 Ax1	Gx148	Gx112	Gx116	Gx67	Gx130	Ax102	Ax51	Gx79	Gx107	Gx211	Gx164	Gx140	Gx181
NC_018143.2	28244	substitution	G	G	G	A	A	G	G	A	A	G	G	G	G	G	G	G	G	G	G	G	G	G	G	G	G	G	G	Gx134	Gx105	Ax115 Gx1	Ax97	Gx150	Gx155	Ax77	Ax123	Gx116	Gx100	Gx40	Gx98	Gx68	Gx34	Gx66	Gx60	Gx153	Gx136	Gx96	Gx148
NC_018143.2	28552	substitution	C	C	C	G	G	C	C	G	G	C	C	C	C	G	G	C	C	C	C	C	C	C	C	C	C	G	G	Cx132	Cx126	Gx168	Gx138	Cx143	Cx179	Gx136	Gx172	Cx135	Cx157	Cx50	Cx146	Gx81	Gx56	Cx76	Cx55 Ax1	Cx192	Cx158	Cx94	Cx174
NC_018143.2	29483	deletion	A	A	A	A	A	-	-	A	A	A	A	A	A	A	A	A	A	A	A	A	A	A	A	A	A	A	A	Ax112	Ax126	Ax146	Ax132	-x126	-x152	Ax85	Ax142	Ax137	Ax89	Ax41	Ax140	Ax96	Ax45	Ax77	Ax82	Ax159	Ax134	Ax108	Ax170
NC_018143.2	29641	substitution	G	G	G	G	G	G	G	G	G	A	A	G	G	G	G	G	G	A	A	A	A	G	G	G	G	G	G	Gx97	Gx97	Gx147 Tx1	Gx111	Gx127	Gx115	Gx72	Gx118	Ax137	Ax120	Gx58 Ax1	Gx114	Gx136	Gx72	Gx60	Gx109 Ax1	Ax185 Gx1	Ax124	Ax124	Ax190
NC_018143.2	30943	substitution	C	C	C	C	C	T	T	C	C	C	C	C	C	C	C	C	C	C	C	C	C	C	C	C	C	C	C	Cx129	Cx140	Cx111	Cx135	Tx102	Tx112	Cx65	Cx117	Cx111	Cx98 Tx1	Cx39	Cx143	Cx62 Ax1	Cx32	Cx74	Cx44	Cx148	Cx113	Cx92	Cx133
NC_018143.2	31077	substitution	C	C	C	C	C	T	T	C	C	C	C	C	C	C	C	C	C	C	C	C	C	C	C	C	C	C	C	Cx150	Cx123	Cx130	Cx136	Tx127	Tx134	Cx98	Cx139	Cx142	Cx100 Tx1	Cx50	Cx137	Cx99	Cx51	Cx80	Cx65	Cx158	Cx157	Cx98	Cx181
NC_018143.2	32075	substitution	T	T	T	T	T	T	T	T	T	T	T	T	T	T	T	C	C	T	T	T	T	C	C	C	C	T	T	Tx104	Tx127	Tx102	Tx99	Tx86	Tx87	Tx79	Tx126	Tx122	Tx68	Tx38	Tx97 Cx1	Tx89 Ax1	Tx60	Cx48	Cx79	Tx118	Tx113	Tx81	Tx144
NC_018143.2	32103	substitution	C	T	T	C	C	C	C	C	C	C	C	C	C	C	C	C	C	C	C	C	C	C	C	C	C	C	C	Tx104	Tx113	Cx107	Cx101	Cx101	Cx88	Cx82	Cx121	Cx119	Cx71	Cx34	Cx93	Cx84 Tx1	Cx55	Cx45	Cx73	Cx119	Cx114	Cx77	Cx140
NC_018143.2	33436	substitution	C	C	C	C	C	C	C	C	C	T	T	C	C	C	C	C	C	T	T	T	T	C	C	C	C	C	C	Cx77	Cx90	Cx92	Cx100	Cx101	Cx90	Cx62 Gx1	Cx106	Tx103	Tx67	Cx32	Cx102	Cx132	Cx52	Cx49	Cx72	Tx105	Tx79	Tx92	Tx139
NC_018143.2	33457	substitution	C	C	C	C	C	C	C	C	C	C	C	T	T	C	C	C	C	C	C	C	C	C	C	C	C	C	C	Cx90	Cx101	Cx108	Cx116 Tx1	Cx117	Cx96	Cx78	Cx119	Cx120	Cx84	Tx44	Tx113	Cx100	Cx49	Cx51	Cx55	Cx114	Cx98	Cx96	Cx141 Tx1
NC_018143.2	33551	substitution	T	T	T	T	T	T	T	T	T	T	T	G	G	T	T	T	T	T	T	T	T	T	T	T	T	T	T	Tx94	Tx104	Tx89	Tx97	Tx74	Tx97	Tx77	Tx111	Tx89	Tx61	Gx51	Gx82	Tx101	Tx60	Tx49	Tx56	Tx122	Tx98	Tx83	Tx134
NC_018143.2	33841	substitution	C	C	C	C	C	C	C	C	C	G	G	C	C	C	C	C	C	G	G	G	G	C	C	C	C	C	C	Cx120	Cx95	Cx144	Cx155	Cx125	Cx105	Cx102	Cx124	Gx149	Gx94	Cx44	Cx112 Ax1	Cx143	Cx64	Cx61	Cx94	Gx146	Gx97	Gx119	Gx181
NC_018143.2	34044	substitution	T	C	C	C	C	C	C	C	C	C	C	C	C	C	C	C	C	C	C	C	C	C	C	C	C	C	C	Cx90 Tx1	Cx114	Cx110	Cx87	Cx74	Cx105	Cx57	Cx99	Cx80	Cx86	Cx46	Cx95	Cx134 Tx1	Cx71	Cx71	Cx91	Cx94	Cx78	Cx84 Tx1	Cx141
NC_018143.2	34062	substitution	C	C	C	C	C	T	T	C	C	C	C	C	C	C	C	C	C	C	C	C	C	C	C	C	C	C	C	Cx89	Cx106	Cx98	Cx90	Tx80	Tx102 Cx1	Cx55	Cx95	Cx71	Cx86	Cx41	Cx86	Cx131	Cx60	Cx55	Cx79	Cx101	Cx82	Cx91	Cx146
NC_018143.2	34226	substitution	A	A	A	A	A	A	A	A	A	A	A	A	A	A	A	G	G	A	A	A	A	G	G	G	G	A	A	Ax115	Ax102	Ax124	Ax136	Ax103	Ax116	Ax91	Ax122	Ax135	Ax90	Ax43	Ax106	Ax134	Ax82	Gx44	Gx101	Ax122	Ax87	Ax104	Ax134
NC_018143.2	34569	deletion	C	-	-	C	C	C	C	C	C	C	C	C	C	C	C	C	C	C	C	C	C	C	C	C	C	C	C	-x91	-x85	Cx76	Cx80	Cx81	Cx72	Cx55	Cx108	Cx92	Cx63	Cx26	Cx74	Cx110	Cx85	Cx43	Cx86	Cx93 -x1	Cx64	Cx75 Ax1	Cx125
NC_018143.2	35097	substitution	T	T	T	T	T	T	T	T	T	T	T	C	C	T	T	T	T	T	T	T	T	T	T	T	T	T	T	Tx107	Tx116	Tx138	Tx126	Tx122	Tx111	Tx109	Tx145	Tx105	Tx114	Cx51	Cx97	Tx185	Tx97	Tx75	Tx119	Tx145	Tx106	Tx145 Ax1	Tx189
NC_018143.2	36471	deletion	C	C	C	C	C	-	-	C	C	C	C	C	C	C	C	C	C	C	C	C	C	C	C	C	C	C	C	Cx106	Cx110	Cx86	Cx97	-x102 Cx3	-x140 Cx1	Cx68	Cx84	Cx106 -x1	Cx67 Tx1	Cx52	Cx120	Cx107 Ax1	Cx68	Cx49	Cx86 Ax2	Cx129	Cx80	Cx65	Cx165
NC_018143.2	37031	substitution	C	G	G	G	G	G	G	G	G	G	G	G	G	G	G	G	G	G	G	G	G	G	G	G	G	G	G	Gx120	Gx128	Gx107	Gx123	Gx122	Gx104	Gx97	Gx107	Gx132	Gx90	Gx50	Gx145	Gx78 -x1	Gx51	Gx77	Gx81 -x1	Gx167	Gx107	Gx95	Gx175 -x1
NC_018143.2	40162	substitution	C	C	C	C	C	C	C	C	C	C	C	T	T	C	C	C	C	C	C	C	C	C	C	C	C	C	C	Cx106	Cx118	Cx122	Cx128	Cx101	Cx99	Cx55	Cx127	Cx109	Cx78 Gx1	Tx59	Tx121	Cx92	Cx34	Cx68	Cx74	Cx154	Cx108	Cx98	Cx161
NC_018143.2	42281	substitution	C	A	A	A	A	C	C	A	A	C	C	C	C	A	A	C	C	C	C	C	C	C	C	C	C	A	A	Ax114	Ax126	Ax145	Ax119	Cx124	Cx152	Ax86	Ax150	Cx159	Cx156	Cx59	Cx175	Ax86	Ax55	Cx73	Cx59	Cx197 Ax1	Cx150	Cx112	Cx191
NC_018143.2	42747	substitution	C	C	C	C	C	C	C	C	C	C	C	C	C	C	C	T	T	C	C	C	C	T	T	T	T	C	C	Cx127	Cx115	Cx146	Cx122	Cx132	Cx149	Cx85	Cx116	Cx116	Cx122	Cx41	Cx133	Cx67	Cx49	Tx72	Tx70	Cx168	Cx136	Cx132	Cx175
NC_018143.2	42967	substitution	G	C	C	C	C	C	C	C	C	C	C	C	C	C	C	C	C	C	C	C	C	C	C	C	C	C	C	Cx68	Cx81	Cx83	Cx78	Cx62	Cx84	Cx44	Cx72	Cx74	Cx55	Cx23	Cx88	Cx85 -x1	Cx46	Cx47	Cx53 -x1	Cx109	Cx77	Cx78	Cx125
NC_018143.2	44709	substitution	C	T	T	C	C	C	C	C	C	C	C	C	C	C	C	C	C	C	C	C	C	C	C	C	C	C	C	Tx100	Tx102	Cx91	Cx96	Cx98	Cx88	Cx51	Cx110	Cx84	Cx58	Cx34	Cx85	Cx67	Cx37	Cx45	Cx69	Cx110 Tx1	Cx99	Cx85	Cx107
NC_018143.2	44750	substitution	C	C	C	C	C	C	C	C	C	C	C	C	C	C	C	C	C	C	C	C	C	T	T	C	C	C	C	Cx76	Cx96	Cx95	Cx92	Cx78	Cx77	Cx45	Cx98	Cx86	Cx81	Cx28	Cx76	Cx75	Cx43	Cx45	Cx81	Cx84	Cx86	Cx104	Cx115
NC_018143.2	45089	substitution	C	C	C	C	C	C	C	C	C	C	C	C	C	T	T	C	C	C	C	C	C	C	C	C	C	T	T	Cx91	Cx94 Ax1	Cx72	Cx80	Cx78	Cx87	Cx56	Cx98	Cx101	Cx53	Cx29	Cx73	Tx86	Tx56	Cx45	Cx49 Ax1	Cx95	Cx92	Cx74	Cx114
NC_018143.2	45544	substitution	C	C	C	T	T	C	C	T	T	C	C	C	C	T	T	C	C	C	C	C	C	C	C	C	C	T	T	Cx110	Cx129	Tx116	Tx142	Cx102	Cx81	Tx64	Tx154	Cx108	Cx81	Cx34	Cx83	Tx107	Tx57	Cx60	Cx73	Cx126	Cx107	Cx88	Cx175
NC_018143.2	46594	substitution	C	C	C	C	C	C	C	C	C	C	C	T	T	C	C	C	C	C	C	C	C	C	C	C	C	C	C	Cx128	Cx109	Cx120	Cx123	Cx92	Cx108	Cx70	Cx137	Cx112	Cx84	Tx48	Tx97	Cx104	Cx73	Cx74	Cx92	Cx156	Cx91	Cx86	Cx130
NC_018143.2	46730	substitution	G	G	G	G	G	G	G	G	G	G	G	C	C	G	G	G	G	G	G	G	G	G	G	G	G	G	G	Gx86	Gx68 Ax1	Gx90	Gx85	Gx71	Gx78	Gx46	Gx91	Gx67	Gx56	Cx33	Cx58	Gx127	Gx59	Gx60	Gx93	Gx88	Gx78	Gx67	Gx108
NC_018143.2	48198	insertion-before	-	GG	GG	-	-	-	-	-	-	-	-	-	-	-	-	-	-	-	-	-	-	-	-	-	-	-	-	GGx60	GGx68 -x4	-x63	-x79	-x71	-x64	-x47	-x59	-x68	-x51	-x24	-x48	-x73	-x37	-x59	-x63	-x94	-x63	-x54	-x98
NC_018143.2	49360	substitution	C	T	T	T	T	C	C	T	T	C	C	C	C	T	T	C	C	C	C	C	C	C	C	C	C	T	T	Tx135	Tx131 Cx1	Tx113	Tx95	Cx100	Cx106	Tx82	Tx119	Cx102	Cx100	Cx45	Cx108	Tx94	Tx47	Cx69	Cx74	Cx179	Cx125	Cx83	Cx148
NC_018143.2	49691	deletion	C	-	-	-	-	C	C	-	-	C	C	C	C	-	-	C	C	C	C	C	C	C	C	C	C	-	-	-x128	-x133	-x123	-x126	Cx126	Cx129	-x77	-x138	Cx115	Cx108	Cx46	Cx112 Tx1	-x78	-x33	Cx83	Cx71 Gx1	Cx152	Cx106	Cx98	Cx148
NC_018143.2	49692	deletion	C	-	-	-	-	C	C	-	-	C	C	C	C	-	-	C	C	C	C	C	C	C	C	C	C	-	-	-x128	-x135	-x124	-x127	Cx126	Cx129	-x75	-x138	Cx117	Cx105	Cx46	Cx112	-x77 Tx1	-x33	Cx80	Cx73	Cx149	Cx107	Cx97	Cx145
NC_018143.2	50557	substitution	T	C	C	C	C	C	C	C	C	T	T	T	T	C	C	T	T	T	T	T	T	T	T	T	T	C	C	Cx91 Tx1	Cx101	Cx121	Cx98	Cx100	Cx102	Cx80	Cx115	Tx104	Tx75	Tx36	Tx95	Cx58	Cx32	Tx65	Tx58	Tx173	Tx111	Tx97	Tx139 Cx1
NC_018143.2	51949	substitution	A	G	G	G	G	G	G	G	G	A	A	A	A	G	G	A	A	A	A	A	A	A	A	A	A	G	G	Gx140	Gx106	Gx117	Gx132	Gx128	Gx132	Gx76	Gx111	Ax118 Gx1	Ax102	Ax55	Ax108 Gx1	Gx90	Gx36	Ax65	Ax72	Ax142	Ax135	Ax126	Ax177
NC_018143.2	51954	substitution	T	T	T	T	T	A	A	T	T	T	T	T	T	T	T	T	T	T	T	T	T	T	T	T	T	T	T	Tx127	Tx99	Tx112	Tx117	Ax124	Ax124	Tx74	Tx100	Tx118 Ax1	Tx97	Tx52	Tx101 Ax1	Tx85	Tx35	Tx59 Cx1	Tx69	Tx137	Tx129	Tx124	Tx168
NC_018143.2	53422	substitution	G	A	A	A	A	G	G	A	A	G	G	G	G	A	A	G	G	G	G	G	G	G	G	G	G	A	A	Ax112	Ax91	Ax141	Ax89 Gx1	Gx114	Gx138	Ax113	Ax124	Gx116	Gx120	Gx39	Gx120	Ax45	Ax20	Gx49	Gx45	Gx132	Gx110	Gx89	Gx134
NC_018143.2	54304	substitution	C	C	C	C	C	C	C	C	C	C	C	C	C	C	C	T	T	C	C	C	C	T	T	T	T	C	C	Cx124	Cx106	Cx151	Cx129	Cx136	Cx136	Cx86	Cx150	Cx124	Cx95	Cx48	Cx122	Cx110 Tx1	Cx66	Tx81	Tx95	Cx146	Cx127	Cx124	Cx174
NC_018143.2	54394	substitution	A	G	G	G	G	G	G	G	G	A	A	A	A	G	G	A	A	A	A	A	A	A	A	A	A	G	G	Gx119	Gx114	Gx141	Gx130	Gx131	Gx118	Gx92 Tx1	Gx146	Ax134	Ax121	Ax58	Ax115	Gx120	Gx94	Ax67	Ax96	Ax157	Ax113	Ax125	Ax174 Gx1
NC_018143.2	54802	substitution	C	C	C	C	C	T	T	C	C	C	C	C	C	C	C	C	C	C	C	C	C	C	C	C	C	C	C	Cx144	Cx145	Cx148	Cx165	Tx143	Tx144	Cx114	Cx127	Cx159	Cx133	Cx56	Cx123	Cx147	Cx90	Cx87	Cx113	Cx204	Cx106	Cx145	Cx188
NC_018143.2	54842	substitution	G	T	T	T	T	G	G	T	T	G	G	G	G	T	T	G	G	G	G	G	G	G	G	G	G	T	T	Tx152	Tx125	Tx140	Tx165	Gx138	Gx126	Tx115	Tx131 Gx1	Gx154	Gx119	Gx51	Gx117	Tx119	Tx80	Gx75	Gx105 Cx1	Gx171 Tx2	Gx127	Gx112	Gx167
NC_018143.2	55534	insertion-before	-	-	-	-	-	GCC	N	-	-	N	N	GCC	N	-	-	N	GCC	N	N	N	N	N	N	GCCGCC	N	-	-	-x114	-x92	-x122 Cx2	-x113 Cx1	GCCx73 -x21	GCCx77 -x24	-x80 Cx1	-x117	GCCGCCx74 -x32	GCCGCCx53 -x23	GCCx30 -x5	GCCx69 -x27	-x60	-x31	GCCx39 -x10	GCCx43 -x5	GCCGCCx93 -x42	GCCGCCx53 -x35	GCCGCCx62 -x16 GCCx1 CCCGCCx1	GCCGCCx74 -x32
NC_018143.2	55541	insertion-before	-	N	N	N	N	-	-	N	N	-	-	-	-	N	N	-	-	-	-	-	-	-	-	-	-	CCGCCGCCT	CCGCCGCCT	CCGCCGCCTx71 -x39 CCGCCTx3 CCTx2	CCGCCGCCTx57 -x27 CCGCCTx3 CCTx3	CCGCCGCCTx71 -x45 CCTx9 CCGCCTx3	CCGCCGCCTx74 -x39 CCTx5 CCGCCTx1	-x90	-x107	CCGCCGCCTx54 -x24 CCTx5 CCGCCTx1	CCGCCGCCTx73 -x43 CCTx6 CCGCCTx3	-x108	-x81	-x34	-x100	CCGCCGCCTx51 -x11 CCTx4 AAGGTGGTACCTx1	CCGCCGCCTx23 -x8 AATCx1 CCTx1	-x58	-x47	-x150	-x87	-x90	-x108
NC_018143.2	55998	substitution	G	A	A	A	A	G	G	A	A	G	G	G	G	A	A	G	G	G	G	G	G	G	G	G	G	A	A	Ax91	Ax96	Ax139 Gx1	Ax119	Gx79	Gx119	Ax77	Ax103	Gx108	Gx71	Gx47	Gx90	Ax74	Ax38	Gx62	Gx72 Tx1	Gx103	Gx95	Gx92	Gx146
NC_018143.2	57390	substitution	A	A	A	A	A	T	T	A	A	A	A	A	A	A	A	A	A	A	A	A	A	A	A	A	A	A	A	Ax100	Ax110	Ax101	Ax101	Tx94	Tx103	Ax58	Ax105	Ax102	Ax62	Ax36	Ax101	Ax68	Ax29	Ax62	Ax68	Ax143 Gx1	Ax80	Ax68	Ax103
NC_018143.2	58594	insertion-before	-	-	-	-	-	-	-	-	-	-	-	CAC	CAC	-	-	-	-	-	-	-	-	-	-	-	-	-	-	-x94	-x101	-x115	-x80	-x93	-x92	-x54	-x88	-x91	-x52	CACx31 -x5	CACx80 -x10	-x57	-x38	-x57	-x61	-x110	-x74	-x69	-x117
NC_018143.2	62046	substitution	A	G	G	G	G	G	G	G	G	G	G	G	G	G	G	G	G	G	G	G	G	G	G	G	G	G	G	Gx66	Gx63	Gx73	Gx57	Gx69	Gx62	Gx41	Gx61	Gx46	Gx47	Gx21	Gx68	Gx93	Gx51	Gx44	Gx68	Gx88	Gx73	Gx57	Gx102
NC_018143.2	62654	substitution	G	G	G	G	G	A	A	G	G	G	G	G	G	G	G	G	G	G	G	G	G	G	G	G	G	G	G	Gx120	Gx105	Gx130	Gx94	Ax96	Ax83	Gx79	Gx138	Gx103	Gx95	Gx51	Gx80	Gx151 Tx1	Gx95	Gx54	Gx89	Gx119	Gx77	Gx85	Gx146
NC_018143.2	63211	substitution	C	C	C	C	C	C	C	C	C	T	T	C	C	C	C	C	C	T	T	T	T	C	C	C	C	C	C	Cx131	Cx119 Gx1	Cx167	Cx149	Cx158	Cx119	Cx83	Cx164	Tx139	Tx128	Cx81	Cx122	Cx134 Tx1	Cx82	Cx76	Cx92	Tx164	Tx112	Tx128 Ax1	Tx193 Cx1
NC_018143.2	63768	substitution	C	C	C	C	C	C	C	C	C	C	C	T	T	C	C	C	C	C	C	C	C	C	C	C	C	C	C	Cx127	Cx136	Cx142	Cx122	Cx150	Cx119	Cx86	Cx131	Cx113	Cx105	Tx50	Tx112 Ax1	Cx151	Cx60 Gx1	Cx61	Cx90	Cx143	Cx96	Cx121	Cx166
NC_018143.2	63847	substitution	T	T	T	C	C	T	T	C	C	T	T	T	T	C	C	T	T	T	T	T	T	T	T	T	T	C	C	Tx110	Tx106	Cx134	Cx96	Tx127 Ax1	Tx100	Cx82	Cx130	Tx127	Tx98	Tx61	Tx129	Cx132	Cx73	Tx61	Tx117	Tx129	Tx130	Tx140	Tx203
NC_018143.2	65080	substitution	G	A	A	G	G	G	G	G	G	G	G	G	G	G	G	G	G	G	G	G	G	G	G	G	G	G	G	Ax123	Ax89 Tx1	Gx104	Gx106	Gx90	Gx100	Gx72	Gx111	Gx91	Gx84	Gx48	Gx103	Gx55	Gx45	Gx64	Gx36	Gx127	Gx95	Gx74	Gx102
NC_018143.2	66029	substitution	C	C	C	A	A	C	C	A	A	C	C	C	C	C	C	C	C	C	C	C	C	C	C	C	C	C	C	Cx109	Cx78	Ax133	Ax88	Cx102	Cx109 Ax1	Ax74	Ax104	Cx112	Cx65	Cx41	Cx113	Cx80	Cx53	Cx66	Cx85 Ax1	Cx138	Cx110	Cx81	Cx150
NC_018143.2	66629	substitution	C	T	T	C	C	C	C	C	C	C	C	C	C	C	C	C	C	C	C	C	C	C	C	C	C	C	C	Tx121	Tx109	Cx140	Cx129	Cx121	Cx152	Cx102	Cx153	Cx145	Cx109	Cx66	Cx133	Cx100 Tx1	Cx50	Cx81	Cx78	Cx162 Tx1	Cx143	Cx102	Cx209
NC_018143.2	67009	substitution	C	T	T	T	T	C	C	T	T	C	C	C	C	T	T	C	C	C	C	C	C	C	C	C	C	T	T	Tx110	Tx100	Tx141	Tx109	Cx113	Cx137	Tx90	Tx133	Cx113	Cx94 Ax2	Cx50	Cx115	Tx116	Tx54	Cx51	Cx80	Cx151	Cx145	Cx92	Cx159 Tx1
NC_018143.2	67789	substitution	C	C	C	C	C	C	C	C	C	T	T	C	C	C	C	C	C	T	T	T	T	C	C	C	C	C	C	Cx119	Cx128	Cx176	Cx113	Cx136	Cx173	Cx109	Cx164	Tx149	Tx114 Ax1	Cx52	Cx158	Cx65 Gx1	Cx45	Cx64	Cx47	Tx219 Cx1	Tx141	Tx82	Tx151
NC_018143.2	69476	substitution	C	C	C	C	C	C	C	C	C	C	C	C	C	A	A	C	C	C	C	C	C	C	C	C	C	A	A	Cx110	Cx121	Cx145	Cx136	Cx142	Cx141	Cx115	Cx151	Cx138	Cx107	Cx61	Cx112	Ax127	Ax76	Cx94	Cx86	Cx175	Cx133	Cx87	Cx201
NC_018143.2	69831	substitution	C	C	C	C	C	T	T	C	C	C	C	C	C	C	C	C	C	C	C	C	C	C	C	C	C	C	C	Cx148	Cx127	Cx169	Cx143	Tx153	Tx144	Cx121	Cx171	Cx143	Cx135 Tx1	Cx64	Cx117	Cx156	Cx90	Cx95	Cx89	Cx161	Cx121	Cx126	Cx183
NC_018143.2	69868	substitution	C	C	C	C	C	T	T	C	C	C	C	C	C	C	C	C	C	C	C	C	C	C	C	C	C	C	C	Cx134	Cx133	Cx165	Cx128	Tx143	Tx131	Cx105	Cx178	Cx149	Cx119	Cx59	Cx111 Tx1	Cx163	Cx89	Cx83	Cx93	Cx171	Cx124	Cx108	Cx177
NC_018143.2	69935	substitution	G	G	G	G	G	G	G	G	G	G	G	G	G	G	G	G	G	C	C	G	G	G	G	G	G	G	G	Gx103	Gx126	Gx138	Gx114	Gx84	Gx107	Gx87	Gx143	Gx112	Gx87	Gx46	Gx107	Gx130	Gx72	Gx63	Gx87	Cx116 Gx1	Cx104	Gx101	Gx127
NC_018143.2	69981	substitution	C	A	A	A	A	C	C	A	A	C	C	C	C	A	A	C	C	C	C	C	C	C	C	C	C	A	A	Ax103	Ax122	Ax137	Ax136 Gx1	Cx90	Cx108	Ax91	Ax140	Cx97	Cx66	Cx53	Cx100	Ax167 Cx3	Ax82	Cx59	Cx95	Cx123	Cx104	Cx111	Cx133 Ax2
NC_018143.2	70092	substitution	G	G	G	G	G	A	A	G	G	G	G	G	G	G	G	G	G	G	G	G	G	G	G	G	G	G	G	Gx98	Gx87	Gx132	Gx91	Ax88	Ax96	Gx92	Gx117	Gx101	Gx65	Gx43	Gx95	Gx162	Gx72	Gx38	Gx81	Gx104	Gx86	Gx81	Gx142
NC_018143.2	70264	substitution	G	T	T	T	T	G	G	T	T	G	G	G	G	T	T	G	G	G	G	G	G	G	G	G	G	T	T	Tx125	Tx133	Tx177	Tx112	Gx132	Gx122	Tx105	Tx168 Ax1	Gx140	Gx127	Gx53	Gx114	Tx147	Tx81	Gx88	Gx94	Gx140 Tx1	Gx147	Gx99 Ax1	Gx189
NC_018143.2	70813	substitution	A	G	G	G	G	G	G	G	G	G	G	G	G	G	G	G	G	G	G	G	G	G	G	G	G	G	G	Gx113	Gx98	Gx136 Tx1	Gx117	Gx123	Gx127	Gx115	Gx168	Gx123	Gx101	Gx58	Gx96	Gx75	Gx56	Gx62	Gx46	Gx162	Gx110	Gx103	Gx142 Ax1
NC_018143.2	70921	substitution	C	C	C	C	C	T	T	C	C	C	C	C	C	C	C	C	C	C	C	C	C	C	C	C	C	C	C	Cx116	Cx126	Cx156	Cx120	Tx137	Tx128	Cx113	Cx143	Cx132	Cx111	Cx49	Cx110	Cx129	Cx59	Cx61	Cx63	Cx145	Cx134	Cx95	Cx146
NC_018143.2	71333	substitution	G	C	C	C	C	C	C	C	C	C	C	C	C	C	C	C	C	C	C	C	C	C	C	C	C	C	C	Cx24	Cx35	Cx48	Cx31	Cx39	Cx54	Cx33	Cx52	Cx80	Cx72	Cx15	Cx33	Cx31	Cx17	Cx27	Cx20	Cx89	Cx82	Cx77	Cx96
NC_018143.2	71440	substitution	G	G	G	G	G	G	G	G	G	T	T	G	G	G	G	G	G	T	T	T	T	G	G	G	G	G	G	Gx64	Gx56	Gx73	Gx49	Gx74	Gx77	Gx45	Gx101	Tx19	Tx19	Gx21	Gx57	Gx38	Gx17	Gx41	Gx24	Tx30	Tx15	Tx11	Tx16 Gx1
NC_018143.2	71446	substitution	G	G	G	G	G	G	G	G	G	N	A	G	G	G	G	G	G	A	N	N	N	G	G	G	G	G	G	Gx60	Gx56	Gx74	Gx46	Gx70	Gx77	Gx49 Tx1	Gx98	Ax11 Gx2	Ax11	Gx22	Gx53	Gx37	Gx17	Gx38	Gx26	Ax11	Ax5 Gx1	Ax5 Gx3	Ax8 Gx3
NC_018143.2	71450	substitution	T	T	T	T	T	T	T	T	T	G	G	T	T	T	T	T	T	N	N	N	G	T	T	T	T	T	T	Tx61	Tx56	Tx78	Tx48	Tx72	Tx81	Tx46	Tx97	Gx17 Ax1	Gx15	Tx22	Tx54	Tx36	Tx16	Tx40	Tx27 Gx1	Gx7 Ax2	Gx7 Ax1	Gx11 Ax1 Tx1	Gx19 Ax1
NC_018143.2	71453	substitution	C	C	C	C	C	C	C	C	C	G	G	C	C	C	C	C	C	G	G	N	G	C	C	C	C	C	C	Cx59	Cx56	Cx73	Cx46	Cx68	Cx75	Cx43	Cx99 Ax1	Gx18	Gx22	Cx20	Cx54	Cx37	Cx17	Cx41	Cx32	Gx17	Gx11	Gx11 Cx1	Gx27 Cx1
NC_018143.2	71460	substitution	G	G	G	G	G	G	G	G	G	C	C	G	G	G	G	G	G	C	C	C	C	G	G	G	G	G	G	Gx52	Gx52	Gx69	Gx47	Gx57	Gx76	Gx38	Gx99	Cx33	Cx31	Gx21	Gx54	Gx42	Gx21	Gx42	Gx37	Cx37	Cx27	Cx16 -x1	Cx42
NC_018143.2	71461	substitution	A	A	A	A	A	A	A	A	A	C	C	A	A	A	A	A	A	C	C	C	C	A	A	A	A	A	A	Ax51	Ax50	Ax69	Ax47	Ax59	Ax74	Ax39	Ax98	Cx33	Cx31	Ax21	Ax55	Ax41 Gx1	Ax22	Ax42	Ax36 Gx1	Cx38	Cx28	Cx16 -x1	Cx45
NC_018143.2	72546	substitution	C	T	T	T	T	C	C	T	T	C	C	C	C	T	T	C	C	C	C	C	C	C	C	C	C	T	T	Tx110	Tx125	Tx130	Tx93	Cx116 Gx1	Cx122	Tx72	Tx112	Cx105	Cx84	Cx46	Cx90 Ax1	Tx128	Tx94	Cx56	Cx84	Cx121	Cx90	Cx102	Cx152
NC_018143.2	74056	substitution	C	C	C	C	C	C	C	C	C	C	C	T	T	C	C	C	C	C	C	C	C	C	C	C	C	C	C	Cx67	Cx60	Cx86	Cx83	Cx72	Cx55	Cx52	Cx71	Cx68	Cx36	Tx31	Tx71	Cx126	Cx59	Cx41	Cx91	Cx90	Cx57	Cx67	Cx103
NC_018143.2	75230	substitution	C	A	A	A	A	C	C	A	A	C	C	C	C	A	A	C	C	C	C	C	C	C	C	C	C	A	A	Ax82	Ax93	Ax86	Ax67	Cx114	Cx105	Ax41	Ax57	Cx104	Cx65	Cx42	Cx98	Ax88	Ax34	Cx49	Cx92	Cx130	Cx91	Cx87	Cx134
NC_018143.2	75937	substitution	G	C	C	C	C	C	C	C	C	C	C	C	C	C	C	C	C	C	C	C	C	C	C	C	C	C	C	Cx102	Cx103	Cx114	Cx92	Cx90	Cx107	Cx73	Cx97	Cx108	Cx54	Cx46	Cx120	Cx89	Cx35	Cx55	Cx76	Cx161	Cx91	Cx73	Cx109
NC_018143.2	75985	substitution	G	G	G	T	T	G	G	T	T	G	G	G	G	G	G	G	G	G	G	G	G	G	G	G	G	G	G	Gx125	Gx101	Tx114	Tx104	Gx88	Gx112	Tx65	Tx116	Gx117	Gx45	Gx31	Gx125	Gx83	Gx37	Gx62	Gx74 Tx1	Gx135	Gx95	Gx67 Tx1	Gx117
NC_018143.2	76016	substitution	C	C	C	T	T	C	C	T	T	C	C	C	C	T	T	C	C	C	C	C	C	C	C	C	C	T	T	Cx120	Cx108	Tx118	Tx100	Cx92	Cx107	Tx68	Tx125	Cx114	Cx61	Cx36	Cx117	Tx92	Tx47	Cx74	Cx72	Cx128	Cx95	Cx84	Cx119
NC_018143.2	76533	substitution	C	C	C	T	T	C	C	T	T	C	C	C	C	T	T	C	C	C	C	C	C	C	C	C	C	T	T	Cx109	Cx113	Tx76	Tx102	Cx105	Cx91	Tx72	Tx101	Cx96	Cx63	Cx45	Cx94	Tx58	Tx32	Cx74	Cx59	Cx128 Tx1	Cx82	Cx81	Cx144
NC_018143.2	76918	substitution	G	G	G	T	T	G	G	T	T	G	G	G	G	G	G	G	G	G	G	G	G	G	G	G	G	G	G	Gx119	Gx106	Tx83	Tx105	Gx91	Gx97	Tx59	Tx80	Gx95	Gx70	Gx58	Gx107	Gx86	Gx40	Gx74	Gx55 Tx1	Gx130 Tx1	Gx105	Gx74	Gx135
NC_018143.2	77417	substitution	A	A	A	A	A	A	A	A	A	A	A	A	A	A	A	A	A	G	G	A	A	A	A	A	A	A	A	Ax133	Ax116	Ax131	Ax140	Ax110	Ax125	Ax72	Ax117	Ax116	Ax92	Ax57	Ax125	Ax70	Ax45	Ax77	Ax72	Gx169	Gx113	Ax87	Ax143
NC_018143.2	78964	substitution	C	C	C	C	C	C	C	C	C	C	C	T	T	C	C	C	C	C	C	C	C	C	C	C	C	C	C	Cx114	Cx133	Cx130	Cx104	Cx105	Cx94	Cx59	Cx92	Cx108	Cx66	Tx59	Tx128	Cx94	Cx52	Cx59	Cx110	Cx114	Cx76	Cx91	Cx134
NC_018143.2	79501	insertion-before	-	-	-	-	-	-	-	-	-	-	-	-	-	N	N	GAC	GAC	-	-	-	-	-	-	N	N	-	N	-x68 GACx7	-x53 GACx6	-x51 GACx4	-x56 GACx5	-x39 GACx4	-x57 GACx12	-x44 GACx3	-x62 GACx4	-x52	-x45	-x23	-x66	-x56 GACx18	-x22 GACx8	GACx30 -x4	GACx59 -x3	-x65	-x47	-x43	-x81
NC_018143.2	79501	substitution	T	T	T	T	T	T	N	T	T	T	T	T	T	N	N	C	C	T	T	T	T	T	T	N	N	T	N	Tx67 Cx9 Gx1	Tx51 Cx6 Gx4	Tx48 Cx5 Gx3	Tx56 Cx5 Gx2	Tx38 Cx5 Gx1	Tx56 Cx14 Gx1	Tx43 Cx4 Gx2	Tx61 Cx6 Gx1	Tx54	Tx46	Tx23	Tx66	Tx60 Cx18 Gx1	Tx21 Cx8 Gx1	Cx29 Gx5	Cx57 Gx7 -x1	Tx65	Tx47	Tx43	Tx81
NC_018143.2	80613	substitution	C	G	G	G	G	G	G	G	G	G	G	G	G	G	G	G	G	G	G	G	G	G	G	G	G	G	G	Gx117	Gx103	Gx93	Gx91	Gx112	Gx116	Gx69	Gx120	Gx51	Gx38	Gx40	Gx88	Gx88	Gx36	Gx67	Gx79	Gx73	Gx39	Gx46	Gx78
NC_018143.2	81415	substitution	G	G	G	G	G	G	G	G	G	G	G	G	G	G	G	G	G	T	T	G	G	G	G	G	G	G	G	Gx110	Gx117	Gx91	Gx111	Gx92	Gx99	Gx67	Gx89	Gx101	Gx67	Gx52	Gx90	Gx70 Cx1	Gx36	Gx65	Gx56	Tx103	Tx89	Gx93	Gx120
NC_018143.2	81682	substitution	C	C	C	T	T	C	C	T	T	C	C	C	C	T	T	C	C	C	C	C	C	C	C	C	C	T	T	Cx123	Cx132	Tx109	Tx146	Cx113	Cx128	Tx75	Tx109	Cx120	Cx90	Cx67	Cx115	Tx90 Cx1	Tx50	Cx79	Cx62	Cx130	Cx85	Cx109	Cx166
NC_018143.2	81960	substitution	G	G	G	G	G	A	A	G	G	G	G	G	G	G	G	G	G	G	G	G	G	G	G	G	G	G	G	Gx131	Gx142	Gx141	Gx152	Ax116	Ax147	Gx87	Gx125	Gx115	Gx109	Gx45	Gx106	Gx101	Gx56	Gx88	Gx85	Gx170	Gx94	Gx114	Gx186 Ax1
NC_018143.2	82435	substitution	T	T	T	T	T	T	T	T	T	T	T	T	T	G	G	T	T	T	T	T	T	T	T	T	T	G	G	Tx121	Tx112	Tx105	Tx141	Tx128	Tx117	Tx73	Tx131	Tx114	Tx85	Tx43	Tx101	Gx90	Gx41	Tx77	Tx80	Tx134	Tx95	Tx105	Tx144
NC_018143.2	83504	substitution	A	A	A	T	T	A	A	T	T	A	A	A	A	T	T	A	A	A	A	A	A	A	A	A	A	T	T	Ax96	Ax100	Tx89	Tx80	Ax88	Ax81	Tx40	Tx79	Ax82	Ax60	Ax30	Ax73	Tx78	Tx33	Ax63	Ax74	Ax122	Ax78	Ax83	Ax98
NC_018143.2	83839	substitution	G	G	G	G	G	A	A	G	G	G	G	G	G	G	G	G	G	G	G	G	G	G	G	G	G	G	G	Gx95	Gx91	Gx73	Gx87	Ax78	Ax85 Gx1	Gx41	Gx69	Gx87	Gx46	Gx28	Gx67	Gx52	Gx26	Gx50	Gx46	Gx92	Gx75	Gx73	Gx91
NC_018143.2	83979	substitution	A	A	A	A	A	G	G	A	A	A	A	A	A	A	A	A	A	A	A	A	A	A	A	A	A	A	A	Ax121	Ax146	Ax113	Ax126	Gx137	Gx126	Ax64	Ax128	Ax112	Ax96	Ax51	Ax122	Ax66 Tx1	Ax41	Ax101	Ax89	Ax149	Ax99	Ax121	Ax174
NC_018143.2	84905	substitution	C	C	C	C	C	C	C	C	C	T	T	C	C	C	C	C	C	T	T	T	T	C	C	C	C	C	C	Cx144	Cx114	Cx94	Cx113	Cx91	Cx114 Tx1	Cx84	Cx99	Tx117	Tx95	Cx36	Cx99	Cx87	Cx44	Cx77	Cx81	Tx122 Cx1	Tx83	Tx103	Tx159
NC_018143.2	85982	substitution	T	C	C	T	T	T	T	T	T	T	T	T	T	T	T	T	T	T	T	T	T	T	T	T	T	T	T	Cx113	Cx137	Tx104	Tx109	Tx104	Tx111	Tx60	Tx96	Tx107	Tx76	Tx52	Tx89	Tx73	Tx48	Tx77	Tx71	Tx155	Tx94	Tx89	Tx142
NC_018143.2	86239	substitution	C	C	C	C	C	C	C	C	C	C	C	C	C	C	C	C	C	C	C	C	C	T	T	C	C	C	C	Cx92	Cx85	Cx72	Cx67	Cx73	Cx92	Cx51	Cx76	Cx72	Cx72	Cx44	Cx75	Cx49	Cx20	Cx47	Cx55	Cx90	Cx74	Cx70	Cx100
NC_018143.2	87254	substitution	C	C	C	C	C	C	C	C	C	C	C	C	C	C	C	A	A	C	C	C	C	C	C	A	A	C	C	Cx122	Cx125	Cx89	Cx120	Cx111	Cx105	Cx52	Cx102	Cx118	Cx109	Cx49	Cx109	Cx78	Cx39	Ax72	Ax63	Cx156	Cx100	Cx116	Cx127
NC_018143.2	87396	substitution	C	C	C	C	C	C	C	C	C	C	C	C	C	T	T	C	C	C	C	C	C	C	C	C	C	C	C	Cx102	Cx125	Cx120	Cx112	Cx104	Cx92	Cx67	Cx110	Cx96	Cx84	Cx47	Cx97	Tx105	Tx36	Cx58	Cx60	Cx135	Cx118	Cx108	Cx172
NC_018143.2	88154	substitution	A	A	A	A	A	T	T	A	A	A	A	A	A	A	A	A	A	A	A	A	A	A	A	A	A	A	A	Ax117	Ax135	Ax100	Ax124	Tx126	Tx108	Ax69	Ax105	Ax122	Ax100	Ax49	Ax96	Ax89	Ax43	Ax65	Ax90	Ax149 Tx1	Ax101	Ax85	Ax157
NC_018143.2	88173	substitution	A	G	G	A	A	A	A	A	A	A	A	A	A	A	A	A	A	A	A	A	A	A	A	A	A	A	A	Gx109	Gx124	Ax87	Ax111	Ax121	Ax111	Ax67	Ax97	Ax112	Ax94	Ax42	Ax84	Ax89	Ax40	Ax66	Ax80	Ax149	Ax100	Ax90	Ax145 Gx1
NC_018143.2	88850	substitution	C	C	C	C	C	C	C	C	C	C	C	C	C	C	C	C	C	C	C	C	C	T	T	C	C	C	C	Cx130	Cx139	Cx97	Cx121	Cx100	Cx142	Cx64	Cx123	Cx126	Cx87	Cx42	Cx153	Cx89 Tx1	Cx43	Cx82	Cx87	Cx192	Cx142	Cx100	Cx183
NC_018143.2	90034	substitution	A	A	A	A	A	A	A	A	A	A	A	A	A	A	A	A	A	C	C	A	A	A	A	A	A	A	A	Ax108	Ax114	Ax115	Ax112	Ax111	Ax151	Ax83	Ax94	Ax138	Ax99	Ax50	Ax123	Ax110	Ax52	Ax64	Ax59	Cx179	Cx135	Ax105	Ax151
NC_018143.2	91655	substitution	T	T	T	G	G	T	T	G	G	T	T	T	T	G	G	T	T	T	T	T	T	T	T	T	T	G	G	Tx46	Tx48	Gx69	Gx45	Tx62	Tx75	Gx36	Gx42	Tx77	Tx44	Tx26	Tx93	Gx79	Gx45	Tx38	Tx51	Tx124	Tx70	Tx47	Tx96
NC_018143.2	92196	substitution	T	G	G	G	G	G	G	G	G	G	G	G	G	G	G	G	G	G	G	G	G	G	G	G	G	G	G	Gx108	Gx94	Gx116	Gx65 Ax1	Gx88	Gx101	Gx61	Gx91	Gx98	Gx59	Gx30	Gx103	Gx83	Gx45	Gx57	Gx63	Gx156	Gx93	Gx69	Gx118 Ax1
NC_018143.2	92425	substitution	G	G	G	G	G	G	G	G	G	G	G	G	G	G	G	G	G	G	G	G	G	T	T	G	G	G	G	Gx116	Gx79	Gx134	Gx80	Gx101	Gx120	Gx74	Gx100	Gx123	Gx95 Ax1	Gx37	Gx100	Gx106 Ax2	Gx57	Gx65	Gx82 Ax1	Gx176	Gx125	Gx87	Gx161 -x1 Ax1 Cx1
NC_018143.2	94341	substitution	G	G	G	G	G	A	A	G	G	G	G	G	G	G	G	G	G	G	G	G	G	G	G	G	G	G	G	Gx149	Gx157	Gx137	Gx139	Ax151	Ax166	Gx109	Gx142	Gx149	Gx118	Gx53	Gx146	Gx111	Gx45	Gx66	Gx100	Gx189	Gx177	Gx103	Gx186
NC_018143.2	95695	substitution	G	G	G	A	A	G	G	A	A	G	G	G	G	G	G	G	G	G	G	G	G	G	G	G	G	G	G	Gx97	Gx94	Ax137 Tx1	Ax106	Gx99	Gx121	Ax84	Ax115	Gx94	Gx89	Gx37	Gx99	Gx85	Gx64	Gx60	Gx66	Gx155	Gx122	Gx84 Ax1	Gx143
NC_018143.2	96112	substitution	G	G	G	G	G	G	G	G	G	G	G	G	G	G	G	G	G	G	G	G	G	G	G	A	A	G	G	Gx99	Gx121	Gx119	Gx135	Gx137	Gx152	Gx86	Gx124	Gx111	Gx89	Gx35	Gx129	Gx90	Gx54	Gx60	Gx35	Gx170	Gx156	Gx91	Gx158 Ax1
NC_018143.2	99002	substitution	C	C	C	T	T	C	C	T	T	C	C	C	C	T	T	C	C	C	C	C	C	C	C	C	C	T	T	Cx100	Cx94	Tx115	Tx79	Cx128	Cx102	Tx63	Tx114	Cx97	Cx79	Cx36	Cx116	Tx101	Tx63	Cx64	Cx80	Cx138	Cx107	Cx73	Cx141
NC_018143.2	100764	substitution	A	A	A	A	A	A	A	A	A	A	A	G	G	A	A	A	A	A	A	A	A	A	A	A	A	A	A	Ax145	Ax134	Ax145	Ax161 Tx1	Ax126	Ax166	Ax109	Ax124	Ax132	Ax93	Gx52	Gx146	Ax63	Ax30	Ax81	Ax38	Ax222	Ax148	Ax99	Ax175
NC_018143.2	101724	substitution	G	G	G	G	G	G	G	G	G	G	G	A	A	G	G	G	G	G	G	G	G	G	G	G	G	G	G	Gx115	Gx103	Gx130	Gx92	Gx123	Gx141	Gx87	Gx119	Gx129	Gx100	Ax45	Ax127	Gx111	Gx55	Gx67	Gx87	Gx178	Gx142 Ax1	Gx84	Gx164
NC_018143.2	103749	substitution	T	T	T	C	C	T	T	C	C	T	T	T	T	T	T	T	T	T	T	T	T	T	T	T	T	T	T	Tx68	Tx64	Cx63 Tx1	Cx50	Tx66	Tx69	Cx57	Cx66	Tx65	Tx60	Tx31	Tx59	Tx48	Tx21	Tx36	Tx43	Tx75	Tx71	Tx62	Tx81
NC_018143.2	103773	substitution	G	G	G	G	G	C	C	G	G	G	G	G	G	G	G	G	G	G	G	G	G	G	G	G	G	G	G	Gx69	Gx53	Gx55	Gx55 Tx1	Cx57	Cx55	Gx37	Gx48	Gx53	Gx46	Gx24	Gx53	Gx24 Tx1	Gx14	Gx32	Gx21	Gx66	Gx51	Gx43	Gx73
NC_018143.2	103775	substitution	G	G	G	G	G	A	A	G	G	G	G	G	G	G	G	G	G	G	G	G	G	G	G	G	G	G	G	Gx65	Gx55	Gx57	Gx56	Ax59	Ax56	Gx35	Gx50	Gx55	Gx48	Gx25	Gx53	Gx23	Gx14	Gx32	Gx20	Gx61	Gx50	Gx42	Gx74
NC_018143.2	103776	substitution	G	G	G	G	G	C	C	G	G	G	G	G	G	G	G	G	G	G	G	G	G	G	G	G	G	G	G	Gx64	Gx54	Gx59	Gx57	Cx59	Cx58	Gx35	Gx49	Gx55	Gx47	Gx24	Gx54	Gx23	Gx14	Gx32	Gx19	Gx62	Gx49	Gx42	Gx75
NC_018143.2	103876	substitution	C	C	C	C	C	C	C	C	C	C	C	T	T	C	N	C	C	C	C	C	C	C	C	C	C	C	C	Cx57	Cx33	Cx42	Cx28	Cx63	Cx58	Cx26	Cx45	Cx47	Cx42	Tx21	Tx51	Cx15 Tx1	Cx9	Cx23	Cx21	Cx46	Cx39	Cx41	Cx60
NC_018143.2	103927	substitution	G	C	C	C	C	G	G	C	C	G	G	G	G	N	N	G	N	G	G	G	G	G	G	N	G	N	C	Cx59	Cx36	Cx52 Gx1	Cx49	Gx67	Gx65	Cx32	Cx46	Gx65	Gx45	Gx31	Gx64	Cx6	Cx8	Gx30	Gx7	Gx47	Gx65	Gx40	Gx55
NC_018143.2	103959	substitution	C	C	C	C	C	C	C	C	C	C	C	C	C	N	N	T	N	C	C	C	C	C	N	N	T	N	C	Cx64	Cx53	Cx53	Cx58	Cx65	Cx65	Cx26	Cx63	Cx68	Cx51	Cx26	Cx79	Cx2	Cx3	Tx27	Tx3	Cx60	Cx64	Cx51	Cx67
NC_018143.2	104709	substitution	C	T	T	T	T	T	T	T	T	T	T	N	C	T	N	T	T	T	T	T	T	T	N	T	N	T	T	Tx17	Tx14	Tx13	Tx23	Tx36	Tx24	Tx10	Tx19	Tx17	Tx16	Cx8	Cx19	Tx15	Tx4 Cx1	Tx13	Tx21	Tx24	Tx19	Tx19	Tx33
NC_018143.2	104821	substitution	C	A	A	A	A	C	C	A	A	C	C	C	C	A	A	C	C	N	N	C	C	C	C	C	C	A	A	Ax107	Ax85	Ax105	Ax103	Cx111	Cx109	Ax69 -x1	Ax79	Cx97	Cx64	Cx37	Cx108	Ax84	Ax53	Cx64	Cx79	Cx109 Ax55	Cx83 Ax55	Cx67 Ax2	Cx112
NC_018143.2	104853	substitution	C	C	C	C	C	C	C	C	C	C	C	C	C	T	T	C	C	C	N	C	C	C	C	C	C	C	C	Cx90 Tx1	Cx68 Tx1	Cx87	Cx72 Tx1	Cx79	Cx68	Cx55	Cx67	Cx73	Cx43	Cx24	Cx95	Tx64	Tx39	Cx43	Cx69	Cx92 Tx18	Cx54 Tx20	Cx53 Tx3	Cx104 Tx1
NC_018143.2	104855	substitution	G	G	G	G	G	G	G	G	G	G	G	G	G	A	A	G	G	G	N	G	G	G	G	G	G	G	G	Gx86 Ax1	Gx67 Ax1	Gx86	Gx72 Ax1	Gx79	Gx65	Gx52	Gx66	Gx73	Gx43	Gx22	Gx93	Ax64	Ax39	Gx42	Gx70	Gx90 Ax18	Gx53 Ax17	Gx54 Ax2	Gx103 Ax1
NC_018143.2	104912	substitution	T	T	T	T	T	T	T	T	T	T	T	C	C	T	T	T	T	T	T	T	T	T	T	T	T	T	T	Tx53 Cx1	Tx45	Tx45	Tx58 Cx1	Tx43	Tx41	Tx31 Cx1	Tx40	Tx54	Tx36	Cx20	Cx49	Tx56	Tx26 Cx1	Tx33	Tx66	Tx52	Tx50	Tx45	Tx80
NC_018143.2	104916	substitution	G	G	G	G	G	G	G	G	G	G	G	A	A	G	G	G	G	G	G	G	G	G	G	G	G	G	G	Gx51 Ax1	Gx42	Gx44	Gx53 Ax1	Gx42	Gx39	Gx26 Ax1	Gx40	Gx52	Gx36	Ax18	Ax44	Gx60	Gx26 Ax1	Gx34	Gx66	Gx47	Gx50	Gx44	Gx78
NC_018143.2	104933	substitution	T	T	T	T	T	T	T	T	T	T	T	C	C	T	T	T	T	T	T	T	T	T	T	T	T	T	T	Tx34	Tx43	Tx38	Tx48	Tx44	Tx40	Tx29 Cx1	Tx42	Tx48	Tx31	Cx18	Cx52	Tx62 Cx2	Tx26	Tx42	Tx70	Tx51	Tx52	Tx45 Cx1	Tx73
NC_018143.2	104937	substitution	C	C	C	C	C	C	C	C	C	C	C	A	A	C	C	C	C	C	C	C	C	C	C	C	C	C	C	Cx32	Cx44	Cx41	Cx47	Cx45	Cx40	Cx29 Ax1	Cx45	Cx49	Cx30	Ax18	Ax52	Cx61 Ax1	Cx25	Cx39	Cx69	Cx54	Cx51	Cx53 Ax1	Cx72
NC_018143.2	104938	substitution	T	T	T	T	T	T	T	T	T	C	C	C	C	T	T	T	T	C	C	C	C	T	T	C	C	T	T	Tx33	Tx44	Tx42	Tx47	Tx43	Tx41	Tx29 Cx1	Tx45	Cx50	Cx30	Cx18	Cx52	Tx60 Cx1	Tx24	Tx39	Tx64	Cx54	Cx51	Cx54	Cx73
NC_018143.2	104939	substitution	G	G	G	G	G	G	G	G	G	C	C	C	C	G	G	G	G	C	C	C	C	G	G	C	C	G	G	Gx31	Gx44	Gx41	Gx48	Gx42	Gx41	Gx29 Cx1	Gx45	Cx50	Cx30	Cx18	Cx52	Gx60	Gx27	Gx39	Gx66	Cx54	Cx51	Cx55	Cx72
NC_018143.2	104940	substitution	G	G	G	G	G	G	G	G	G	G	G	C	C	G	G	G	G	G	G	G	G	G	G	G	G	G	G	Gx31	Gx44	Gx42	Gx48	Gx42	Gx40	Gx29 Cx1	Gx44	Gx51	Gx30	Cx16	Cx51	Gx62	Gx27	Gx39	Gx65	Gx54	Gx52	Gx53 Cx1	Gx72
NC_018143.2	104941	substitution	G	G	G	G	G	G	G	G	G	A	A	A	A	G	G	G	G	A	A	A	A	G	G	A	A	G	G	Gx31	Gx44	Gx41	Gx49	Gx42	Gx40	Gx29 Ax1	Gx44	Ax50	Ax30	Ax15	Ax51	Gx61 Tx1	Gx27	Gx39	Gx66	Ax55	Ax51	Ax54	Ax74
NC_018143.2	104959	substitution	G	G	G	G	G	G	G	G	G	G	G	A	A	A	A	A	A	G	G	G	G	A	A	A	A	G	G	Gx40	Gx44	Gx39	Gx40	Gx36	Gx39	Gx37	Gx48	Gx56	Gx33	Ax21	Ax64	Ax62	Ax26	Ax44	Ax76 Gx1	Gx60	Gx55 Ax1	Gx63 Ax2	Gx79
NC_018143.2	105004	substitution	C	C	C	C	C	C	C	C	C	G	G	C	C	G	G	C	C	G	G	G	G	C	C	C	C	C	C	Cx45	Cx67	Cx54	Cx57	Cx37	Cx51	Cx35	Cx41	Gx66	Gx37	Cx28	Cx77	Gx63	Gx34	Cx35	Cx76	Gx80	Gx63	Gx63	Gx79
NC_018143.2	105008	substitution	G	G	G	G	G	G	G	G	G	A	A	G	G	A	A	G	G	A	A	A	A	G	G	G	G	G	G	Gx47	Gx70	Gx56	Gx61	Gx35	Gx50	Gx37	Gx41	Ax69	Ax38	Gx28	Gx75	Ax62	Ax33	Gx35	Gx86 Ax1	Ax81	Ax66	Ax66	Ax84
NC_018143.2	105018	substitution	G	G	G	G	G	G	G	G	G	G	G	G	G	A	A	A	A	G	G	G	G	A	A	A	A	G	G	Gx57	Gx69	Gx55	Gx63	Gx48	Gx48	Gx36	Gx46	Gx68	Gx44	Gx29	Gx76	Ax67	Ax36	Ax37	Ax92 Gx1	Gx82	Gx63	Gx65	Gx86
NC_018143.2	105028	substitution	T	T	T	T	T	T	T	T	T	T	T	T	T	T	T	G	G	T	T	T	T	G	G	G	G	T	T	Tx56	Tx65	Tx50	Tx71	Tx58	Tx51	Tx33	Tx41	Tx62	Tx46	Tx29	Tx70	Tx66	Tx37	Gx36	Gx92	Tx78 Cx1	Tx58	Tx59	Tx79
NC_018143.2	105042	substitution	G	G	G	G	G	G	G	G	G	G	G	C	C	C	C	C	C	G	G	G	G	C	C	C	C	G	G	Gx59	Gx62	Gx54	Gx58	Gx59	Gx51	Gx31	Gx44	Gx64	Gx44	Cx26	Cx62	Cx71	Cx39	Cx33	Cx81	Gx74	Gx61	Gx62	Gx97 Cx1
NC_018143.2	105047	substitution	C	C	C	C	C	C	C	C	C	G	G	C	C	C	C	C	C	G	G	G	G	C	C	C	C	C	C	Cx58	Cx59	Cx56	Cx55	Cx57	Cx48	Cx32	Cx41	Gx63	Gx43	Cx24	Cx61	Cx74	Cx39	Cx33	Cx79	Gx76	Gx61	Gx63	Gx104 Cx1
NC_018143.2	105057	substitution	G	G	G	G	G	G	G	G	G	G	G	G	G	G	G	A	A	G	G	G	G	A	A	A	A	G	G	Gx59	Gx57	Gx58	Gx54	Gx56	Gx53	Gx35	Gx47 Ax1	Gx57	Gx41	Gx21	Gx57	Gx78 Ax1	Gx53	Ax33	Ax85	Gx70	Gx54	Gx68	Gx108
NC_018143.2	105060	substitution	G	G	G	G	G	G	G	G	G	G	G	G	G	G	G	A	A	G	G	G	G	A	A	A	A	G	G	Gx56	Gx55	Gx56	Gx53	Gx54	Gx53	Gx34	Gx50	Gx52	Gx42	Gx22	Gx59	Gx78	Gx52	Ax33	Ax85	Gx70	Gx54	Gx66	Gx108
NC_018143.2	105377	substitution	A	A	A	G	G	A	A	G	G	A	A	A	A	A	A	A	A	A	A	A	A	A	A	A	A	A	A	Ax93	Ax120	Gx111	Gx108	Ax85	Ax100	Gx79	Gx76	Ax112	Ax80	Ax45	Ax150	Ax110 Gx1	Ax57	Ax71	Ax108	Ax166	Ax117	Ax107	Ax164 Gx1
NC_018143.2	105424	substitution	A	A	A	A	A	G	G	A	A	A	A	A	A	A	A	A	A	A	A	A	A	A	A	A	A	A	A	Ax109	Ax134	Ax125	Ax129	Gx106	Gx113	Ax74	Ax96	Ax121	Ax84	Ax49	Ax132	Ax102	Ax55	Ax80	Ax111	Ax200	Ax140	Ax107	Ax161
NC_018143.2	105733	substitution	T	C	C	C	C	T	T	C	C	T	T	T	T	C	C	T	T	T	T	T	T	T	T	T	T	C	C	Cx109	Cx124	Cx99 Tx1	Cx107	Tx91	Tx118	Cx71	Cx115	Tx90	Tx92	Tx43	Tx133	Cx112	Cx53	Tx74	Tx102	Tx169	Tx118	Tx84	Tx173
NC_018143.2	105796	substitution	C	C	C	C	C	T	T	C	C	C	C	C	C	C	C	C	C	C	C	C	C	C	C	C	C	C	C	Cx86	Cx112	Cx106	Cx103	Tx95	Tx108	Cx60	Cx91	Cx126	Cx78	Cx35	Cx125	Cx98	Cx56	Cx61	Cx81	Cx172	Cx122	Cx69	Cx157
NC_018143.2	106346	substitution	C	C	C	T	T	C	C	T	T	C	C	C	C	T	T	C	C	C	C	C	C	C	C	C	C	T	T	Cx111	Cx136	Tx124	Tx116	Cx102	Cx109	Tx66	Tx130	Cx114	Cx106	Cx60 Ax1	Cx122	Tx21	Tx21	Cx77	Cx21	Cx163	Cx118	Cx93	Cx167
NC_018143.2	107482	substitution	T	T	T	T	T	C	C	T	T	T	T	T	T	T	T	T	T	T	T	T	T	T	T	T	T	T	T	Tx120	Tx115	Tx135	Tx105	Cx115	Cx104	Tx86	Tx142	Tx109	Tx83	Tx45	Tx107	Tx179 Gx1	Tx68	Tx79	Tx108	Tx141	Tx105	Tx121	Tx176
NC_018143.2	107791	substitution	C	C	C	C	C	T	T	C	C	C	C	C	C	C	C	C	C	C	C	C	C	C	C	C	C	C	C	Cx130	Cx127	Cx147	Cx124	Tx106	Tx102	Cx59	Cx104	Cx120	Cx111	Cx45	Cx107	Cx181 Ax1	Cx83	Cx71	Cx121	Cx126	Cx132	Cx118	Cx144
NC_018143.2	116345	substitution	G	G	G	C	C	G	G	C	C	G	G	G	G	C	C	G	G	G	G	G	G	G	G	G	G	C	C	Gx84	Gx94	Cx96	Cx102	Gx87 Ax1	Gx98	Cx52	Cx94	Gx106	Gx60	Gx50	Gx80	Cx66	Cx40	Gx74	Gx75	Gx142	Gx80	Gx73	Gx135
NC_018143.2	116440	substitution	A	A	A	T	T	A	A	T	T	A	A	A	A	T	T	A	A	A	A	A	A	A	A	A	A	T	T	Ax95	Ax120	Tx78	Tx86	Ax66	Ax94	Tx48	Tx78	Ax98	Ax60	Ax43	Ax83	Tx54	Tx44	Ax62	Ax66 Gx1	Ax113	Ax91	Ax49	Ax99
NC_018143.2	117386	substitution	C	T	T	C	C	C	C	C	C	C	C	C	C	C	C	C	C	C	C	C	C	C	C	C	C	C	C	Tx98	Tx121 Cx1	Cx93	Cx112	Cx98	Cx112	Cx71	Cx88	Cx110	Cx71	Cx56	Cx104	Cx79	Cx28	Cx71	Cx60	Cx138	Cx97	Cx94	Cx132
NC_018143.2	120877	substitution	G	G	G	G	G	G	G	G	G	G	G	G	G	T	T	G	G	G	G	G	G	G	G	G	G	T	T	Gx147	Gx156	Gx124	Gx132	Gx127	Gx118 Ax1	Gx82	Gx114	Gx129	Gx95	Gx58 Tx1	Gx134	Tx86	Tx51	Gx69	Gx84	Gx179	Gx135	Gx111	Gx156
NC_018143.2	121400	substitution	C	C	C	C	C	C	C	C	C	C	C	C	C	C	C	C	C	C	C	C	C	G	G	C	C	C	C	Cx101	Cx107	Cx104	Cx100	Cx71	Cx89	Cx42	Cx112	Cx89	Cx77	Cx53	Cx92 Tx1	Cx30	Cx24	Cx56	Cx36	Cx143	Cx75	Cx73	Cx103
NC_018143.2	122106	substitution	A	G	G	G	G	G	G	G	G	G	G	G	G	G	G	G	G	G	G	G	G	G	G	G	G	G	G	Gx108	Gx96	Gx85	Gx99	Gx95	Gx90	Gx46	Gx95	Gx80	Gx83	Gx33	Gx85	Gx69	Gx23	Gx71	Gx63	Gx119 Tx1	Gx95	Gx89	Gx123 Cx1
NC_018143.2	122791	substitution	T	T	T	T	T	T	T	T	T	T	T	T	T	T	T	G	G	T	T	T	T	G	G	G	G	T	T	Tx136	Tx129	Tx119	Tx126	Tx119	Tx124	Tx50	Tx126	Tx107	Tx99	Tx52	Tx142	Tx72	Tx44	Gx81	Gx56	Tx155	Tx116	Tx88	Tx128 Gx1
NC_018143.2	123195	substitution	T	C	C	C	C	T	T	C	C	T	T	T	T	C	C	T	T	T	T	T	T	T	T	T	T	C	C	Cx130	Cx131	Cx132	Cx133	Tx128	Tx106	Cx64	Cx127	Tx110	Tx95	Tx57	Tx137	Cx83	Cx38	Tx77	Tx66	Tx136	Tx129	Tx88	Tx145
NC_018143.2	123517	substitution	T	C	C	C	C	T	T	C	C	T	T	T	T	C	C	T	T	T	T	T	T	T	T	T	T	C	C	Cx143	Cx173	Cx162	Cx176	Tx128	Tx122	Cx101	Cx165 Ax1	Tx126	Tx118	Tx75	Tx138	Cx82	Cx52	Tx111	Tx67	Tx163	Tx133	Tx106	Tx183
NC_018143.2	123742	substitution	G	A	A	G	G	G	G	G	G	G	G	G	G	G	G	G	G	G	G	G	G	G	G	G	G	G	G	Ax124	Ax110	Gx118	Gx108	Gx109	Gx105	Gx79	Gx107	Gx108	Gx91	Gx48	Gx114	Gx107	Gx65	Gx80	Gx78	Gx149	Gx107	Gx107	Gx140
NC_018143.2	124942	substitution	G	G	G	G	G	G	G	G	G	A	A	G	G	G	G	G	G	A	A	A	A	G	G	G	G	G	G	Gx123	Gx143	Gx114 Ax1	Gx122	Gx120	Gx129	Gx69	Gx112 Cx1	Ax132	Ax89	Gx53	Gx139	Gx54	Gx24	Gx68	Gx65	Ax185	Ax118	Ax104	Ax143
NC_018143.2	125828	insertion-before	-	A	A	A	A	A	A	A	A	A	A	A	A	A	A	A	A	A	A	A	A	A	A	A	A	A	A	Ax133	Ax152	Ax95	Ax119	Ax131	Ax101	Ax66	Ax119	Ax120	Ax74	Ax57	Ax140	Ax113	Ax47 -x1	Ax82	Ax89	Ax180	Ax124 -x1	Ax107	Ax161
NC_018143.2	128803	substitution	G	G	G	G	G	G	G	G	G	A	A	G	G	G	G	G	G	G	G	G	G	G	G	G	G	G	G	Gx126	Gx124	Gx131	Gx133	Gx129	Gx109	Gx76	Gx144	Ax148	Ax124	Gx46	Gx143	Gx86	Gx44	Gx72	Gx73	Gx193	Gx149	Gx86	Gx177
NC_018143.2	129086	substitution	C	C	C	C	C	C	C	C	C	C	C	C	C	C	C	C	C	C	C	C	C	C	C	T	T	C	C	Cx128	Cx118	Cx109	Cx130	Cx113	Cx139	Cx98	Cx150	Cx132	Cx103	Cx69	Cx150	Cx63	Cx32	Cx96	Cx41	Cx193 Tx1	Cx118 Tx1	Cx102	Cx165
NC_018143.2	129573	substitution	A	C	C	C	C	A	A	C	C	A	A	A	A	C	C	A	A	A	A	A	A	A	A	A	A	C	C	Cx100	Cx89	Cx125	Cx66	Ax99	Ax106	Cx75	Cx97	Ax124	Ax83	Ax50	Ax117	Cx114	Cx45	Ax73	Ax77	Ax179	Ax124	Ax95	Ax150
NC_018143.2	130994	substitution	C	C	C	C	C	T	T	C	C	C	C	C	C	C	C	C	C	C	C	C	C	C	C	C	C	C	C	Cx140	Cx146	Cx159	Cx139	Tx135	Tx131	Cx91	Cx145	Cx146	Cx120	Cx64	Cx135	Cx105	Cx45	Cx87	Cx101	Cx191	Cx149	Cx134	Cx183
NC_018143.2	133443	substitution	G	G	G	G	G	G	G	G	G	G	G	A	A	G	G	G	G	G	G	G	G	G	G	G	G	G	G	Gx105	Gx127	Gx112	Gx122	Gx133	Gx125	Gx88	Gx118	Gx106	Gx117	Ax60 Gx1	Ax140	Gx86	Gx51	Gx81	Gx61	Gx132	Gx125	Gx96	Gx178
NC_018143.2	133837	substitution	C	T	T	T	T	T	T	T	T	T	T	T	T	T	T	T	T	T	T	T	T	T	T	T	T	T	T	Tx125	Tx134	Tx123	Tx115	Tx141	Tx133	Tx91	Tx132	Tx145	Tx116	Tx50	Tx134	Tx69	Tx45	Tx88	Tx71	Tx176	Tx159 Cx1	Tx116	Tx156
NC_018143.2	133860	substitution	G	G	G	G	G	G	G	G	G	G	G	A	A	G	G	G	G	G	G	G	G	G	G	G	G	G	G	Gx114	Gx146	Gx134	Gx117	Gx141	Gx138	Gx97	Gx156	Gx148	Gx114	Ax54	Ax131	Gx71	Gx42	Gx92	Gx76	Gx174	Gx164	Gx101	Gx170
NC_018143.2	138197	substitution	T	T	T	T	T	C	C	T	T	T	T	T	T	T	T	T	T	T	T	T	T	T	T	T	T	T	T	Tx135	Tx144	Tx160	Tx144	Cx109	Cx121	Tx107	Tx168	Tx95	Tx104	Tx41	Tx107	Tx132	Tx73	Tx68	Tx82	Tx143	Tx106	Tx96	Tx165
NC_018143.2	138939	substitution	A	A	A	A	A	A	A	A	A	A	A	A	A	A	A	A	A	C	C	A	A	A	A	A	A	A	A	Ax69	Ax64	Ax81	Ax59	Ax53	Ax72	Ax38	Ax74	Ax60	Ax32	Ax22	Ax48	Ax95	Ax49	Ax37	Ax52	Cx68	Cx50	Ax53	Ax68
NC_018143.2	139214	substitution	C	C	C	T	T	C	C	T	T	C	C	C	C	C	C	C	C	C	C	C	C	C	C	C	C	C	C	Cx115	Cx99	Tx116	Tx87	Cx81	Cx100	Tx75	Tx112	Cx96	Cx81	Cx33	Cx94	Cx117	Cx47	Cx67	Cx68	Cx117	Cx88	Cx85 Tx1	Cx123
NC_018143.2	141209	substitution	T	T	T	T	T	T	T	T	T	T	T	T	T	T	T	C	C	T	T	T	T	T	T	T	T	T	T	Tx116	Tx109	Tx142 Cx1	Tx127	Tx111	Tx122	Tx90	Tx128	Tx108	Tx88	Tx45	Tx101	Tx103	Tx41	Cx66	Cx82	Tx157	Tx122	Tx73	Tx138
NC_018143.2	143205	substitution	T	C	C	C	C	T	T	C	C	T	T	T	T	C	C	T	T	T	T	T	T	T	T	T	T	C	C	Cx156	Cx136	Cx157	Cx126	Tx138	Tx133	Cx92	Cx146	Tx121	Tx153	Tx58	Tx138	Cx92	Cx59	Tx71	Tx69	Tx211	Tx144	Tx120	Tx166
NC_018143.2	144589	substitution	G	G	G	G	G	G	G	G	G	G	G	G	G	G	G	G	G	G	G	G	G	G	G	A	A	G	G	Gx89	Gx107	Gx104	Gx89	Gx108	Gx136	Gx80	Gx131 Tx1	Gx141	Gx104	Gx53	Gx126	Gx65	Gx35	Gx71	Gx38	Gx184	Gx122	Gx76	Gx161
NC_018143.2	144863	substitution	C	T	T	C	C	C	C	C	C	C	C	C	C	C	C	C	C	C	C	C	C	C	C	C	C	C	C	Tx107	Tx109	Cx124	Cx114	Cx105	Cx137	Cx70	Cx119	Cx113	Cx100	Cx37	Cx139	Cx62	Cx52	Cx73	Cx47	Cx160	Cx139	Cx78	Cx161
NC_018143.2	146085	substitution	T	C	C	C	C	C	C	C	C	C	C	C	C	C	C	C	C	C	C	C	C	C	C	C	C	C	C	Cx138	Cx114	Cx127	Cx132	Cx140	Cx122	Cx56	Cx135	Cx115	Cx104	Cx45	Cx119	Cx91	Cx49	Cx74	Cx107	Cx172	Cx135	Cx123	Cx163
NC_018143.2	147114	deletion	A	A	A	A	A	A	A	A	A	-	-	A	A	A	A	A	A	-	-	-	-	A	A	A	A	A	A	Ax110	Ax107	Ax117	Ax105	Ax102	Ax104	Ax69	Ax109	-x129	-x89	Ax49	Ax94	Ax87	Ax63	Ax77	Ax94	-x150	-x135	-x125	-x155
NC_018143.2	154281	substitution	T	C	C	C	C	C	C	C	C	C	C	C	C	C	C	C	C	C	C	C	C	C	C	C	C	C	C	Cx122	Cx134	Cx130	Cx128	Cx124	Cx124	Cx56	Cx123	Cx101	Cx99	Cx56	Cx113	Cx94	Cx52	Cx81	Cx89	Cx152	Cx132	Cx125	Cx162
NC_018143.2	155599	substitution	A	A	A	A	A	A	A	A	A	G	G	A	A	A	A	A	A	A	A	G	G	A	A	A	A	A	A	Ax91	Ax172	Ax107	Ax125	Ax121	Ax133	Ax63	Ax115	Gx130	Gx84	Ax46	Ax106	Ax70	Ax38	Ax82	Ax80	Ax141	Ax108	Gx94	Gx147
NC_018143.2	155947	insertion-before	-	-	-	-	-	-	-	-	-	-	-	-	-	-	-	A	A	-	-	-	-	-	-	A	A	-	-	-x114	-x137	-x115	-x113	-x104	-x124	-x65	-x106	-x120	-x106	-x59	-x91	-x79	-x37	Ax75	Ax94	-x125	-x94	-x107	-x145
NC_018143.2	156510	substitution	T	T	T	T	T	T	T	T	T	T	T	T	T	T	T	G	G	T	T	T	T	T	T	T	T	T	T	Tx82	Tx98	Tx67	Tx99	Tx86	Tx72	Tx53	Tx73	Tx100	Tx81	Tx43	Tx80	Tx79	Tx34	Gx49	Gx75	Tx109	Tx84	Tx75	Tx97
NC_018143.2	157127	substitution	C	T	T	T	T	C	C	T	T	C	C	C	C	T	T	C	C	C	C	C	C	C	C	C	C	T	T	Tx127	Tx118	Tx94	Tx129	Cx100	Cx106	Tx61	Tx102	Cx113	Cx98	Cx61	Cx121	Tx97	Tx52	Cx67	Cx91	Cx145	Cx89	Cx98	Cx171
NC_018143.2	157290	substitution	C	C	C	C	C	C	C	C	C	C	C	T	T	C	C	C	C	C	C	C	C	C	C	C	C	C	C	Cx113	Cx109	Cx89	Cx110	Cx89	Cx103	Cx55	Cx84	Cx95	Cx70	Tx38	Tx91	Cx114	Cx55	Cx51	Cx110	Cx111	Cx77	Cx101	Cx151
NC_018143.2	161056	substitution	G	G	G	G	G	G	G	G	G	T	T	G	G	G	G	G	G	T	T	T	T	G	G	G	G	G	G	Gx85	Gx91	Gx77	Gx72	Gx84	Gx80	Gx60	Gx86	Tx74	Tx55	Gx31	Gx101	Gx48	Gx37	Gx48	Gx43	Tx110 Cx1	Tx77	Tx53	Tx117
NC_018143.2	162579	substitution	G	G	G	G	G	G	G	G	G	G	G	A	A	G	G	G	G	G	G	G	G	G	G	G	G	G	G	Gx99	Gx116	Gx90	Gx102	Gx111	Gx110	Gx62	Gx96	Gx106	Gx64	Ax56	Ax122	Gx74	Gx39	Gx86	Gx66	Gx162	Gx100	Gx90	Gx131
NC_018143.2	162609	substitution	C	C	C	C	C	C	C	C	C	C	C	C	C	T	T	C	C	C	C	C	C	C	C	C	C	T	T	Cx104	Cx113	Cx82	Cx103	Cx96	Cx105	Cx62	Cx95	Cx109	Cx85	Cx51	Cx107	Tx71	Tx30	Cx76	Cx67	Cx153	Cx107	Cx79	Cx144
NC_018143.2	164674	substitution	G	G	G	G	G	A	A	G	G	G	G	G	G	G	G	G	G	G	G	G	G	G	G	G	G	G	G	Gx105	Gx91	Gx74	Gx70	Ax95	Ax101	Gx57	Gx80 Ax1	Gx97	Gx57	Gx20	Gx35	Gx60	Gx26	Gx62	Gx48	Gx109	Gx92	Gx84	Gx110
NC_018143.2	166484	substitution	C	C	C	C	C	C	C	C	C	T	T	C	C	C	C	C	C	T	T	T	T	C	C	C	C	C	C	Cx113	Cx133	Cx115	Cx111	Cx120	Cx99	Cx67	Cx106	Tx110	Tx93	Cx45	Cx117	Cx93	Cx67	Cx71	Cx79	Tx152	Tx112	Tx85	Tx150 Ax1
NC_018143.2	167056	substitution	T	T	T	T	T	T	T	T	T	T	T	T	T	C	C	T	T	T	T	T	T	T	T	T	T	T	T	Tx131	Tx120	Tx132 Ax1	Tx157	Tx156	Tx139	Tx75	Tx135	Tx131	Tx103	Tx62	Tx121	Cx108	Cx53	Tx74	Tx99	Tx167	Tx131	Tx130	Tx202
NC_018143.2	170669	substitution	G	A	A	A	A	G	G	A	A	G	G	G	G	A	A	G	G	G	G	G	G	G	G	G	G	A	A	Ax109	Ax114	Ax108	Ax134	Gx90	Gx96	Ax68	Ax102	Gx115	Gx79	Gx51	Gx136	Ax76	Ax46	Gx75	Gx76	Gx148	Gx105	Gx78	Gx163
NC_018143.2	172490	substitution	C	G	G	G	G	C	C	G	G	C	C	C	C	G	G	C	C	C	C	C	C	C	C	C	C	G	G	Gx138	Gx148	Gx111	Gx120	Cx143	Cx132	Gx69	Gx128	Cx125	Cx104	Cx47	Cx174	Gx90	Gx38	Cx90	Cx75	Cx193	Cx139	Cx121	Cx186
NC_018143.2	176301	substitution	C	C	C	C	C	C	C	C	C	C	C	T	T	C	C	C	C	C	C	C	C	C	C	C	C	C	C	Cx83	Cx83	Cx82	Cx109	Cx64	Cx65	Cx61	Cx79	Cx66 Tx1	Cx61	Tx38	Tx82	Cx75	Cx24	Cx51	Cx72	Cx111	Cx76	Cx70	Cx123
NC_018143.2	176533	deletion	G	-	-	-	-	G	G	-	-	G	G	G	G	-	-	G	G	G	G	G	G	G	G	G	G	-	-	-x93	-x85 Gx1	-x80	-x85	Gx78	Gx101	-x57	-x73	Gx83	Gx53	Gx33	Gx88	-x70	-x42	Gx51	Gx60	Gx104 -x3	Gx68	Gx67	Gx125
NC_018143.2	177594	substitution	T	T	T	T	T	C	C	T	T	T	T	T	T	T	T	T	T	T	T	T	T	T	T	T	T	T	T	Tx108	Tx98	Tx96	Tx104	Cx75	Cx72	Tx44	Tx89	Tx75	Tx75	Tx40	Tx69	Tx76	Tx42	Tx62	Tx72	Tx119	Tx66	Tx82	Tx129
NC_018143.2	177855	substitution	G	A	A	A	A	A	A	A	A	A	A	A	A	A	A	A	A	A	A	A	A	A	A	A	A	A	A	Ax61	Ax59	Ax39	Ax40	Ax53	Ax64	Ax33	Ax50	Ax40	Ax38	Ax17	Ax52	Ax21	Ax17	Ax29	Ax22	Ax78	Ax39	Ax44	Ax61
NC_018143.2	178203	substitution	C	G	G	G	G	C	C	G	G	C	C	C	C	G	G	C	C	C	C	C	C	C	C	C	C	G	G	Gx85	Gx73	Gx90	Gx117	Cx95	Cx99	Gx73	Gx89	Cx101	Cx75	Cx48	Cx112	Gx90	Gx39	Cx69	Cx80	Cx150	Cx96	Cx101	Cx151
NC_018143.2	178295	substitution	A	A	A	A	A	A	A	A	A	C	C	A	A	A	A	A	A	C	C	C	C	A	A	A	A	A	A	Ax108	Ax111	Ax77	Ax97	Ax101	Ax95	Ax66	Ax98	Cx98	Cx85	Ax50	Ax97	Ax114	Ax49 Gx1	Ax65	Ax93	Cx112	Cx92	Cx94	Cx168 Ax1
NC_018143.2	178451	substitution	C	G	G	G	G	C	C	G	G	C	C	C	C	G	G	C	C	C	C	C	C	C	C	C	C	G	G	Gx111 Cx6	Gx114 Cx5	Gx126	Gx114	Cx100	Cx91	Gx70	Gx109	Cx100	Cx76	Cx39	Cx109	Gx135	Gx40	Cx54	Cx74	Cx122 Gx1	Cx95	Cx90	Cx152 Ax1
NC_018143.2	178944	substitution	C	C	C	C	C	T	T	C	C	C	C	C	C	C	C	C	C	C	C	C	C	C	C	C	C	C	C	Cx112	Cx110	Cx112	Cx111	Tx108	Tx101	Cx65	Cx88	Cx96	Cx92	Cx48	Cx102	Cx80	Cx30	Cx65	Cx54 Ax1	Cx148 Ax1	Cx105	Cx101	Cx141
NC_018143.2	180023	substitution	C	C	C	C	C	C	C	C	C	C	C	T	T	C	C	C	C	C	C	C	C	C	C	C	C	C	C	Cx68	Cx67	Cx92	Cx121	Cx94	Cx105	Cx66	Cx98	Cx94	Cx94	Tx50	Tx121	Cx111	Cx48	Cx59	Cx93	Cx136	Cx88	Cx105	Cx174
NC_018143.2	180913	substitution	G	G	G	G	G	G	G	G	G	C	C	G	G	G	G	G	G	C	C	C	C	G	G	G	G	G	G	Gx83	Gx83	Gx67	Gx63	Gx62	Gx71	Gx35	Gx76	Cx78	Cx47	Gx19	Gx68	Gx115 Tx1	Gx54	Gx42	Gx64	Cx108	Cx65	Cx70	Cx91
NC_018143.2	181088	substitution	C	T	T	T	T	C	C	T	T	C	C	C	C	T	T	C	C	C	C	C	C	C	C	C	C	T	T	Tx109	Tx121	Tx106	Tx100	Cx105	Cx119	Tx64	Tx93	Cx101	Cx94	Cx46	Cx123	Tx127	Tx64	Cx71	Cx73	Cx178	Cx126 Tx1	Cx85	Cx189
NC_018143.2	181699	substitution	T	T	T	T	T	T	T	T	T	T	T	T	T	T	T	T	T	G	G	T	T	T	T	T	T	T	T	Tx126	Tx120	Tx111	Tx123	Tx129 Cx1	Tx129	Tx78	Tx119	Tx123	Tx104	Tx61	Tx166	Tx97	Tx54	Tx80	Tx65	Gx185 Tx2	Gx115	Tx120	Tx196
NC_018143.2	184456	substitution	G	G	G	G	G	G	G	G	G	G	G	G	G	T	T	G	G	G	G	G	G	G	G	G	G	T	T	Gx118	Gx131	Gx127	Gx83	Gx99	Gx97	Gx51	Gx76	Gx115	Gx71	Gx44	Gx115	Tx67	Tx46	Gx63	Gx57	Gx151	Gx97	Gx77	Gx146
NC_018143.2	187418	substitution	G	G	G	G	G	C	C	G	G	G	G	G	G	G	G	G	G	G	G	G	G	G	G	G	G	G	G	Gx118	Gx130	Gx107	Gx124	Cx128	Cx111	Gx62	Gx115	Gx106	Gx88	Gx58	Gx110	Gx111	Gx48	Gx93	Gx105	Gx125	Gx94	Gx117	Gx158
NC_018143.2	188084	substitution	G	G	G	T	T	G	G	T	T	G	G	G	G	T	T	G	G	G	G	G	G	G	G	G	G	T	T	Gx109	Gx93	Tx85	Tx94 Ax1	Gx87	Gx78	Tx48	Tx86	Gx68	Gx57	Gx40	Gx91	Tx133	Tx68	Gx59	Gx105	Gx123	Gx73 Tx1	Gx97	Gx153
NC_018143.2	188315	substitution	A	G	G	G	G	A	A	G	G	A	A	A	A	G	G	A	A	A	A	A	A	A	A	A	A	G	G	Gx87	Gx88	Gx59	Gx58	Ax85	Ax60	Gx35	Gx82	Ax72	Ax42	Ax37	Ax80	Gx134	Gx56	Ax58	Ax94	Ax115	Ax67	Ax61	Ax124
NC_018143.2	188798	substitution	T	C	C	C	C	C	C	C	C	C	C	C	C	C	C	C	C	C	C	C	C	C	C	C	C	C	C	Cx119	Cx113	Cx80	Cx103	Cx102	Cx76	Cx60	Cx71	Cx81	Cx75	Cx60	Cx102	Cx91 Tx1	Cx33	Cx63	Cx70	Cx137	Cx84	Cx84	Cx119
NC_018143.2	189848	substitution	A	G	G	G	G	A	A	G	G	A	A	A	A	G	G	A	A	A	A	A	A	A	A	A	A	G	G	Gx85	Gx110	Gx88	Gx126	Ax124	Ax92	Gx68	Gx99	Ax105	Ax72	Ax49	Ax109	Gx91	Gx51	Ax49	Ax89	Ax142	Ax86	Ax97	Ax188
NC_018143.2	193872	substitution	G	G	G	A	A	G	G	A	A	G	G	G	G	G	G	G	G	G	G	G	G	G	G	G	G	G	G	Gx117	Gx131	Ax116	Ax132	Gx121	Gx140	Ax69	Ax147	Gx121	Gx112	Gx58	Gx106	Gx98	Gx69	Gx78	Gx116	Gx192	Gx149	Gx140	Gx207
NC_018143.2	194304	insertion-before	-	GG	GG	GG	GG	-	-	GG	GG	-	-	-	-	GG	GG	-	-	-	-	-	-	-	-	-	-	GG	GG	GGx159	GGx134 -x1	GGx129	GGx140	-x128	-x150	GGx82	GGx137	-x146	-x106	-x51	-x97	GGx86	GGx57	-x75	-x73	-x179	-x113	-x123	-x170
NC_018143.2	194679	substitution	G	C	C	C	C	C	C	C	C	C	C	C	C	C	C	C	C	C	C	C	C	C	C	C	C	C	C	Cx103	Cx99	Cx93	Cx79	Cx78	Cx86	Cx58	Cx98	Cx97	Cx65	Cx29	Cx75	Cx56	Cx31	Cx51	Cx47	Cx112	Cx76	Cx72	Cx129
NC_018143.2	196640	substitution	C	T	T	T	T	T	T	T	T	T	T	T	T	T	T	T	T	T	T	T	T	T	T	T	T	T	T	Tx130	Tx143	Tx141	Tx151	Tx161	Tx124	Tx74	Tx135	Tx131	Tx137	Tx64	Tx129	Tx130	Tx60	Tx72	Tx99	Tx160	Tx101	Tx113	Tx186
NC_018143.2	196839	substitution	G	A	A	G	G	G	G	G	G	G	G	G	G	G	G	G	G	G	G	G	G	G	G	G	G	G	G	Ax103	Ax115	Gx97	Gx85	Gx105	Gx82	Gx66	Gx103	Gx83	Gx69	Gx29	Gx100	Gx86	Gx50	Gx57	Gx69	Gx150	Gx93	Gx69	Gx133
NC_018143.2	197395	substitution	G	G	G	G	G	G	G	G	G	C	C	G	G	G	G	G	G	C	C	C	C	G	G	G	G	G	G	Gx108	Gx137	Gx114	Gx124	Gx124	Gx106	Gx80	Gx108	Cx107	Cx111	Gx61	Gx116	Gx98	Gx42	Gx89	Gx74	Cx149	Cx110	Cx96	Cx129
NC_018143.2	198399	substitution	G	T	T	G	G	G	G	G	G	G	G	G	G	G	G	G	G	G	G	G	G	G	G	G	G	G	G	Tx146	Tx127	Gx129	Gx129	Gx114	Gx109	Gx65	Gx114	Gx115	Gx72	Gx43	Gx109	Gx118	Gx58	Gx81	Gx95	Gx128	Gx108	Gx109	Gx175
NC_018143.2	198476	substitution	T	T	T	T	T	T	T	T	T	C	C	T	T	T	T	T	T	C	C	C	C	T	T	T	T	T	T	Tx147	Tx130	Tx121	Tx116	Tx107	Tx110	Tx66	Tx137	Cx113	Cx90	Tx42	Tx95	Tx100	Tx49	Tx78	Tx73	Cx122	Cx111	Cx76	Cx144
NC_018143.2	199037	substitution	A	A	A	G	G	A	A	G	G	A	A	A	A	A	A	A	A	A	A	A	A	A	A	A	A	A	A	Ax86	Ax93	Gx67	Gx85	Ax77	Ax80	Gx42	Gx77	Ax73	Ax47	Ax25	Ax89	Ax56	Ax36	Ax39	Ax51	Ax80	Ax69	Ax67	Ax93
NC_018143.2	199468	substitution	T	G	G	G	G	T	T	G	G	T	T	T	T	G	G	T	T	T	T	T	T	T	T	T	T	G	G	Gx129	Gx143	Gx129	Gx137	Tx165 Gx1	Tx120	Gx85	Gx121	Tx128 Cx1	Tx108	Tx55	Tx111	Gx127 Ax1	Gx49	Tx83	Tx107	Tx143	Tx116	Tx131	Tx179
NC_018143.2	201947	substitution	G	A	A	G	G	G	G	G	G	G	G	G	G	G	G	G	G	G	G	G	G	G	G	G	G	G	G	Ax92	Ax93	Gx117	Gx74	Gx98	Gx108	Gx81	Gx78	Gx114	Gx70	Gx40	Gx78	Gx110	Gx45	Gx54	Gx50	Gx125	Gx109	Gx90	Gx134
NC_018143.2	202195	substitution	G	G	G	G	G	A	A	G	G	G	G	N	G	G	G	G	G	G	G	G	G	G	G	G	G	G	G	Gx27	Gx28	Gx36	Gx18	Ax24	Ax37	Gx18	Gx36	Gx42	Gx41	Gx8	Gx26	Gx80	Gx44 Ax1	Gx30	Gx42	Gx84	Gx37	Gx44	Gx59
NC_018143.2	203267	substitution	C	C	C	C	C	C	C	C	C	C	C	T	T	C	C	C	C	C	C	C	C	C	C	C	C	C	C	Cx151	Cx125	Cx153	Cx126	Cx133	Cx115	Cx95	Cx129	Cx122	Cx112	Tx45	Tx137	Cx100	Cx62	Cx76	Cx80	Cx195	Cx115	Cx135	Cx170
NC_018143.2	204106	substitution	C	C	C	T	T	C	C	T	T	C	C	C	C	T	T	C	C	C	C	C	C	C	C	C	C	T	T	Cx109	Cx100	Tx75	Tx67	Cx95	Cx77	Tx65	Tx98	Cx109	Cx78	Cx45	Cx97	Tx50	Tx28 Ax1	Cx45	Cx49 Tx1	Cx114	Cx101	Cx77	Cx125
NC_018143.2	204612	substitution	C	C	C	G	G	C	C	G	G	C	C	C	C	G	G	C	C	C	C	C	C	C	C	C	C	G	G	Cx70	Cx82	Gx68	Gx74	Cx64	Cx54	Gx38 -x1	Gx61	Cx60	Cx57	Cx33	Cx56	Gx83	Gx31 -x3	Cx43	Cx69	Cx78	Cx62	Cx77	Cx100
NC_018143.2	206207	substitution	C	C	C	C	C	C	C	C	C	T	T	C	C	C	C	C	C	T	T	T	T	C	C	C	C	C	C	Cx80	Cx107	Cx71	Cx112	Cx81	Cx78	Cx48	Cx90	Tx89	Tx59	Cx35	Cx73	Cx71	Cx33	Cx44	Cx54	Tx97	Tx83	Tx81	Tx130 Cx1
NC_018143.2	206337	substitution	T	C	C	C	C	C	C	C	C	C	C	C	C	C	C	C	C	C	C	C	C	C	C	C	C	C	C	Cx98	Cx109	Cx113	Cx106	Cx105	Cx102	Cx59	Cx89	Cx100	Cx86	Cx55	Cx102	Cx79	Cx26	Cx62	Cx73	Cx108	Cx88	Cx104 Ax1	Cx130
NC_018143.2	206479	substitution	C	G	G	G	G	C	C	G	G	C	C	C	C	G	G	C	C	C	C	C	C	C	C	C	C	G	G	Gx83 Cx1	Gx84 Cx2	Gx74 Cx2	Gx76 Cx1	Cx68	Cx65	Gx56 Cx2	Gx62 Cx3	Cx75	Cx59	Cx37	Cx51	Gx40	Gx23	Cx52	Cx37	Cx100	Cx73	Cx60	Cx79
NC_018143.2	206482	substitution	G	T	T	T	T	G	G	T	T	G	G	G	G	T	T	G	G	G	G	G	G	G	G	G	G	T	T	Tx78	Tx78	Tx73	Tx70	Gx62	Gx63	Tx53	Tx55	Gx70	Gx54	Gx35	Gx49	Tx41	Tx21	Gx52	Gx38	Gx101	Gx70	Gx58	Gx80
NC_018143.2	207077	substitution	G	C	C	C	C	G	G	C	C	G	G	G	G	C	C	G	G	G	G	G	G	G	G	G	G	C	C	Cx104	Cx128	Cx104	Cx121	Gx134	Gx102	Cx79	Cx95	Gx95	Gx76	Gx46	Gx132	Cx111	Cx72 Ax1	Gx71	Gx89	Gx172	Gx100	Gx103	Gx171
NC_018143.2	207158	substitution	G	G	G	G	G	G	G	G	G	G	G	G	G	G	G	A	A	G	G	G	G	G	G	A	A	G	G	Gx97	Gx118	Gx100	Gx107	Gx111	Gx149	Gx75	Gx119	Gx121	Gx76	Gx37	Gx126	Gx115	Gx50	Ax78	Ax72	Gx193	Gx96	Gx108	Gx135
NC_018143.2	207224	substitution	T	T	T	T	T	T	T	T	T	T	T	C	C	T	T	T	T	T	T	T	T	T	T	T	T	T	T	Tx142	Tx162	Tx126	Tx152	Tx140	Tx135	Tx76	Tx130	Tx140	Tx113	Cx62	Cx153	Tx105	Tx51	Tx110	Tx74	Tx200	Tx157	Tx121	Tx187
NC_018143.2	210622	substitution	C	T	T	T	T	C	C	T	T	C	C	C	C	T	T	C	C	C	C	C	C	C	C	C	C	T	T	Tx130	Tx113	Tx93	Tx116	Cx109	Cx113	Tx68	Tx114	Cx98	Cx76	Cx67	Cx127	Tx115	Tx69	Cx73	Cx77	Cx139	Cx121	Cx92	Cx170
NC_018143.2	212351	substitution	C	C	C	C	C	C	C	C	C	C	C	T	T	C	C	C	C	C	C	C	C	C	C	C	C	C	C	Cx119	Cx117	Cx110	Cx105	Cx117	Cx94	Cx64	Cx90	Cx127	Cx88	Tx49	Tx106	Cx101	Cx37	Cx73	Cx77	Cx145	Cx109	Cx94	Cx164
NC_018143.2	215043	substitution	C	C	C	G	G	C	C	G	G	C	C	C	C	G	G	C	C	C	C	C	C	C	C	C	C	G	G	Cx132	Cx141	Gx123	Gx137	Cx151	Cx131	Gx75	Gx153	Cx138	Cx102	Cx52	Cx158	Gx84	Gx43 Ax1	Cx59	Cx83	Cx191	Cx159	Cx113	Cx184
NC_018143.2	215428	substitution	C	C	C	T	T	C	C	T	T	C	C	C	C	C	C	C	C	C	C	C	C	C	C	C	C	C	C	Cx117	Cx116	Tx142	Tx119	Cx133	Cx131	Tx67	Tx141	Cx145	Cx109	Cx42	Cx140	Cx79	Cx42	Cx69	Cx63	Cx174	Cx164	Cx90	Cx175 Tx1
NC_018143.2	215611	substitution	G	G	G	G	G	G	G	G	G	G	G	G	G	G	G	A	A	G	G	G	G	G	G	A	A	G	G	Gx82	Gx79	Gx88	Gx81	Gx84	Gx114	Gx61	Gx103	Gx89	Gx79	Gx33	Gx96	Gx85	Gx50	Ax47	Ax67 Gx1	Gx124	Gx88	Gx84	Gx126
NC_018143.2	215744	substitution	A	A	A	G	G	A	A	G	G	A	A	A	A	A	A	A	A	A	A	A	A	A	A	A	A	A	A	Ax119	Ax130	Gx141	Gx116	Ax149	Ax151	Gx81	Gx117	Ax129	Ax129	Ax42	Ax140	Ax84	Ax49	Ax71	Ax76	Ax198	Ax150	Ax100	Ax178
NC_018143.2	217199	deletion	T	C	C	-	-	T	T	-	-	T	T	T	T	-	N	T	T	T	T	T	T	T	T	T	T	-	-	Cx151	Cx120	-x117 Cx17	-x113 Cx16	Tx124	Tx135 Cx1	-x75 Cx14	-x98 Cx15	Tx113	Tx87	Tx49	Tx115	-x51 Cx6	-x17 Cx5	Tx96	Tx54	Tx162	Tx136	Tx108	Tx167
NC_018143.2	217200	deletion	G	G	G	-	-	G	G	-	-	G	G	G	G	-	N	G	G	G	G	G	G	G	G	G	G	-	-	Gx150	Gx119	-x117 Gx15	-x113 Gx15	Gx122	Gx139	-x75 Gx14	-x98 Gx15	Gx114	Gx88	Gx47	Gx115	-x51 Gx7	-x17 Gx5	Gx96	Gx54	Gx161	Gx138	Gx108	Gx171
NC_018143.2	217204	substitution	A	A	A	G	G	A	A	G	G	A	A	A	A	G	N	A	A	A	A	A	A	A	A	A	A	G	G	Ax150 Gx1	Ax119	Gx119 -x17	Gx117 -x15	Ax121	Ax145	Gx77 -x13	Gx100 -x18	Ax118	Ax91	Ax50	Ax114	Gx52 -x7	Gx17 -x4	Ax96	Ax54	Ax164	Ax134	Ax109	Ax171
NC_018143.2	217449	substitution	C	C	C	T	T	C	C	T	T	C	C	C	C	C	C	C	C	C	C	C	C	C	C	C	C	C	C	Cx136	Cx115 Ax1	Tx120	Tx135	Cx115	Cx130	Tx51	Tx128	Cx115	Cx103	Cx51	Cx117	Cx87	Cx47	Cx79	Cx73	Cx199	Cx118	Cx88	Cx160
NC_018143.2	217458	substitution	G	G	G	G	G	G	G	G	G	A	A	G	G	G	G	G	G	A	A	A	A	G	G	G	G	G	G	Gx138	Gx119	Gx128	Gx137	Gx115	Gx123	Gx58	Gx123	Ax121	Ax104	Gx56	Gx118	Gx85	Gx40	Gx81	Gx77	Ax210	Ax129	Ax92	Ax165
NC_018143.2	218202	substitution	C	C	C	C	C	C	C	C	C	C	C	C	C	C	C	T	T	C	C	C	C	T	T	T	T	C	C	Cx82	Cx79	Cx82	Cx78	Cx74	Cx81	Cx48	Cx71	Cx91	Cx61	Cx39	Cx84	Cx54	Cx21	Tx60	Tx62	Cx119	Cx97	Cx63	Cx100
NC_018143.2	218211	substitution	G	G	G	G	G	G	G	G	G	G	G	A	A	G	G	G	G	G	G	G	G	G	G	G	G	G	G	Gx93	Gx92	Gx88	Gx88	Gx84	Gx95 Cx1	Gx49 Ax1	Gx79	Gx104	Gx67	Ax41	Ax90	Gx58	Gx20	Gx67	Gx72	Gx122	Gx97	Gx70	Gx114
NC_018143.2	218597	substitution	T	C	C	C	C	T	T	C	C	T	T	T	T	C	C	T	T	T	T	T	T	T	T	T	T	C	C	Cx116	Cx103	Cx118	Cx118	Tx133	Tx104	Cx67	Cx104	Tx117	Tx99	Tx53	Tx102	Cx117 Gx1	Cx57	Tx81	Tx131	Tx157	Tx122	Tx106	Tx183
NC_018143.2	219118	substitution	A	A	A	A	A	A	A	A	A	A	A	A	A	A	A	G	G	A	A	A	A	G	G	G	G	A	A	Ax134	Ax143	Ax139	Ax121	Ax139	Ax141	Ax98	Ax138	Ax141	Ax99	Ax60	Ax143	Ax99	Ax43	Gx91	Gx71	Ax191	Ax156	Ax118	Ax200
NC_018143.2	220048	substitution	C	C	C	C	C	T	T	C	C	C	C	C	C	C	C	C	C	C	C	C	C	C	C	C	C	C	C	Cx143	Cx126	Cx147	Cx126	Tx158	Tx144	Cx83	Cx121	Cx149	Cx110	Cx54	Cx135	Cx141	Cx45	Cx78	Cx100	Cx196	Cx145	Cx120	Cx205
NC_018143.2	220276	substitution	A	A	A	A	A	G	G	A	A	A	A	A	A	A	A	A	A	A	A	A	A	A	A	A	A	A	A	Ax135	Ax119	Ax149	Ax147	Gx149	Gx120	Ax99	Ax140	Ax138	Ax106	Ax60	Ax130	Ax130	Ax75	Ax96	Ax103	Ax189 Gx1	Ax126	Ax136	Ax218
NC_018143.2	220477	substitution	G	G	G	T	T	G	G	T	T	G	G	G	G	T	T	G	G	G	G	G	G	G	G	G	G	T	T	Gx148	Gx157	Tx160	Tx143	Gx154	Gx154	Tx90	Tx140	Gx137	Gx126	Gx52	Gx121	Tx140	Tx75	Gx87	Gx98	Gx184	Gx152	Gx129	Gx222
NC_018143.2	220575	substitution	T	T	T	T	T	T	T	T	T	T	T	T	T	C	C	T	T	T	T	T	T	T	T	T	T	C	C	Tx105	Tx100	Tx130	Tx108	Tx125	Tx132	Tx78	Tx143	Tx132	Tx125	Tx33	Tx125	Cx119	Cx66	Tx70	Tx81	Tx176	Tx124	Tx93 Ax1	Tx172
NC_018143.2	220876	substitution	C	C	C	C	C	C	C	C	C	C	C	C	C	C	C	C	C	C	C	C	C	G	G	C	C	C	C	Cx158	Cx128	Cx142	Cx154	Cx172	Cx198	Cx107	Cx189	Cx170	Cx148	Cx60	Cx139	Cx81	Cx55	Cx93	Cx60	Cx242 Gx1	Cx173	Cx106	Cx196
NC_018143.2	222484	substitution	C	C	C	C	C	T	T	C	C	C	C	C	C	C	C	C	C	C	C	C	C	C	C	C	C	C	C	Cx148	Cx139	Cx177	Cx137	Tx178	Tx202	Cx112	Cx172	Cx183	Cx122	Cx52	Cx164	Cx143	Cx60	Cx90	Cx103	Cx217	Cx166	Cx115 Tx1	Cx200
NC_018143.2	223940	substitution	T	C	C	C	C	C	C	C	C	C	C	C	C	C	C	C	C	C	C	C	C	C	C	C	C	C	C	Cx108	Cx90	Cx115	Cx107	Cx117	Cx110	Cx74	Cx99	Cx125	Cx97	Cx37	Cx123	Cx86	Cx43	Cx53	Cx48	Cx145 Ax1	Cx126	Cx82	Cx127
NC_018143.2	224336	substitution	C	T	T	T	T	C	C	T	T	C	C	C	C	T	T	C	C	C	C	C	C	C	C	C	C	T	T	Tx125	Tx141	Tx158	Tx144	Cx163	Cx152 Gx1	Tx99	Tx147	Cx158	Cx146	Cx64	Cx142	Tx121	Tx59	Cx86 Ax1	Cx104	Cx190	Cx128 Tx1	Cx124	Cx197
NC_018143.2	224899	substitution	C	C	C	C	C	C	C	C	C	G	G	C	C	C	C	C	C	G	G	G	G	C	C	C	C	C	C	Cx125	Cx104	Cx107	Cx122	Cx114	Cx113	Cx83	Cx124	Gx137	Gx99	Cx40	Cx105	Cx81	Cx27	Cx75	Cx72	Gx141	Gx115	Gx118	Gx144
NC_018143.2	225272	substitution	T	C	C	T	T	T	T	T	T	T	T	T	T	T	T	T	T	T	T	T	T	T	T	T	T	T	T	Cx108	Cx111 Tx1	Tx105	Tx96	Tx93	Tx85	Tx70	Tx89	Tx104	Tx92	Tx37	Tx92	Tx78	Tx46	Tx52	Tx83	Tx113	Tx112	Tx100	Tx117
NC_018143.2	225321	substitution	T	C	C	C	C	C	C	C	C	C	C	C	C	C	C	C	C	C	C	C	C	C	C	C	C	C	C	Cx95	Cx93	Cx84	Cx71	Cx81	Cx93	Cx57	Cx84	Cx102	Cx89	Cx33	Cx78	Cx108	Cx49	Cx49	Cx93	Cx101	Cx105	Cx57 Tx1	Cx106
NC_018143.2	225493	substitution	T	T	T	T	T	T	T	T	T	T	T	C	C	T	T	T	T	T	T	T	T	T	T	T	T	T	T	Tx101	Tx128	Tx111 Gx1	Tx130	Tx109	Tx94 Cx1	Tx80	Tx98	Tx132	Tx94	Cx47	Cx109	Tx84	Tx46	Tx68	Tx94	Tx160	Tx117 Gx1	Tx108	Tx156
NC_018143.2	225505	substitution	C	C	C	C	C	C	C	C	C	C	C	C	C	C	C	C	C	C	C	C	C	C	C	C	C	T	T	Cx127	Cx129	Cx115	Cx145	Cx119	Cx107	Cx82	Cx108	Cx137	Cx99	Cx48	Cx117	Cx97	Cx54	Cx73	Cx104	Cx167	Cx131	Cx128	Cx163
NC_018143.2	225562	insertion-before	-	-	-	T	T	-	-	T	T	-	-	-	-	-	-	-	-	-	-	-	-	-	-	-	-	-	-	-x139	-x122	Tx112	Tx158	-x137	-x111	Tx73	Tx111	-x128	-x118	-x39	-x121	-x106	-x53	-x64	-x100	-x121	-x125	-x124 Tx1	-x203
NC_018143.2	226515	substitution	C	C	C	C	C	C	C	C	C	T	T	C	C	C	C	C	C	T	T	T	T	C	C	C	C	C	C	Cx96	Cx108	Cx85	Cx90	Cx81	Cx73	Cx66	Cx93	Tx107	Tx62	Cx28	Cx81	Cx79	Cx43	Cx59	Cx82	Tx115	Tx80	Tx72	Tx122
NC_018143.2	226634	insertion-before	-	-	-	A	A	-	-	A	A	-	-	-	-	-	-	-	-	-	-	-	-	-	-	-	-	-	-	-x115	-x123	Ax97	Ax129	-x115	-x91	Ax61	Ax120	-x95	-x73	-x33	-x89	-x92	-x56	-x67	-x55	-x120	-x103	-x83	-x153
NC_018143.2	227096	substitution	T	C	C	C	C	C	C	C	C	C	C	C	C	C	C	C	C	C	C	C	C	C	C	C	C	C	C	Cx115	Cx135	Cx103	Cx94	Cx102	Cx127	Cx57	Cx102	Cx98	Cx97	Cx55	Cx105	Cx116	Cx39	Cx77	Cx103	Cx140	Cx111	Cx88	Cx142
NC_018143.2	228166	substitution	G	G	G	G	G	G	G	G	G	G	G	C	C	G	G	G	G	G	G	G	G	G	G	G	G	G	G	Gx106	Gx107	Gx89	Gx76	Gx75	Gx92	Gx59	Gx87	Gx76	Gx71	Cx39	Cx108 Gx1	Gx76	Gx36	Gx82	Gx96	Gx156	Gx94	Gx102	Gx199
NC_018143.2	229008	deletion	G	G	G	G	G	-	-	G	G	G	G	G	G	G	G	G	G	G	G	G	G	G	G	G	G	G	G	Gx133	Gx128 Ax1	Gx110	Gx127	-x119	-x116	Gx65	Gx86	Gx105	Gx85	Gx52	Gx149	Gx77	Gx32	Gx79	Gx54	Gx147	Gx115	Gx99	Gx169
NC_018143.2	230575	insertion-before	-	T	T	T	T	-	-	T	T	-	-	-	-	T	T	-	-	-	-	-	-	-	-	-	-	T	T	Tx78	Tx94	Tx69	Tx102	-x89	-x73	Tx50	Tx92	-x76	-x54	-x30	-x93	Tx67	Tx30	-x71	-x60	-x117	-x83	-x82	-x115
NC_018143.2	230919	deletion	C	-	-	-	-	C	C	-	-	C	C	C	C	-	-	C	C	C	C	C	C	C	C	C	C	-	-	-x70	-x93	-x73	-x66	Cx68	Cx73	-x44	-x100	Cx75	Cx45	Cx36	Cx91	-x79	-x49	Cx46	Cx70	Cx86	Cx73 Tx1	Cx55	Cx119
NC_018143.2	231112	substitution	C	G	G	G	G	G	G	G	G	G	G	G	G	G	G	G	G	G	G	G	G	G	G	G	G	G	G	Gx123	Gx136	Gx98	Gx110	Gx99	Gx93	Gx61	Gx102	Gx99	Gx78	Gx41	Gx96	Gx95	Gx42	Gx71	Gx92	Gx113	Gx86	Gx91	Gx169
NC_018143.2	231927	substitution	G	G	G	A	A	G	G	A	A	G	G	G	G	A	A	G	G	G	G	G	G	G	G	G	G	A	A	Gx107	Gx139	Ax100	Ax119	Gx118	Gx113	Ax50	Ax99	Gx116	Gx88	Gx60	Gx121	Ax90 Gx1	Ax49	Gx62	Gx41	Gx172	Gx116	Gx78 Ax1	Gx132
NC_018143.2	234049	substitution	G	G	G	G	G	G	G	G	G	G	G	A	A	G	G	G	G	G	G	G	G	G	G	G	G	G	G	Gx81	Gx78	Gx55	Gx69	Gx59	Gx81	Gx43	Gx60	Gx61	Gx37	Ax35	Ax95	Gx68	Gx39	Gx43	Gx60	Gx118	Gx81	Gx46	Gx114
NC_018143.2	235898	substitution	C	C	C	C	C	C	C	C	C	G	G	C	C	C	C	C	C	G	G	G	G	C	C	C	C	C	C	Cx143	Cx139	Cx118	Cx137 Tx1	Cx103	Cx90	Cx78	Cx95	Gx96	Gx69	Cx35	Cx113	Cx82 Ax1	Cx66	Cx71	Cx71	Gx169 Cx1	Gx108	Gx96	Gx173
NC_018143.2	237709	substitution	C	C	C	C	C	C	C	C	C	C	C	C	C	C	C	T	T	C	C	C	C	T	T	T	T	C	C	Cx129	Cx128	Cx128	Cx124	Cx125	Cx127	Cx66	Cx106	Cx118	Cx97	Cx68	Cx136	Cx63	Cx26	Tx79	Tx55	Cx180	Cx108	Cx93	Cx135
NC_018143.2	241150	substitution	T	T	T	G	G	T	T	G	G	T	T	T	T	G	G	T	T	T	T	T	T	T	T	T	T	G	G	Tx109	Tx114	Gx93	Gx76	Tx102	Tx98	Gx60	Gx84	Tx84	Tx55	Tx42	Tx99	Gx59	Gx28	Tx70	Tx73	Tx135	Tx106	Tx75	Tx120 Ax1
NC_018143.2	243924	deletion	G	-	-	G	G	G	G	G	G	G	G	G	G	G	G	G	G	G	G	G	G	G	G	G	G	G	G	-x136 Gx3	-x131 Gx8	Gx96	Gx137	Gx121	Gx135	Gx77	Gx109	Gx141	Gx113	Gx46	Gx121	Gx75	Gx48	Gx69	Gx50 -x1	Gx161 -x1	Gx149	Gx83	Gx169
NC_018143.2	249522	substitution	T	C	C	C	C	T	T	C	C	T	T	T	T	C	C	T	T	T	T	T	T	T	T	T	T	C	C	Cx100	Cx104	Cx85	Cx84	Tx112	Tx100	Cx62	Cx82	Tx109	Tx84	Tx31	Tx120	Cx84	Cx49 Gx1	Tx68	Tx75	Tx164	Tx109	Tx96	Tx141
NC_018143.2	251575	substitution	G	A	A	A	A	G	G	A	A	G	G	G	G	A	A	G	G	G	G	G	G	G	G	G	G	A	A	Ax104	Ax107	Ax94	Ax94	Gx111	Gx99	Ax61	Ax78	Gx75	Gx62	Gx46	Gx118	Ax79	Ax31	Gx57	Gx70	Gx134	Gx109	Gx78	Gx167
NC_018143.2	252083	substitution	A	A	A	A	A	A	A	A	A	C	C	A	A	A	A	A	A	C	C	C	C	A	A	A	A	A	A	Ax79	Ax113	Ax105	Ax111	Ax123	Ax89	Ax52	Ax105	Cx110	Cx72	Ax54	Ax112	Ax110	Ax62	Ax53	Ax98	Cx131	Cx114	Cx117	Cx211
NC_018143.2	253461	substitution	T	T	T	T	T	T	T	T	T	T	T	T	T	T	T	T	T	T	T	T	T	T	T	T	T	C	C	Tx107	Tx125	Tx99	Tx110	Tx101 Cx1	Tx105	Tx69	Tx110	Tx111	Tx72	Tx49	Tx105	Tx65	Tx25	Tx73	Tx36	Tx147	Tx108	Tx76	Tx139
NC_018143.2	254225	substitution	T	T	T	T	T	T	T	T	T	T	T	T	T	T	T	T	T	T	T	T	T	T	T	C	C	T	T	Tx91	Tx106	Tx91	Tx88	Tx111	Tx116	Tx61	Tx110	Tx81	Tx71	Tx48	Tx113	Tx75	Tx29	Tx60	Tx62	Tx125	Tx97	Tx98	Tx121
NC_018143.2	255373	substitution	T	C	C	C	C	T	T	C	C	T	T	T	T	C	C	T	T	T	T	T	T	T	T	T	T	C	C	Cx112	Cx103 -x1	Cx104	Cx132	Tx108	Tx124	Cx72	Cx110	Tx131	Tx94	Tx51	Tx110	Cx91	Cx35	Tx93	Tx79	Tx156 Cx1	Tx112	Tx108	Tx156
NC_018143.2	256586	substitution	C	C	C	C	C	C	C	C	C	C	C	C	C	C	C	C	C	C	C	C	C	C	C	A	A	C	C	Cx103	Cx124	Cx113	Cx124	Cx108	Cx103	Cx69	Cx110	Cx113	Cx86	Cx53	Cx96	Cx79	Cx44	Cx75	Cx92	Cx116	Cx99	Cx81	Cx134
NC_018143.2	256640	substitution	T	T	T	T	T	T	T	T	T	T	T	T	T	T	T	G	G	T	T	T	T	G	G	G	G	T	T	Tx113	Tx104	Tx70	Tx98	Tx101	Tx82	Tx70	Tx87 Cx1	Tx97	Tx79	Tx40	Tx81	Tx73 Ax1	Tx39	Gx47	Gx94	Tx103	Tx83	Tx89	Tx120
NC_018143.2	257071	substitution	C	T	T	C	C	C	C	C	C	C	C	C	C	C	C	C	C	C	C	C	C	C	C	C	C	C	C	Tx128	Tx128	Cx96	Cx99	Cx108	Cx96 Tx1	Cx79	Cx99	Cx79	Cx84	Cx50	Cx92	Cx105	Cx57	Cx45	Cx108	Cx132	Cx103	Cx105	Cx169
NC_018143.2	257263	substitution	G	G	G	G	G	G	G	G	G	G	G	G	G	C	C	G	G	G	G	G	G	G	G	G	G	G	G	Gx117	Gx114	Gx96 Ax1	Gx104	Gx104	Gx102	Gx70	Gx113	Gx109	Gx73	Gx40	Gx96	Cx72	Cx25	Gx58	Gx41	Gx115	Gx108	Gx77	Gx113
NC_018143.2	257594	substitution	T	T	T	G	G	T	T	G	G	T	T	T	T	G	G	T	T	T	T	T	T	T	T	T	T	G	G	Tx107	Tx122	Gx114 Ax1	Gx124	Tx100	Tx95	Gx93	Gx118	Tx131	Tx76	Tx51	Tx97	Gx99	Gx50	Tx66	Tx52	Tx126	Tx111	Tx91	Tx143
NC_018143.2	257689	deletion	G	-	-	G	G	G	G	G	G	G	G	G	G	G	G	G	G	G	G	G	G	G	G	G	G	G	G	-x106 Gx7	-x103 Gx4	Gx107	Gx122	Gx106 -x1	Gx87	Gx66	Gx102	Gx88 -x1	Gx54	Gx33	Gx85	Gx88	Gx43	Gx57	Gx68	Gx116	Gx98	Gx92	Gx110 Cx1
NC_018143.2	257982	substitution	T	T	T	T	T	T	T	T	T	T	T	T	T	T	T	G	G	T	T	T	T	G	G	G	G	T	T	Tx92	Tx104	Tx100	Tx118	Tx106	Tx105	Tx72 Cx1	Tx108	Tx118	Tx79	Tx49	Tx97	Tx94	Tx37	Gx65	Gx101	Tx121	Tx102	Tx96	Tx118
NC_018143.2	258993	substitution	G	G	G	T	T	G	G	T	T	G	G	G	G	T	T	G	G	G	G	G	G	G	G	G	G	T	T	Gx92	Gx95	Tx69	Tx90	Gx84	Gx86	Tx62	Tx94	Gx102	Gx63	Gx45	Gx95	Tx76	Tx39	Gx55 Tx1	Gx83	Gx119	Gx87	Gx80	Gx117
NC_018143.2	259233	substitution	C	C	C	C	C	C	C	C	C	C	C	C	C	C	C	C	C	C	C	C	C	T	T	C	C	C	C	Cx127	Cx119	Cx112	Cx108	Cx121	Cx88	Cx71	Cx126	Cx110	Cx90	Cx44	Cx112	Cx90 Gx1	Cx49	Cx62	Cx75	Cx127	Cx110	Cx98	Cx158
NC_018143.2	261869	substitution	T	C	C	C	C	C	C	C	C	C	C	C	C	C	C	C	C	C	C	C	C	C	C	C	C	C	C	Cx74	Cx65	Cx65	Cx74	Cx75	Cx109	Cx49	Cx70	Cx85	Cx75	Cx36	Cx83	Cx91	Cx76	Cx50	Cx64	Cx196	Cx84	Cx69	Cx115
NC_018143.2	261913	substitution	C	C	C	C	C	G	G	C	C	C	C	C	C	C	C	C	C	C	C	C	C	C	C	C	C	C	C	Cx66	Cx56	Cx79	Cx48	Gx51	Gx54	Cx57	Cx69	Cx69	Cx65	Cx25	Cx63	Cx99	Cx68	Cx59	Cx60	Cx154	Cx93	Cx52	Cx116
NC_018143.2	262268	substitution	A	T	T	T	T	A	A	T	T	A	A	A	A	T	T	A	A	A	A	A	A	A	A	A	A	T	T	Tx104	Tx104	Tx112	Tx122	Ax121	Ax119	Tx73	Tx113	Ax119	Ax93	Ax45	Ax92	Tx123	Tx68	Ax69	Ax94	Ax238 Tx1	Ax109	Ax79	Ax172
NC_018143.2	263306	substitution	T	T	T	T	T	T	T	T	T	C	C	T	T	T	T	T	T	C	C	C	C	T	T	T	T	T	T	Tx119	Tx135 Gx1	Tx133	Tx142	Tx125	Tx117 Cx1	Tx78	Tx122	Cx133	Cx93	Tx50	Tx114	Tx86	Tx58	Tx73	Tx108	Cx162	Cx115	Cx129	Cx163 Tx1
NC_018143.2	264992	substitution	T	C	C	C	C	T	T	C	C	T	T	T	T	C	C	T	T	T	T	T	T	T	T	T	T	C	C	Cx112	Cx104	Cx104	Cx108	Tx94	Tx105	Cx68	Cx117	Tx121 Cx1	Tx84	Tx37	Tx88	Cx75	Cx21	Tx60	Tx44	Tx130	Tx89	Tx92	Tx123
NC_018143.2	265244	substitution	C	C	C	C	C	C	C	C	C	C	C	C	C	C	C	T	T	C	C	C	C	T	T	T	T	C	C	Cx110	Cx95	Cx111	Cx107	Cx118	Cx96	Cx59	Cx92	Cx94	Cx85	Cx44	Cx98	Cx106	Cx38	Tx57	Tx58	Cx129	Cx112	Cx87	Cx142 Tx1
NC_018143.2	265554	substitution	A	C	C	C	C	C	C	C	C	C	C	C	C	C	C	C	C	C	C	C	C	C	C	C	C	C	C	Cx119	Cx108	Cx110	Cx110	Cx102	Cx104	Cx73	Cx105	Cx95	Cx93	Cx45	Cx104	Cx86	Cx51	Cx59	Cx86	Cx115	Cx101	Cx95	Cx145
NC_018143.2	266405	substitution	C	T	T	T	T	C	C	T	T	C	C	C	C	T	T	C	C	C	C	C	C	C	C	C	C	T	T	Tx128	Tx114	Tx112	Tx141	Cx118	Cx102	Tx85 Cx1	Tx125	Cx96	Cx85	Cx47	Cx118	Tx107	Tx47	Cx66	Cx93	Cx128	Cx105	Cx92	Cx155
NC_018143.2	267595	substitution	G	G	G	G	G	G	G	G	G	A	A	G	G	G	G	G	G	A	A	A	A	G	G	G	G	G	G	Gx92	Gx90	Gx103	Gx88	Gx78	Gx89	Gx77	Gx98	Ax91	Ax70	Gx38	Gx114 Ax1	Gx85	Gx36	Gx53	Gx42	Ax141 Gx1	Ax94	Ax68	Ax130
NC_018143.2	269845	substitution	C	C	C	T	T	C	C	T	T	C	C	C	C	C	C	C	C	C	C	C	C	C	C	C	C	C	C	Cx122	Cx131	Tx126	Tx136	Cx144	Cx140	Tx74	Tx139	Cx136	Cx97	Cx70	Cx153	Cx112	Cx82	Cx70	Cx86	Cx200	Cx156	Cx128	Cx218
NC_018143.2	273724	substitution	C	C	C	C	C	C	C	C	C	C	C	C	C	C	C	C	C	C	C	C	C	C	C	A	A	C	C	Cx146	Cx148	Cx143	Cx142	Cx135	Cx156	Cx104	Cx148	Cx131	Cx107	Cx64	Cx160	Cx87	Cx45	Cx79	Cx72	Cx202	Cx160	Cx86	Cx185
NC_018143.2	274463	substitution	C	A	A	A	A	C	C	A	A	C	C	C	C	A	A	C	C	C	C	C	C	C	C	C	C	A	A	Ax110	Ax121	Ax116	Ax103	Cx137	Cx109	Ax54	Ax102	Cx109	Cx103	Cx40	Cx127	Ax86	Ax46	Cx70	Cx89	Cx154	Cx118	Cx88	Cx131
NC_018143.2	275328	substitution	G	G	G	G	G	G	G	G	G	C	C	G	G	G	G	G	G	C	C	C	C	G	G	G	G	G	G	Gx117	Gx120	Gx134	Gx148	Gx156	Gx131	Gx94	Gx105	Cx153	Cx120	Gx53	Gx112	Gx85	Gx58	Gx89	Gx83	Cx168 Tx1	Cx133	Cx122	Cx185
NC_018143.2	275859	substitution	G	G	G	G	G	G	G	G	G	G	G	G	G	G	G	T	T	G	G	G	G	G	G	T	T	G	G	Gx116	Gx116	Gx114	Gx139	Gx110	Gx131	Gx53	Gx109	Gx103	Gx77	Gx51	Gx113	Gx70	Gx34	Tx45 Gx1	Tx73 Gx1 Ax1	Gx140	Gx102	Gx76	Gx139
NC_018143.2	276539	substitution	G	C	C	C	C	G	G	C	C	G	G	G	G	C	C	G	G	G	G	G	G	G	G	G	G	C	C	Cx128	Cx138	Cx106	Cx104	Gx116	Gx101 Cx1	Cx64	Cx94	Gx109	Gx91	Gx53	Gx109	Cx97	Cx41	Gx65	Gx121	Gx151	Gx107	Gx108	Gx153
NC_018143.2	277429	substitution	G	G	G	G	G	G	G	G	G	G	G	A	A	G	G	G	G	G	G	G	G	G	G	G	G	G	G	Gx119	Gx161	Gx118	Gx147	Gx128	Gx134	Gx71	Gx125	Gx141	Gx98	Ax59	Ax113	Gx92	Gx43	Gx81	Gx89	Gx186	Gx129	Gx127	Gx204
NC_018143.2	278681	substitution	C	G	G	G	G	G	G	G	G	G	G	G	G	G	G	G	G	G	G	G	G	G	G	G	G	G	G	Gx100	Gx121	Gx106	Gx143	Gx127	Gx106	Gx69	Gx99	Gx121	Gx96	Gx47	Gx128	Gx81	Gx40	Gx71	Gx51	Gx135	Gx85	Gx93	Gx147
NC_018143.2	278755	substitution	C	T	T	C	C	C	C	C	C	C	C	C	C	C	C	C	C	C	C	C	C	C	C	C	C	C	C	Tx129	Tx130	Cx100	Cx126	Cx114	Cx93	Cx71	Cx92	Cx126	Cx67	Cx49	Cx114	Cx76	Cx33	Cx60	Cx51	Cx121	Cx113	Cx93	Cx138
NC_018143.2	279516	substitution	C	T	N	C	C	C	C	C	C	C	C	C	C	C	C	C	C	C	C	C	C	C	C	C	C	C	C	Tx15 Cx1	Tx14 Cx1	Cx75	Cx89	Cx67	Cx64	Cx54	Cx87	Cx87	Cx39	Cx31	Cx73	Cx40	Cx26	Cx44	Cx42	Cx92	Cx58	Cx74	Cx81
NC_018143.2	279595	substitution	C	N	N	T	T	C	C	T	T	C	C	N	C	T	T	C	C	C	C	C	C	C	C	C	C	T	T	Cx8	Cx6	Tx23	Tx20	Cx26	Cx16	Tx12	Tx18	Cx23	Cx15	Cx5	Cx19	Tx57	Tx35	Cx17	Cx58	Cx35	Cx15	Cx27	Cx41
NC_018143.2	282188	substitution	G	G	G	G	G	G	G	G	G	G	G	A	A	G	G	G	G	G	G	G	G	G	G	G	G	G	G	Gx83	Gx66	Gx81	Gx63	Gx71	Gx69	Gx47	Gx71	Gx84	Gx61	Ax29	Ax83	Gx47	Gx32	Gx46	Gx35	Gx122	Gx93 Ax1	Gx48	Gx90
NC_018143.2	282371	substitution	A	A	A	A	A	A	A	A	A	A	A	A	A	A	A	A	A	A	A	G	G	A	A	A	A	A	A	Ax119	Ax120	Ax103	Ax134	Ax126	Ax129	Ax69	Ax113	Ax123	Ax96	Ax50	Ax125	Ax88	Ax45	Ax63	Ax59	Ax138	Ax113	Gx110	Gx143
NC_018143.2	283313	substitution	G	G	G	G	G	G	G	G	G	A	A	G	G	G	G	G	G	A	A	A	A	G	G	G	G	G	G	Gx129	Gx143	Gx156	Gx125	Gx134	Gx186	Gx119	Gx175	Ax157	Ax132	Gx53	Gx153	Gx98	Gx44	Gx86	Gx79	Ax188 Gx1	Ax143	Ax115	Ax210
NC_018143.2	283503	substitution	G	A	A	G	G	G	G	G	G	G	G	G	G	G	G	G	G	G	G	G	G	G	G	G	G	G	G	Ax95	Ax122	Gx151	Gx131	Gx126	Gx164	Gx85	Gx142	Gx151	Gx101	Gx38	Gx131	Gx96 Tx1	Gx52	Gx57	Gx84	Gx153	Gx140 Ax1	Gx88	Gx156
NC_018143.2	283614	substitution	T	C	C	C	C	C	C	C	C	C	C	C	C	C	C	T	T	C	C	C	C	T	T	T	T	C	C	Cx106	Cx94	Cx149	Cx73	Cx106	Cx145	Cx84	Cx141	Cx112	Cx86	Cx31	Cx116	Cx93	Cx45	Tx64	Tx65	Cx175	Cx135	Cx94	Cx141
NC_018143.2	284623	substitution	G	G	G	G	G	A	A	G	G	G	G	G	G	G	G	G	G	G	G	G	G	G	G	G	G	G	G	Gx112	Gx100	Gx126	Gx69	Ax112	Ax160	Gx80	Gx113	Gx143	Gx97	Gx32	Gx133	Gx92	Gx45 Tx1	Gx55	Gx71 Cx1	Gx185	Gx129	Gx96	Gx139
NC_018143.2	285772	substitution	A	C	C	C	C	C	C	C	C	C	C	C	C	C	C	C	C	C	C	C	C	C	C	C	C	C	C	Cx82	Cx65	Cx127	Cx82	Cx85	Cx101	Cx71	Cx106	Cx90	Cx85	Cx24	Cx102	Cx120	Cx51 Ax1	Cx57	Cx63	Cx164	Cx96	Cx96	Cx138
NC_018143.2	285789	substitution	C	C	C	T	T	C	C	T	T	C	C	C	C	T	T	C	C	C	C	C	C	C	C	C	C	T	T	Cx93	Cx71	Tx106	Tx83	Cx82	Cx92	Tx69	Tx96	Cx89	Cx93	Cx23	Cx96	Tx127	Tx58	Cx55	Cx73	Cx151	Cx100	Cx92	Cx143
NC_018143.2	285871	substitution	A	G	G	G	G	G	G	G	G	G	G	G	G	G	G	G	G	G	G	G	G	G	G	G	G	G	G	Gx86	Gx77	Gx148	Gx72	Gx107	Gx135	Gx72	Gx129	Gx131	Gx84	Gx27	Gx113	Gx116	Gx66	Gx56	Gx91	Gx169	Gx88	Gx76	Gx164
NC_018143.2	287142	deletion	C	-	-	-	-	C	C	-	-	C	C	C	C	-	-	C	C	C	C	C	C	C	C	C	C	-	-	-x110	-x131 Cx2	-x105 Cx1	-x113 Cx1	Cx119	Cx106	-x67 Cx4	-x89	Cx111	Cx83	Cx48	Cx118	-x70 Cx3	-x39	Cx69	Cx59	Cx175	Cx119	Cx90	Cx144
NC_018143.2	288412	substitution	C	C	C	C	C	C	C	C	C	C	C	C	C	C	C	C	C	C	C	C	C	C	C	T	T	C	C	Cx121	Cx112	Cx97	Cx84	Cx96	Cx112	Cx55	Cx93	Cx82	Cx85	Cx50 Tx1	Cx117	Cx110	Cx54	Cx67	Cx111	Cx111	Cx94	Cx118	Cx156
NC_018143.2	289095	substitution	A	A	A	A	A	A	A	A	A	G	G	A	A	A	A	A	A	G	G	G	G	A	A	A	A	A	A	Ax186	Ax162	Ax138	Ax194	Ax174	Ax166	Ax108	Ax142	Gx158	Gx139	Ax57	Ax153	Ax96	Ax51 Gx1	Ax114	Ax103	Gx217 Ax1	Gx139	Gx147	Gx188
NC_018143.2	289253	substitution	C	T	T	T	T	C	C	T	T	C	C	C	C	T	T	C	C	C	C	C	C	C	C	C	C	T	T	Tx112	Tx93	Tx103	Tx100	Cx109	Cx100	Tx62	Tx102	Cx116	Cx82	Cx33	Cx103	Tx79	Tx37	Cx75	Cx77	Cx136	Cx101 Ax1	Cx69	Cx145
NC_018143.2	292728	substitution	C	C	C	C	C	C	C	C	C	T	T	C	C	C	C	C	C	T	T	T	T	C	C	C	C	C	C	Cx97	Cx106	Cx122	Cx75	Cx123	Cx154	Cx77	Cx111	Tx138	Tx91	Cx36	Cx123	Cx90	Cx52	Cx67	Cx66	Tx185	Tx136	Tx87	Tx152
NC_018143.2	293334	substitution	C	C	C	C	C	C	C	C	C	C	C	C	C	C	C	T	T	C	C	C	C	C	C	C	C	C	C	Cx108	Cx100	Cx95	Cx93	Cx103	Cx100	Cx75	Cx109	Cx124	Cx76	Cx42	Cx101	Cx77	Cx51	Tx80	Tx79	Cx171	Cx120 Tx1	Cx86	Cx147
NC_018143.2	293629	insertion-before	-	C	C	C	C	C	C	C	C	-	-	-	-	C	C	-	-	-	-	-	-	-	-	-	-	C	C	Cx84 -x4	Cx66 -x2	Cx78	Cx93 -x2 CGTx1	Cx93 -x2	Cx82 -x4	Cx68	Cx92 -x2	-x95	-x76	-x44	-x95	Cx90 -x2	Cx42	-x63	-x63	-x149 Cx1	-x90	-x101	-x160
NC_018143.2	293705	deletion	T	T	T	T	T	T	T	T	T	T	T	-	-	T	T	T	T	T	T	T	T	T	T	T	T	T	T	Tx84 Cx1	Tx65	Tx70	Tx64	Tx78	Tx79	Tx49	Tx66	Tx83	Tx40	-x27	-x64 Tx1	Tx73	Tx29	Tx48	Tx62 Cx1	Tx117	Tx90	Tx68 Cx1	Tx103 Cx1
NC_018143.2	294514	substitution	T	C	C	T	T	T	T	T	T	T	T	T	T	T	T	T	T	T	T	T	T	T	T	T	T	T	T	Cx133	Cx115	Tx111	Tx126	Tx102	Tx103	Tx67	Tx111	Tx113	Tx90	Tx38	Tx92	Tx82	Tx43	Tx64	Tx79	Tx127	Tx112	Tx102	Tx161
NC_018143.2	295629	substitution	C	C	C	C	C	C	C	C	C	C	C	C	C	C	C	C	C	C	C	C	C	T	T	C	C	C	C	Cx91	Cx121	Cx124	Cx127	Cx121	Cx111	Cx80	Cx113	Cx131	Cx91	Cx35	Cx97	Cx67 Ax1	Cx42	Cx54	Cx56	Cx126	Cx88	Cx83	Cx161
NC_018143.2	295724	substitution	A	A	A	A	A	A	A	A	A	A	A	A	A	A	A	G	G	A	A	A	A	G	G	G	G	A	A	Ax127	Ax114	Ax135	Ax163	Ax129	Ax117	Ax79	Ax131	Ax113	Ax103	Ax47	Ax119	Ax71	Ax33	Gx72	Gx61	Ax137	Ax106	Ax112	Ax156
NC_018143.2	296717	substitution	C	G	G	C	C	C	C	C	C	C	C	C	C	C	C	C	C	C	C	C	C	C	C	C	C	C	C	Gx104 Cx1	Gx94	Cx108	Cx89	Cx101	Cx106	Cx64	Cx106	Cx72	Cx73	Cx44	Cx79	Cx70 Ax1	Cx60	Cx56	Cx57	Cx120	Cx75	Cx88	Cx119
NC_018143.2	301341	substitution	C	A	A	A	A	C	C	A	A	C	C	C	C	A	A	C	C	C	C	C	C	C	C	C	C	A	A	Ax106	Ax96	Ax123	Ax120	Cx99	Cx103	Ax69	Ax119	Cx92	Cx83	Cx37	Cx107	Ax155	Ax83	Cx53	Cx93	Cx113	Cx94	Cx86	Cx148
NC_018143.2	302532	substitution	A	A	A	A	A	A	A	A	A	A	A	A	A	G	G	A	A	A	A	A	A	A	A	A	A	A	A	Ax78	Ax65 Gx1	Ax81	Ax62	Ax55	Ax74	Ax43	Ax75	Ax84	Ax38	Ax31	Ax81	Gx84	Gx44	Ax33	Ax68	Ax99	Ax52	Ax62	Ax110
NC_018143.2	304923	substitution	A	G	G	G	G	G	G	G	G	A	A	A	A	G	G	A	A	A	A	A	A	A	A	A	A	G	G	Gx129	Gx113	Gx112	Gx104	Gx98 Ax1	Gx111	Gx75	Gx104	Ax116	Ax92	Ax45	Ax106	Gx86 Ax1	Gx33	Ax51	Ax69	Ax130	Ax124	Ax86	Ax154
NC_018143.2	308661	substitution	A	G	G	G	G	A	A	G	G	A	A	A	A	G	G	A	A	A	A	A	A	A	A	A	A	G	G	Gx49	Gx63	Gx54	Gx60	Ax64	Ax61	Gx38	Gx62 Ax1	Ax75	Ax66	Ax22	Ax68	Gx96	Gx35	Ax28	Ax61	Ax77	Ax62	Ax69	Ax99
NC_018143.2	310973	substitution	G	A	A	A	A	A	A	A	A	A	A	A	A	A	A	A	A	A	A	A	A	A	A	A	A	A	A	Ax126	Ax125	Ax117	Ax110	Ax118	Ax108	Ax84	Ax109	Ax111	Ax89	Ax43	Ax117	Ax86	Ax43	Ax58	Ax71	Ax159	Ax93	Ax118	Ax138
NC_018143.2	311613	substitution	G	T	T	T	T	T	T	T	T	T	T	T	T	T	T	T	T	T	T	T	T	T	T	T	T	T	T	Tx142	Tx134	Tx142	Tx140	Tx117	Tx144	Tx78	Tx106	Tx126	Tx108	Tx62	Tx106	Tx63 Ax1	Tx43	Tx85	Tx50	Tx170 Ax1	Tx138	Tx95	Tx156
NC_018143.2	312060	substitution	T	T	T	T	T	T	T	T	T	T	T	T	T	T	T	G	G	T	T	T	T	G	G	G	G	T	T	Tx102	Tx78	Tx96	Tx88	Tx94	Tx88	Tx52	Tx100	Tx90	Tx63	Tx43	Tx97	Tx65	Tx42	Gx64	Gx50	Tx139	Tx90	Tx65	Tx110
NC_018143.2	312394	substitution	G	G	G	G	G	G	G	G	G	G	G	G	G	G	G	G	G	G	G	G	G	G	G	A	A	G	G	Gx81	Gx77	Gx97	Gx90	Gx84	Gx80	Gx41	Gx66 Ax1	Gx90	Gx42	Gx43	Gx66	Gx61	Gx31	Gx51	Gx60	Gx103	Gx78	Gx73	Gx111
NC_018143.2	312944	substitution	C	C	C	C	C	C	C	C	C	C	C	C	C	C	C	T	T	C	C	C	C	T	T	T	T	C	C	Cx106	Cx86	Cx91 Tx1	Cx109	Cx104	Cx114 Tx1	Cx61	Cx89	Cx100	Cx67	Cx50	Cx97	Cx92 Tx1	Cx40	Tx53	Tx74	Cx150 Tx1	Cx86	Cx88 Tx1	Cx158
NC_018143.2	316129	substitution	C	C	C	C	C	C	C	C	C	C	C	G	G	C	C	C	C	C	C	C	C	C	C	C	C	C	C	Cx104	Cx109	Cx110 Tx1	Cx102	Cx96	Cx110	Cx67	Cx99	Cx97	Cx93	Gx43	Gx150	Cx97	Cx49	Cx69	Cx103	Cx179	Cx108	Cx96	Cx194
NC_018143.2	318787	substitution	G	G	G	G	G	G	G	G	G	G	G	G	G	A	A	G	G	G	G	G	G	G	G	G	G	G	G	Gx134	Gx112	Gx112	Gx118	Gx114	Gx128	Gx74	Gx112	Gx109	Gx104	Gx50	Gx125	Ax112	Ax49	Gx64	Gx91	Gx166	Gx131	Gx106 Ax1	Gx188
NC_018143.2	321339	insertion-before	-	-	-	-	-	-	-	-	-	C	C	-	-	-	-	-	-	C	C	C	C	-	-	-	-	-	-	-x129	-x110	-x124	-x116 Cx1	-x126	-x105	-x71	-x99	Cx114	Cx75	-x37	-x140	-x78	-x30	-x73	-x68	Cx143	Cx132	Cx94	Cx166
NC_018143.2	322650	substitution	C	C	C	A	N	C	C	N	A	C	C	C	C	A	N	C	C	C	C	C	C	C	C	C	C	A	N	Cx119	Cx120	Ax10	Ax7	Cx123	Cx108	Ax4	Ax13	Cx120	Cx96	Cx59	Cx124	Ax12	Ax1	Cx77	Cx106	Cx169	Cx117	Cx118	Cx206
NC_018143.2	322656	insertion-before	-	-	-	N	N	-	-	N	N	-	-	-	-	N	N	-	-	-	-	-	-	-	-	-	-	TA	N	-x128	-x120	TAx6	TAx3	-x125	-x108	TAx3	TAx6	-x117	-x95	-x60	-x130	TAx5 -x4	-x3 TAx1	-x78	-x107	-x174	-x118	-x123	-x201
NC_018143.2	322668	substitution	C	C	C	N	N	C	C	N	N	C	C	C	C	G	G	C	C	C	C	C	C	C	C	C	C	G	N	Cx136	Cx114	Gx10 -x7	Gx10 -x8	Cx115	Cx108	Gx4 -x2	Gx14 -x8	Cx122	Cx94 Tx1	Cx58	Cx128	Gx23	Gx13	Cx82	Cx107	Cx168	Cx126	Cx127	Cx207
NC_018143.2	324812	substitution	C	T	T	T	T	C	C	T	T	C	C	C	C	T	T	C	C	C	C	C	C	C	C	C	C	T	T	Tx122	Tx106	Tx84	Tx109	Cx79	Cx104	Tx75	Tx104	Cx98	Cx77	Cx44	Cx127	Tx87	Tx46	Cx71	Cx95	Cx147	Cx108	Cx85	Cx179
NC_018143.2	324968	substitution	G	G	G	G	G	G	G	G	G	G	G	T	T	G	G	G	G	G	G	G	G	G	G	G	G	G	G	Gx137	Gx117	Gx109	Gx125	Gx135	Gx120	Gx61	Gx104	Gx132	Gx98	Tx46	Tx107	Gx88	Gx51	Gx84	Gx97	Gx192	Gx124	Gx95	Gx194
NC_018143.2	325038	substitution	G	G	G	G	G	G	G	G	G	G	G	G	G	G	G	A	A	G	G	G	G	A	A	A	A	G	G	Gx110	Gx136	Gx108	Gx128	Gx120	Gx119	Gx75	Gx101	Gx137	Gx96	Gx73	Gx138	Gx88	Gx51	Ax89	Ax113	Gx195	Gx125	Gx134	Gx190
NC_018143.2	325039	substitution	G	G	G	G	G	G	G	G	G	G	G	G	G	G	G	A	A	G	G	G	G	A	A	A	A	G	G	Gx108	Gx136	Gx109	Gx129	Gx122	Gx118	Gx77	Gx100	Gx137	Gx93	Gx73	Gx138	Gx90	Gx52	Ax89	Ax113	Gx196 Cx1	Gx124	Gx137	Gx190
NC_018143.2	325136	substitution	C	C	C	C	C	T	T	C	C	C	C	C	C	C	C	C	C	C	C	C	C	C	C	C	C	C	C	Cx107	Cx132	Cx81	Cx110	Tx105	Tx113	Cx59	Cx98	Cx95	Cx90	Cx51	Cx108	Cx78	Cx37	Cx75	Cx63	Cx179	Cx84	Cx94	Cx167
NC_018143.2	325505	substitution	T	C	C	C	C	T	T	C	C	T	T	T	T	C	C	T	T	T	T	T	T	T	T	T	T	C	C	Cx120	Cx116	Cx102	Cx124	Tx129	Tx128	Cx57	Cx124	Tx118	Tx101	Tx57	Tx130	Cx84	Cx46	Tx87	Tx88	Tx186	Tx112	Tx123	Tx202
NC_018143.2	328569	substitution	G	C	C	C	C	G	G	C	C	G	G	G	G	C	C	G	G	G	G	G	G	G	G	G	G	C	C	Cx110	Cx116	Cx103	Cx108	Gx121	Gx111	Cx87	Cx120	Gx98	Gx86	Gx50 Cx1	Gx147	Cx85	Cx40 Gx1	Gx85	Gx108	Gx195	Gx114	Gx114	Gx183 Cx1
NC_018143.2	329923	substitution	T	T	T	T	T	T	T	T	T	C	C	T	T	T	T	T	T	C	C	C	C	T	T	T	T	T	T	Tx134 Cx1	Tx141	Tx151	Tx162	Tx153	Tx150	Tx94	Tx147	Cx154	Cx131	Tx76	Tx135	Tx130	Tx69	Tx104	Tx79 Cx1	Cx224 Tx1	Cx161	Cx127	Cx236
NC_018143.2	330002	substitution	G	G	G	G	G	G	G	G	G	A	A	G	G	G	G	G	G	A	A	A	A	G	G	G	G	G	G	Gx133	Gx127	Gx125	Gx152	Gx166	Gx108	Gx83	Gx142	Ax134	Ax92	Gx49	Gx131	Gx158	Gx72	Gx83	Gx129	Ax218 Cx1	Ax131	Ax128	Ax188
NC_018143.2	331502	substitution	G	G	G	G	G	N	N	G	G	A	A	G	G	G	G	G	G	A	A	A	A	G	G	G	G	G	G	Gx29	Gx45	Gx37	Gx23			Gx20	Gx37	Ax27	Ax18	Gx10	Gx33	Gx59	Gx21	Gx19	Gx56	Ax28	Ax31	Ax20	Ax38
NC_018143.2	332357	substitution	A	A	A	A	A	A	A	A	A	A	A	A	A	A	A	G	G	A	A	A	A	G	G	G	G	A	A	Ax113	Ax104	Ax104	Ax114	Ax115	Ax107	Ax63	Ax134	Ax138	Ax93	Ax43	Ax126	Ax126	Ax44	Gx90	Gx110	Ax163	Ax120	Ax102	Ax160
NC_018143.2	332726	substitution	A	A	A	A	A	A	A	A	A	A	A	A	A	A	A	A	A	A	A	A	A	G	G	A	A	A	A	Ax67	Ax56	Ax56	Ax69	Ax72	Ax69	Ax41	Ax81	Ax71	Ax61	Ax17	Ax81	Ax66	Ax33	Ax50	Ax64	Ax92	Ax74	Ax63	Ax115
NC_018143.2	332735	substitution	A	A	A	A	A	A	A	A	A	A	A	A	A	A	A	A	A	A	A	A	A	C	C	A	A	A	A	Ax80	Ax67	Ax80	Ax79	Ax73	Ax91	Ax43	Ax91	Ax85	Ax77	Ax17	Ax82	Ax72	Ax36	Ax56	Ax64	Ax102	Ax87	Ax69	Ax122 Gx1
NC_018143.2	332759	substitution	A	A	A	A	A	A	A	A	A	A	A	A	A	A	A	A	A	A	A	A	A	G	G	A	A	A	A	Ax130	Ax106	Ax115	Ax113	Ax107 Gx1	Ax121	Ax75	Ax136	Ax114	Ax111	Ax38	Ax103	Ax66	Ax33 Gx1	Ax55	Ax57	Ax121	Ax120	Ax87	Ax140
NC_018143.2	332916	substitution	T	T	T	T	T	T	T	T	T	T	T	T	T	T	T	T	T	T	T	T	T	G	G	T	T	T	T	Tx78	Tx104	Tx118	Tx97	Tx114	Tx109 Gx1	Tx67	Tx118	Tx133	Tx94 Gx1	Tx39	Tx102	Tx53	Tx34	Tx68	Tx50	Tx133	Tx135	Tx83	Tx150
NC_018143.2	333044	substitution	A	A	A	A	A	A	A	A	A	A	A	A	A	A	A	A	A	A	A	A	A	G	G	A	A	A	A	Ax99	Ax101	Ax100 Gx1	Ax106	Ax98	Ax103	Ax57	Ax111	Ax96	Ax81	Ax38	Ax107	Ax83	Ax33	Ax49	Ax64	Ax126	Ax87	Ax94	Ax153
NC_018143.2	334641	substitution	G	C	N	N	N	C	C	C	N	N	N	N	N	N	N	N	N	C	N	N	C	N	N	N	N	N	N	Cx15	Cx7	Cx9	Cx7	Cx10	Cx16	Cx12	Cx8	Cx8	Cx8	Cx7	Cx8	Cx2	Cx2		Gx1	Cx11	Cx8	Cx7	Cx10
NC_018143.2	336191	substitution	C	C	C	C	C	T	T	C	C	C	C	C	C	C	C	C	C	C	C	C	C	C	C	C	C	C	C	Cx60	Cx40	Cx77	Cx33	Tx55	Tx65 Cx1	Cx30	Cx59	Cx62	Cx50 Tx1	Cx17	Cx45	Cx80	Cx37	Cx20	Cx37	Cx65	Cx65	Cx48	Cx89
NC_018143.2	336687	substitution	A	N	N	N	N	A	A	N	N	A	A	A	A	G	N	N	N	A	A	A	A	A	N	A	A	G	N	Ax9 Gx9	Ax12 Gx11	Ax14 Gx6	Ax14 Gx8	Ax33	Ax39	Ax16 Gx6	Gx18 Ax12	Ax42	Ax27	Ax16	Ax37	Gx17	Gx10 Ax1	Ax8	Ax2	Ax63	Ax41	Ax17	Ax34
NC_018143.2	336688	substitution	C	N	N	N	N	C	C	N	N	C	C	C	C	T	N	N	N	C	C	C	C	C	N	C	C	T	N	Cx8 Tx7	Tx11 Cx11	Cx14 Tx6	Cx13 Tx8	Cx33	Cx38	Cx15 Tx5	Tx17 Cx12	Cx39	Cx26	Cx16	Cx37	Tx17	Tx10 Cx1	Cx8	Cx2	Cx56	Cx39	Cx16	Cx33
NC_018143.2	336689	substitution	A	N	N	N	N	A	A	N	N	A	A	A	A	G	N	N	N	A	A	A	A	A	N	A	A	G	N	Ax8 Gx7	Gx11 Ax11	Ax13 Gx6	Ax13 Gx8	Ax32	Ax35	Ax15 Gx5	Gx17 Ax12	Ax38	Ax26	Ax15	Ax37	Gx17	Gx10 Ax1	Ax8	Ax2	Ax54	Ax40	Ax15	Ax33
NC_018143.2	336695	substitution	A	N	N	N	N	A	A	N	N	A	A	N	N	G	N	N	N	A	A	A	A	A	N	A	A	G	N	Ax8 Gx3	Gx11 Ax9	Ax8 Gx6	Ax8 Gx6	Ax22	Ax30	Ax10 Gx5	Gx14 Ax9	Ax34	Ax18	Tx8 Ax3	Tx18 Ax10	Gx15	Gx9 Ax1	Ax7	Ax2	Ax50	Ax30	Ax11	Ax24
NC_018143.2	336696	substitution	T	N	N	N	N	T	T	N	N	T	T	T	T	G	N	N	N	T	T	T	T	T	N	T	T	G	N	Tx8 Gx2	Tx9 Gx9	Tx7 Gx6	Tx8 Gx6	Tx20	Tx30	Tx9 Gx2	Gx15 Tx9	Tx34	Tx17	Tx10	Tx27	Gx15	Gx9 Tx1	Tx7	Tx1	Tx49	Tx27	Tx10	Tx22
NC_018143.2	336706	substitution	T	N	N	N	N	T	T	N	N	T	N	N	T	C	N	N	N	T	T	N	T	T	N	T	T	C	N	Tx5 Cx2	Cx5 Tx4	Cx3 Tx2	Tx5 Cx3	Tx13	Tx17	Tx3 Cx2	Cx10 Tx4	Tx21	Tx9	Tx8	Tx16	Cx13	Cx7 Tx1	Tx6	Tx1	Tx37	Tx16	Tx9	Tx16
NC_018143.2	336712	substitution	C	N	N	N	N	C	C	N	N	C	N	N	C	T	N	N	N	C	C	N	C	N	N	C	N	N	N	Cx5 Tx2	Cx4 Tx3	Tx2 Cx1	Cx4 Tx2	Cx12	Cx15	Cx2 Tx2	Tx8 Cx3	Cx14	Cx8	Cx8	Cx12	Tx11	Tx4	Cx6		Cx29	Cx13	Cx7	Cx14
NC_018143.2	337820	substitution	G	A	A	A	A	A	A	A	A	A	A	A	A	A	N	A	N	A	A	N	A	A	N	N	A	N	N	Ax24	Ax22	Ax26	Ax15	Ax18	Ax24	Ax13	Ax27	Ax26	Ax20	Ax10	Ax23	Ax15	Ax5	Ax16	Ax7	Ax31	Ax22	Ax7	Ax19 Gx1
NC_018143.2	338789	substitution	G	G	G	G	G	C	C	G	G	G	G	G	G	G	G	G	G	G	G	G	G	G	G	G	G	G	G	Gx44	Gx49	Gx56	Gx47	Cx61	Cx69	Gx38	Gx61	Gx65 Cx1	Gx50	Gx21	Gx63	Gx65 Cx15	Gx38 Cx3	Gx29	Gx44 Cx1	Gx51	Gx70	Gx48 Cx2	Gx81 Cx6
NC_018143.2	338790	substitution	G	G	G	G	G	A	A	G	G	G	G	G	G	G	G	G	G	G	G	G	G	G	G	G	G	G	G	Gx43	Gx48	Gx56	Gx45	Ax61	Ax68	Gx37	Gx61	Gx65 Ax1	Gx50	Gx19	Gx61	Gx66 Ax15 Cx1	Gx38 Ax4	Gx29	Gx43 Ax1	Gx51	Gx70	Gx48 Ax2	Gx80 Ax6
NC_018143.2	338791	substitution	T	T	T	T	T	C	C	T	T	T	T	T	T	T	T	T	T	T	T	T	T	T	T	T	T	T	T	Tx43	Tx49	Tx56	Tx45	Cx59	Cx68	Tx35	Tx60	Tx65 Cx1	Tx48	Tx19	Tx61	Tx67 Cx15 Ax1	Tx38 Cx4	Tx27	Tx43 Cx1	Tx50	Tx68	Tx47 Cx2	Tx81 Cx6
NC_018143.2	338792	substitution	G	G	G	G	G	C	C	G	G	G	G	G	G	G	G	G	G	G	G	G	G	G	G	G	G	G	G	Gx43	Gx47	Gx52	Gx41	Cx57 Tx1	Cx67	Gx33	Gx59	Gx63 Cx1	Gx47	Gx17	Gx60	Gx68 Cx14	Gx37 Cx4	Gx26	Gx43 Cx1	Gx49	Gx64	Gx43 Cx1	Gx77 Cx6
NC_018143.2	338810	substitution	G	G	G	G	G	C	C	G	G	G	G	G	G	G	G	G	G	G	G	G	G	G	G	G	G	G	G	Gx34	Gx41	Gx33 Cx1	Gx28	Cx36	Cx50	Gx21	Gx39	Gx38	Gx24	Gx12	Gx41	Gx55 Cx13 -x1	Gx30 Cx3 -x1	Gx17	Gx43 -x1 Cx1	Gx32	Gx36	Gx30	Gx62
NC_018143.2	338813	substitution	G	G	G	G	G	A	A	G	G	G	G	G	G	G	G	G	G	G	G	G	G	G	G	G	G	G	G	Gx32	Gx41	Gx30 Ax1	Gx25	Ax35	Ax50	Gx20	Gx39	Gx36	Gx23	Gx10	Gx36	Gx68 Cx1	Gx33	Gx17	Gx44 Ax1	Gx31	Gx37	Gx29	Gx64
NC_018143.2	338816	substitution	C	C	C	C	C	G	G	C	C	C	C	C	C	C	C	C	C	C	C	C	C	C	C	C	C	C	C	Cx30	Cx42	Cx31 Gx1	Cx25	Gx38	Gx50	Cx18	Cx41	Cx40	Cx22	Cx10	Cx37	Cx68	Cx33 -x1	Cx16	Cx43 -x1 Gx1	Cx32	Cx37	Cx30	Cx61 Tx1
NC_018143.2	338903	substitution	G	G	G	C	C	G	G	C	C	G	G	G	G	N	G	G	G	G	G	G	G	G	G	G	G	N	N	Gx55 Cx1	Gx58	Cx54	Cx55	Gx68	Gx50 Cx3	Cx30	Cx58	Gx62 Cx1	Gx61 Cx1	Gx30	Gx75	Gx75 Cx23	Gx38 Cx7	Gx25	Gx49	Gx54 Cx2	Gx51	Gx47 Cx8	Gx92 Cx23
NC_018143.2	338984	substitution	C	C	C	C	C	C	C	C	C	C	C	T	T	C	C	C	C	C	C	C	C	C	C	C	C	C	C	Cx30	Cx30	Cx67	Cx39	Cx31	Cx33	Cx33	Cx49	Cx52	Cx52	Tx16	Tx66	Cx94	Cx41	Cx29	Cx44	Cx60 Tx1	Cx58	Cx43	Cx80
NC_018143.2	338990	substitution	G	G	G	G	G	G	G	G	G	G	G	T	T	G	G	G	G	G	G	G	G	G	G	G	G	G	G	Gx31	Gx33	Gx69	Gx37	Gx28	Gx34	Gx34 Tx1	Gx57	Gx51	Gx51	Tx17	Tx64	Gx90	Gx37	Gx32	Gx41	Gx58 Tx1	Gx58	Gx46	Gx81
NC_018143.2	338997	substitution	G	G	G	G	G	G	G	G	G	G	G	C	C	G	G	G	G	G	G	G	G	G	G	G	G	G	G	Gx32	Gx33	Gx66	Gx42	Gx29	Gx39	Gx35 Cx1	Gx57	Gx53	Gx49	Cx17 Tx1	Cx64	Gx91	Gx45	Gx31	Gx45	Gx59 Cx1	Gx62	Gx46	Gx80
NC_018143.2	338998	substitution	C	C	C	C	C	C	C	C	C	C	C	T	T	C	C	C	C	C	C	C	C	C	C	C	C	C	C	Cx32	Cx35	Cx64	Cx42	Cx29	Cx40	Cx36 Tx1	Cx59	Cx53	Cx49	Tx17	Tx64	Cx92	Cx44	Cx31	Cx46 Tx1	Cx61 Tx1	Cx62	Cx46	Cx81
NC_018143.2	339230	substitution	G	C	C	G	G	G	G	G	G	G	G	G	G	G	G	G	G	G	G	G	G	G	G	G	G	G	G	Cx93	Cx94	Gx107 Ax1	Gx91 -x1	Gx108	Gx110	Gx68	Gx127	Gx142	Gx95	Gx34	Gx96	Gx103	Gx44	Gx44	Gx75 Ax1	Gx139	Gx137	Gx72	Gx179
NC_018143.2	340132	substitution	G	G	G	A	A	G	G	A	A	G	G	G	G	A	A	A	A	G	G	G	G	G	G	A	A	A	A	Gx85	Gx69	Ax88	Ax76	Gx100	Gx90	Ax57	Ax87 Gx1	Gx110	Gx80	Gx30	Gx77	Ax127	Ax63 Cx1	Ax39	Ax102	Gx131	Gx90	Gx84	Gx206
NC_018143.2	340150	substitution	G	G	G	G	G	G	G	G	G	G	G	G	G	A	A	G	G	G	G	G	G	G	G	G	G	A	A	Gx76	Gx77	Gx89	Gx81	Gx108	Gx87	Gx67	Gx90	Gx97	Gx87	Gx34	Gx63	Ax130	Ax61	Gx40	Gx113	Gx114	Gx85	Gx84	Gx190
NC_018143.2	340372	substitution	T	C	C	C	C	C	C	C	C	C	C	C	C	C	C	T	T	C	C	C	C	T	T	T	T	C	C	Cx37	Cx28	Cx56	Cx40	Cx44	Cx67	Cx26	Cx44	Cx64	Cx48	Cx13	Cx51	Cx56	Cx40	Tx29	Tx49	Cx69	Cx62	Cx51	Cx64
NC_018143.2	340618	insertion-before	-	-	-	-	-	-	-	-	-	-	-	-	-	N	N	-	-	-	-	-	-	-	-	-	-	N	GCG	-x46	-x57	-x78	-x52	-x86	-x70	-x39	-x60	-x70	-x74	-x25	-x68	GCGx47 -x37	GCGx28 -x16 GTGx1	-x34	-x51	-x67	-x70	-x56	-x100
NC_018143.2	341732	substitution	C	T	T	C	C	C	C	C	C	C	C	C	C	C	C	C	C	C	C	C	C	C	C	C	C	C	C	Tx118	Tx84	Cx125	Cx108	Cx134	Cx143	Cx79	Cx119	Cx133	Cx100	Cx55	Cx127	Cx106	Cx45	Cx62	Cx90	Cx164	Cx134	Cx106	Cx180
NC_018143.2	342146	substitution	A	C	C	C	C	A	A	C	C	A	A	A	A	C	C	A	A	A	A	A	A	A	A	A	A	C	C	Cx133	Cx140 Ax1	Cx145	Cx156	Ax150	Ax156	Cx87	Cx153	Ax165	Ax143	Ax48	Ax144	Cx86	Cx41	Ax89	Ax85	Ax201	Ax187	Ax137	Ax206
NC_018143.2	342340	substitution	C	C	C	C	C	T	T	C	C	C	C	C	C	C	C	C	C	C	C	C	C	C	C	C	C	C	C	Cx128	Cx123	Cx120	Cx128	Tx148	Tx134	Cx73	Cx135	Cx138	Cx103	Cx50	Cx138	Cx89	Cx51 Tx1	Cx82	Cx79	Cx159	Cx140	Cx103	Cx154
NC_018143.2	342873	substitution	C	T	T	T	T	C	C	T	T	C	C	C	C	T	T	C	C	C	C	C	C	C	C	C	C	T	T	Tx112	Tx115	Tx116	Tx130	Cx119	Cx122	Tx81	Tx116	Cx108	Cx95	Cx52	Cx125	Tx101	Tx55	Cx71	Cx81	Cx179 Tx1	Cx145 Tx1	Cx99	Cx176
NC_018143.2	346275	substitution	C	G	G	G	G	G	G	G	G	G	G	G	G	G	G	G	G	G	G	G	G	G	G	G	G	G	G	Gx129	Gx159	Gx142	Gx132	Gx159	Gx140	Gx73	Gx144	Gx163	Gx106	Gx53	Gx134	Gx103	Gx66 Ax1	Gx83	Gx95	Gx190	Gx166	Gx130	Gx218
NC_018143.2	347633	substitution	G	G	G	G	G	G	G	G	G	G	G	G	G	G	G	G	G	G	G	A	A	G	G	G	G	G	G	Gx132	Gx111	Gx115	Gx108	Gx142	Gx128	Gx89	Gx122	Gx126	Gx104	Gx51	Gx106	Gx130	Gx47	Gx70	Gx98	Gx153	Gx123	Ax89	Ax170
NC_018143.2	347860	substitution	C	C	C	C	C	C	C	C	C	C	C	C	C	C	C	C	C	C	C	C	C	C	C	G	G	C	C	Cx97	Cx92	Cx98	Cx75	Cx91	Cx100	Cx63	Cx99	Cx82	Cx65	Cx32	Cx91	Cx91	Cx41	Cx44	Cx70	Cx134	Cx84	Cx69	Cx132
NC_018143.2	350088	substitution	C	A	A	C	C	C	C	C	C	C	C	C	C	C	C	C	C	C	C	C	C	C	C	C	C	C	C	Ax117	Ax120	Cx150	Cx134	Cx165	Cx138	Cx96	Cx163	Cx153	Cx114	Cx51 Tx1	Cx128	Cx86	Cx65	Cx76	Cx82	Cx189 Ax1	Cx140	Cx112	Cx166
NC_018143.2	352720	substitution	G	G	G	G	G	G	G	G	G	G	G	G	G	G	G	G	G	G	G	G	G	G	G	G	G	A	A	Gx111	Gx116	Gx130	Gx122	Gx130	Gx130	Gx61	Gx121	Gx135	Gx94	Gx38	Gx128	Gx101	Gx47	Gx68	Gx81	Gx174	Gx139	Gx114	Gx170
NC_018143.2	353197	substitution	C	T	T	C	C	C	C	C	C	C	C	C	C	C	C	C	C	C	C	C	C	C	C	C	C	C	C	Tx101	Tx117	Cx151	Cx118	Cx117	Cx133	Cx77	Cx126	Cx113	Cx79	Cx52	Cx115	Cx69	Cx34	Cx48	Cx52	Cx181	Cx133	Cx86	Cx132
NC_018143.2	355181	substitution	G	G	G	G	G	G	G	G	G	A	A	G	G	G	G	G	G	A	A	A	A	G	G	G	G	G	G	Gx103	Gx109	Gx97	Gx63	Gx98	Gx100	Gx53	Gx110	Ax90	Ax65	Gx32	Gx101	Gx105	Gx42	Gx50	Gx87	Ax152	Ax90	Ax61 Gx1	Ax128
NC_018143.2	356528	substitution	A	G	G	G	G	G	G	G	G	G	G	G	G	G	G	G	G	G	G	G	G	G	G	G	G	G	G	Gx154	Gx132	Gx136	Gx127	Gx125 Tx1	Gx141	Gx70	Gx140	Gx152	Gx121	Gx52	Gx150	Gx105	Gx52	Gx73	Gx71	Gx209	Gx170	Gx113	Gx189
NC_018143.2	358473	substitution	G	C	C	C	C	G	G	C	C	G	G	G	G	C	C	G	G	G	G	G	G	G	G	G	G	C	C	Cx120	Cx126	Cx123	Cx138	Gx130	Gx96	Cx66	Cx121	Gx113	Gx113	Gx43	Gx115	Cx87 Tx1	Cx59	Gx60	Gx66	Gx157	Gx139	Gx107	Gx175
NC_018143.2	361145	substitution	T	T	T	T	T	T	T	T	T	C	C	T	T	T	T	T	T	C	C	C	C	T	T	T	T	T	T	Tx124	Tx147	Tx176	Tx140	Tx125	Tx153	Tx91	Tx138	Cx164	Cx139	Tx48	Tx103	Tx149	Tx70	Tx88	Tx124	Cx187	Cx142	Cx138 Tx1	Cx234
NC_018143.2	361530	substitution	G	G	G	G	G	G	G	G	G	G	G	N	C	G	G	G	G	G	G	G	G	G	G	G	G	G	G	Gx60	Gx65	Gx68	Gx68	Gx53	Gx76	Gx57	Gx63	Gx82	Gx61	Cx9	Cx39	Gx77	Gx26	Gx42	Gx67	Gx122	Gx67	Gx62	Gx111
NC_018143.2	363206	substitution	C	C	C	C	C	C	C	C	C	C	C	C	C	C	C	C	C	C	C	C	C	G	G	C	C	C	C	Cx75	Cx65	Cx80	Cx66	Cx71	Cx76	Cx46	Cx82	Cx76	Cx55	Cx31	Cx69	Cx91	Cx53	Cx44	Cx79	Cx81	Cx88	Cx64	Cx122
NC_018143.2	363467	substitution	G	A	A	G	G	G	G	G	G	G	G	G	G	G	G	G	G	G	G	G	G	G	G	G	G	G	G	Ax93	Ax97	Gx127	Gx103	Gx132	Gx129	Gx87	Gx136	Gx127	Gx111	Gx47	Gx101	Gx137	Gx73	Gx64	Gx87	Gx146	Gx123	Gx114	Gx184
NC_018143.2	363563	substitution	G	A	A	A	A	G	G	A	A	G	G	G	G	A	A	G	G	G	G	G	G	G	G	G	G	A	A	Ax146 Gx1	Ax134	Ax158	Ax137	Gx122	Gx135	Ax88	Ax148	Gx144	Gx105	Gx69	Gx122	Ax104	Ax72	Gx53	Gx86	Gx138 Ax1	Gx155	Gx73	Gx186
NC_018143.2	366917	substitution	T	C	C	C	C	T	T	N	C	T	T	T	T	C	N	T	T	T	T	T	T	T	T	T	T	C	C	Cx34	Cx12	Cx34	Cx25	Tx62	Tx67	Cx8	Cx19	Tx76	Tx70	Tx28	Tx54	Cx39 Tx3	Cx11 Tx1	Tx48	Tx41	Tx70	Tx75	Tx61 Gx1	Tx98
NC_018143.2	366922	substitution	G	C	C	C	C	G	G	N	C	G	G	G	G	C	N	G	G	G	G	G	G	G	G	G	G	C	C	Cx30	Cx11	Cx33	Cx22	Gx61	Gx67 Cx1	Cx8	Cx19	Gx76	Gx66	Gx29	Gx56	Cx36 Gx4	Cx11 Gx1	Gx46	Gx42	Gx72	Gx71	Gx67	Gx98
NC_018143.2	366940	substitution	C	T	T	T	N	C	C	N	N	C	C	C	C	T	N	C	C	C	C	C	C	C	C	C	C	T	N	Tx18	Tx12	Tx15	Tx8	Cx64	Cx74	Tx9	Tx9	Cx74	Cx73	Cx37	Cx64	Tx18	Tx7 Gx2	Cx40	Cx31	Cx80	Cx72	Cx74 Tx2	Cx96 Tx1
NC_018143.2	366941	substitution	T	N	N	N	N	T	T	N	N	T	T	T	T	N	N	T	T	T	T	T	T	T	T	T	T	C	N	Tx10 Cx8	Tx10 Cx3	Cx9 Tx8	Tx8 Cx2	Tx64	Tx76	Tx8 Cx1	Tx4 Cx3	Tx75	Tx72	Tx37	Tx66	Cx13 Tx5	Cx5 Tx5	Tx41	Tx31 Cx1	Tx81	Tx69	Tx78 Cx2	Tx97
NC_018143.2	366946	substitution	A	G	N	N	G	A	A	N	N	A	A	A	A	N	N	A	A	A	A	A	A	A	A	A	A	N	N	Gx17 Ax1	Gx13 Ax1	Gx12 Ax2	Gx11	Ax66	Ax72	Gx9 Ax1	Gx9 Ax3	Ax73	Ax74 Cx1	Ax37	Ax63	Ax11 Gx6	Gx9 Ax5	Ax39	Ax33	Ax76	Ax69	Ax79	Ax94 Cx1 Gx1
NC_018143.2	366947	substitution	A	T	N	N	T	A	A	N	N	A	A	A	A	N	N	A	A	A	A	A	A	A	A	A	A	N	N	Tx17 Gx1	Tx14 Gx1	Tx14 Gx2	Tx12	Ax66	Ax73	Tx11 Gx1	Tx9 Gx2 Cx1	Ax70	Ax73 Tx1	Ax38	Ax62	Gx9 Tx6 Ax2	Tx10 Gx5	Ax39	Ax33	Ax76	Ax68	Ax80	Ax94 Tx2
NC_018143.2	366948	substitution	G	A	A	N	A	G	G	A	N	G	G	G	G	N	N	G	G	G	G	G	G	G	G	G	G	N	N	Ax19	Ax18	Ax13 Gx1	Ax12	Gx66	Gx73	Ax13	Ax12 Gx1	Gx73	Gx73	Gx38	Gx62	Ax10 Gx6	Ax14 Gx1	Gx39	Gx33	Gx73	Gx68	Gx82	Gx94
NC_018143.2	367718	substitution	G	T	T	T	T	G	G	T	T	G	G	G	G	T	T	G	G	G	G	G	G	G	G	G	G	T	T	Tx86	Tx67	Tx61	Tx64	Gx72	Gx69	Tx50	Tx60	Gx81	Gx50	Gx40	Gx67	Tx62	Tx52	Gx47	Gx57	Gx74	Gx64	Gx76	Gx103
NC_018143.2	368535	substitution	G	G	G	T	T	G	G	T	T	G	G	G	G	T	T	G	G	G	G	G	G	G	G	G	G	T	T	Gx91	Gx98	Tx93	Tx92 Gx1	Gx96	Gx98	Tx52	Tx98 Gx1	Gx91	Gx103	Gx44	Gx89	Tx111	Tx55	Gx40	Gx47	Gx86	Gx77	Gx79	Gx131
NC_018143.2	369886	substitution	C	G	G	C	C	C	C	C	C	C	C	C	C	C	C	C	C	C	C	C	C	C	C	C	C	C	C	Gx95	Gx118	Cx105	Cx97	Cx107	Cx75	Cx67	Cx120	Cx87	Cx73	Cx53	Cx71	Cx142	Cx56	Cx59	Cx60 Tx1	Cx99	Cx78	Cx85	Cx132
NC_018143.2	370764	substitution	C	C	C	C	C	C	C	C	C	C	C	A	A	C	C	C	C	C	C	C	C	C	C	C	C	C	C	Cx39	Cx45 Tx1	Cx52 Ax1	Cx48	Cx50	Cx42 Ax1	Cx42	Cx48	Cx49	Cx37	Ax21	Ax77	Cx99 Gx2	Cx44	Cx23	Cx26	Cx39	Cx40	Cx59 Gx1	Cx71 Gx2
NC_018143.2	372356	substitution	A	A	A	A	A	A	A	A	A	G	G	A	A	A	A	A	A	G	G	G	G	A	A	A	A	A	A	Ax91	Ax99 Gx1	Ax113	Ax107	Ax90 Gx1	Ax92	Ax71 Gx1	Ax99	Gx82 Cx1	Gx68	Ax44	Ax78	Ax107 Gx9 Tx3 Cx2	Ax45 Gx2 Tx1	Ax42 Cx1	Ax27	Gx75	Gx82	Gx99 Tx1	Gx116
NC_018143.2	372360	substitution	G	G	G	G	G	G	G	G	G	T	T	G	G	G	G	G	G	T	T	T	T	G	G	G	G	G	G	Gx91	Gx103	Gx115	Gx105	Gx87 Tx1	Gx94	Gx76 Tx1	Gx102	Tx86	Tx71	Gx48	Gx75	Gx119 Tx4 Cx1	Gx49 Tx2 Cx1	Gx44	Gx27	Tx77	Tx79	Tx97 Cx1	Tx118 Gx1
NC_018143.2	372711	substitution	C	C	C	C	C	C	C	C	C	C	C	C	C	G	G	C	C	C	C	C	C	C	C	C	C	G	G	Cx116	Cx112	Cx114	Cx110	Cx83	Cx93	Cx77	Cx113	Cx102	Cx102	Cx43	Cx78	Gx136 Cx1	Gx58 Cx1	Cx44	Cx53	Cx104	Cx98	Cx98	Cx140
NC_018143.2	372913	substitution	A	C	C	C	C	C	C	C	C	A	A	A	A	C	C	A	A	A	A	A	A	A	A	A	A	C	C	Cx94	Cx75	Cx104	Cx94	Cx89	Cx88	Cx53	Cx112	Ax102	Ax79	Ax39	Ax87	Cx147	Cx57	Ax41	Ax91	Ax76	Ax85	Ax88	Ax151
NC_018143.2	373283	deletion	A	-	-	-	-	-	-	-	-	-	-	-	-	-	-	-	-	-	-	-	-	-	-	-	-	-	-	-x84 Ax1	-x89	-x115	-x92	-x107	-x72	-x65	-x89	-x109	-x81	-x39	-x77	-x124 Ax1 Gx1	-x58	-x42	-x81	-x68	-x82	-x110 Ax1	-x142 Ax1
NC_018143.2	375504	substitution	C	C	C	C	C	C	C	C	C	C	C	C	C	C	C	C	C	C	C	C	C	C	C	T	T	C	C	Cx82	Cx100	Cx107	Cx102	Cx105	Cx108	Cx89	Cx126	Cx109	Cx81	Cx28	Cx107	Cx83	Cx55	Cx58	Cx59	Cx146	Cx96	Cx78	Cx130
NC_018143.2	376774	substitution	T	C	C	C	C	C	C	C	C	C	C	C	C	C	C	T	T	C	C	C	C	T	T	T	T	C	C	Cx89 Tx1	Cx91	Cx99	Cx92	Cx107	Cx96	Cx88	Cx116	Cx101	Cx85	Cx34	Cx79	Cx65	Cx47	Tx55	Tx32	Cx116	Cx110	Cx65	Cx123
NC_018143.2	382738	substitution	C	C	C	C	C	T	T	C	C	C	C	C	C	C	C	C	C	C	C	C	C	C	C	C	C	C	C	Cx119	Cx119	Cx158	Cx137	Tx161	Tx139	Cx96	Cx145	Cx148	Cx129	Cx49	Cx139 Ax1	Cx103	Cx54	Cx83	Cx102	Cx180	Cx149	Cx127	Cx210
NC_018143.2	383081	substitution	A	A	A	A	A	A	A	A	A	G	G	A	A	A	A	A	A	G	G	G	G	A	A	A	A	A	A	Ax115	Ax137	Ax146	Ax119	Ax119	Ax120	Ax94	Ax130	Gx145	Gx106	Ax50	Ax120	Ax95	Ax56	Ax68	Ax89	Gx183	Gx129	Gx112	Gx198
NC_018143.2	383884	deletion	T	T	T	T	T	T	T	T	T	T	T	-	-	T	T	T	T	T	T	T	T	T	T	T	T	T	T	Tx76	Tx52	Tx88	Tx68	Tx76	Tx74	Tx46	Tx66	Tx72	Tx57	-x25	-x71 Tx3	Tx104	Tx67	Tx58	Tx97	Tx155	Tx75	Tx76	Tx157
NC_018143.2	384380	substitution	A	C	C	C	C	C	C	C	C	C	C	C	C	C	C	C	C	C	C	C	C	C	C	C	C	C	C	Cx112	Cx102	Cx120	Cx99	Cx126	Cx140	Cx87	Cx115	Cx111	Cx104	Cx35	Cx123	Cx99	Cx58	Cx84	Cx81	Cx157	Cx146	Cx112	Cx187
NC_018143.2	386013	substitution	G	G	G	G	G	A	A	G	G	G	G	G	G	G	G	G	G	G	G	G	G	G	G	G	G	G	G	Gx98	Gx91	Gx96	Gx118	Ax111 Tx1	Ax113	Gx60	Gx110	Gx119	Gx78	Gx35	Gx109	Gx122	Gx66	Gx72	Gx94	Gx146	Gx111	Gx93	Gx214
NC_018143.2	386432	substitution	C	G	G	G	G	G	G	G	G	G	G	G	G	G	G	G	G	G	G	G	G	G	G	G	G	G	G	Gx117	Gx120	Gx114	Gx122	Gx124	Gx152	Gx84	Gx137	Gx130	Gx93	Gx64	Gx126	Gx84	Gx56	Gx80	Gx89	Gx183	Gx133	Gx112	Gx158 Cx1
NC_018143.2	386935	substitution	C	C	C	C	C	T	T	C	C	C	C	C	C	C	C	C	C	C	C	C	C	C	C	C	C	C	C	Cx120	Cx144	Cx126	Cx127	Tx141	Tx131	Cx67	Cx122	Cx130	Cx95	Cx53	Cx133	Cx53	Cx33	Cx58	Cx43	Cx154	Cx109	Cx98	Cx137
NC_018143.2	391853	substitution	A	G	G	G	G	G	G	G	G	A	A	A	A	G	G	A	A	A	A	A	A	A	A	A	A	G	G	Gx73	Gx83	Gx86	Gx92	Gx70	Gx71	Gx59	Gx64	Ax71	Ax56	Ax46	Ax82	Gx77	Gx51 Ax1	Ax55	Ax72	Ax123	Ax61	Ax84	Ax115
NC_018143.2	392261	substitution	T	C	C	C	C	T	T	C	C	T	T	T	T	C	C	T	T	T	T	T	T	T	T	T	T	C	C	Cx101	Cx96	Cx114	Cx115	Tx74	Tx92	Cx73	Cx105	Tx117	Tx75	Tx49	Tx108	Cx80	Cx35	Tx66	Tx75	Tx116 Cx1	Tx93	Tx75	Tx128
NC_018143.2	395120	substitution	G	G	G	G	G	G	G	G	G	A	A	G	G	G	G	G	G	A	A	A	A	G	G	G	G	G	G	Gx103	Gx101	Gx98	Gx101	Gx105	Gx84	Gx59	Gx86	Ax108	Ax58	Gx40	Gx110	Gx82	Gx41	Gx68	Gx61	Ax124	Ax78	Ax70	Ax140
NC_018143.2	396180	substitution	C	C	C	C	C	C	C	C	C	C	C	C	C	C	C	T	T	C	C	C	C	T	T	T	T	C	C	Cx114	Cx153	Cx133	Cx121	Cx115	Cx112	Cx85	Cx123	Cx135	Cx112	Cx65	Cx157	Cx119	Cx49	Tx85	Tx101	Cx180 Ax1	Cx119	Cx125	Cx191
NC_018143.2	396199	substitution	T	C	C	C	C	T	T	C	C	T	T	T	T	C	C	T	T	T	T	T	T	T	T	T	T	C	C	Cx103	Cx136	Cx119	Cx112	Tx106	Tx102	Cx77	Cx104	Tx126	Tx94	Tx61	Tx139 Cx1	Cx107	Cx48	Tx81	Tx92	Tx159 Cx1	Tx111	Tx111	Tx171
NC_018143.2	396776	substitution	C	C	C	C	C	C	C	C	C	T	T	C	C	C	C	C	C	T	T	T	T	C	C	C	C	C	C	Cx120	Cx112	Cx107	Cx121	Cx117	Cx122	Cx62	Cx119	Tx136	Tx70	Cx52	Cx136	Cx51	Cx28	Cx81 Gx1	Cx55	Tx150	Tx120	Tx80	Tx164
NC_018143.2	396777	substitution	C	C	C	C	C	C	C	C	C	T	T	C	C	C	C	C	C	T	T	T	T	C	C	C	C	C	C	Cx120	Cx110	Cx107	Cx120	Cx118	Cx124	Cx63	Cx113	Tx136	Tx69	Cx52	Cx136	Cx50	Cx28	Cx83	Cx53	Tx148	Tx123	Tx77	Tx163
NC_018143.2	397275	substitution	G	G	G	G	G	C	C	G	G	G	G	G	G	G	G	G	G	G	G	G	G	G	G	G	G	G	G	Gx149	Gx122	Gx115	Gx115	Cx124	Cx111	Gx53	Gx115	Gx115	Gx76	Gx54	Gx131	Gx37	Gx17	Gx75	Gx46	Gx134	Gx101	Gx97	Gx121
NC_018143.2	401678	substitution	C	C	C	A	A	C	C	A	A	C	C	C	C	C	C	C	C	C	C	C	C	A	A	C	C	C	C	Cx73	Cx92 Tx1 Ax1	Ax75	Ax84	Cx101	Cx104	Ax58	Ax66	Cx95 Ax1	Cx61	Cx38	Cx77	Cx39	Cx20	Cx39	Cx35	Cx101	Cx97 Ax1	Cx63	Cx109
NC_018143.2	402836	substitution	G	A	A	G	G	G	G	G	G	G	G	G	G	G	G	G	G	G	G	G	G	G	G	G	G	G	G	Ax142	Ax132	Gx152	Gx139	Gx161	Gx152	Gx98	Gx143	Gx167	Gx128	Gx54	Gx117	Gx96	Gx60	Gx78	Gx81	Gx188	Gx127	Gx123	Gx200
NC_018143.2	403295	substitution	G	G	G	A	A	G	G	A	A	G	G	G	G	A	A	G	G	G	G	G	G	G	G	G	G	A	A	Gx107	Gx72	Ax125	Ax101	Gx78	Gx107	Ax94	Ax123	Gx98	Gx85	Gx37	Gx95	Ax75	Ax49	Gx54	Gx35	Gx122	Gx110	Gx65	Gx125
NC_018143.2	403980	substitution	G	A	A	A	A	A	A	A	A	A	A	A	A	A	A	A	A	A	A	A	A	A	A	A	A	A	A	Ax96	Ax92	Ax106	Ax79	Ax83	Ax130	Ax59	Ax91	Ax110	Ax102	Ax36	Ax83	Ax102	Ax45	Ax64	Ax90	Ax127	Ax109	Ax76	Ax176
NC_018143.2	404326	substitution	T	C	C	C	C	C	C	C	C	C	C	C	C	C	C	C	C	C	C	C	C	C	C	C	C	C	C	Cx112	Cx101	Cx127	Cx93	Cx100	Cx134	Cx76	Cx91	Cx114	Cx102	Cx34	Cx107	Cx97	Cx51	Cx74	Cx90	Cx144	Cx136	Cx110	Cx155
NC_018143.2	405866	substitution	C	C	C	T	T	C	C	T	T	C	C	C	C	T	T	C	C	C	C	C	C	C	C	C	C	T	T	Cx111	Cx119	Tx147	Tx148	Cx137	Cx117	Tx78	Tx130	Cx148	Cx120	Cx42	Cx113	Tx123	Tx48	Cx69	Cx103	Cx132	Cx165	Cx137 Tx1	Cx236
NC_018143.2	406235	deletion	G	G	G	G	G	G	G	G	G	-	-	G	G	G	G	G	G	G	G	-	-	G	G	G	G	G	G	Gx86	Gx118	Gx122	Gx100 Tx1	Gx94	Gx113	Gx61	Gx116	-x104 Gx1	-x97 Gx1	Gx31	Gx100	Gx83	Gx39	Gx60	Gx73	Gx158	Gx117	-x95 Gx2	-x152 Gx2
NC_018143.2	406251	substitution	T	C	C	C	C	T	T	C	C	T	T	T	T	C	C	T	T	T	T	T	T	T	T	T	T	C	C	Cx87	Cx133 Ax1	Cx130	Cx120	Tx125	Tx114	Cx78	Cx121	Tx113	Tx118	Tx44	Tx108	Cx83	Cx44	Tx72	Tx71	Tx171 Cx1	Tx122	Tx100	Tx175
NC_018143.2	408723	substitution	C	C	C	C	C	C	C	C	C	C	C	T	T	C	C	C	C	C	C	C	C	C	C	C	C	C	C	Cx119	Cx125	Cx132	Cx108	Cx126	Cx145	Cx79	Cx113	Cx147	Cx117	Tx52	Tx110	Cx53	Cx26	Cx67	Cx57	Cx152	Cx120	Cx88	Cx172
NC_018143.2	409631	substitution	G	G	G	G	G	G	G	G	G	G	G	G	G	G	G	G	G	G	G	A	A	G	G	G	G	G	G	Gx120	Gx109	Gx109	Gx113	Gx126	Gx122	Gx71	Gx124	Gx124	Gx78	Gx29	Gx113	Gx93	Gx40	Gx53	Gx74	Gx120	Gx130	Ax104	Ax137
NC_018143.2	410264	substitution	C	C	C	C	C	C	C	C	C	C	C	C	C	C	C	T	T	C	C	C	C	T	T	T	T	C	C	Cx72	Cx73	Cx69	Cx50	Cx53	Cx78	Cx46	Cx80	Cx71	Cx62	Cx26	Cx71	Cx31 Gx1	Cx17	Tx51	Tx33	Cx104	Cx77	Cx30	Cx95
NC_018143.2	411371	substitution	T	T	T	T	T	T	T	T	T	C	C	T	T	T	T	T	T	C	C	C	C	T	T	T	T	T	T	Tx87	Tx85	Tx95	Tx103	Tx105	Tx91	Tx73	Tx82 Gx1	Cx104	Cx108	Tx43	Tx100	Tx96	Tx49	Tx61	Tx73	Cx162	Cx105	Cx93	Cx148 Ax1
NC_018143.2	412017	substitution	C	C	C	C	C	C	C	C	C	C	C	C	C	C	C	G	G	C	C	C	C	G	G	G	G	C	C	Cx132	Cx131	Cx129	Cx139	Cx119	Cx137	Cx81	Cx115	Cx131	Cx102	Cx50	Cx141	Cx104	Cx71	Gx81	Gx78 Tx1	Cx164	Cx131	Cx116	Cx155
NC_018143.2	413022	substitution	C	C	C	C	C	C	C	C	C	C	C	C	C	C	C	C	C	C	C	C	C	T	T	C	C	C	C	Cx127	Cx110	Cx124	Cx102	Cx104	Cx134	Cx56	Cx107	Cx116	Cx75	Cx44	Cx103	Cx95	Cx51	Cx50	Cx73	Cx142	Cx117	Cx80	Cx136
NC_018143.2	414486	substitution	C	T	T	T	T	T	T	T	T	T	T	T	T	T	T	T	T	T	T	T	T	T	T	T	T	T	T	Tx100	Tx110	Tx112	Tx112	Tx104	Tx98	Tx80	Tx109	Tx119	Tx75	Tx51	Tx111	Tx131	Tx76	Tx60	Tx96	Tx109	Tx99	Tx89	Tx188
NC_018143.2	415423	substitution	G	G	G	T	T	G	G	T	T	G	G	G	G	G	G	G	G	G	G	G	G	G	G	G	G	G	G	Gx105	Gx109	Tx109	Tx106	Gx94 Ax1	Gx115	Tx75	Tx110	Gx102	Gx94	Gx52	Gx108	Gx120	Gx58 Cx1	Gx54	Gx98	Gx145	Gx97 Ax1	Gx96	Gx153
NC_018143.2	415909	substitution	C	C	C	C	C	C	C	C	C	T	T	C	C	C	C	C	C	T	T	T	T	C	C	C	C	C	C	Cx93	Cx77	Cx80	Cx82	Cx80	Cx87 Ax1	Cx57	Cx81	Tx111	Tx74	Cx35	Cx89	Cx73	Cx39 Ax1	Cx62	Cx41	Tx132	Tx77	Tx78	Tx114
NC_018143.2	416120	substitution	C	C	C	C	C	T	T	C	C	C	C	C	C	C	C	C	C	C	C	C	C	C	C	C	C	C	C	Cx113	Cx118	Cx114	Cx144	Tx113	Tx96	Cx82	Cx104	Cx140	Cx81	Cx60	Cx140	Cx72	Cx32	Cx66	Cx58	Cx119	Cx100	Cx98	Cx170
NC_018143.2	417404	substitution	G	T	T	G	G	G	G	G	G	G	G	G	G	G	G	G	G	G	G	G	G	G	G	G	G	G	G	Tx113	Tx120	Gx100	Gx97	Gx88	Gx80	Gx39	Gx101	Gx91	Gx65	Gx48	Gx74	Gx56 Tx1	Gx32	Gx60	Gx53	Gx117	Gx77	Gx82	Gx112
NC_018143.2	420008	substitution	A	G	G	G	G	G	G	G	G	G	G	G	G	G	G	G	G	G	G	G	G	G	G	G	G	G	G	Gx123	Gx130	Gx112	Gx121	Gx116	Gx117	Gx59	Gx108	Gx111	Gx79	Gx44	Gx86	Gx90	Gx47	Gx70	Gx104 Tx1	Gx139	Gx102	Gx114	Gx150
NC_018143.2	421478	substitution	G	G	G	G	G	G	G	G	G	A	A	G	G	G	G	G	G	A	A	A	A	G	G	G	G	G	G	Gx104	Gx107	Gx84	Gx104	Gx82	Gx88	Gx56	Gx91	Ax110	Ax64	Gx41	Gx79	Gx67	Gx22	Gx69	Gx44 Cx1	Ax113	Ax87	Ax97	Ax123
NC_018143.2	422678	substitution	G	A	A	G	G	G	G	G	G	G	G	G	G	G	G	G	G	G	G	G	G	G	G	G	G	G	G	Ax81	Ax69	Gx66	Gx80	Gx53	Gx51	Gx28	Gx69	Gx72	Gx54	Gx25	Gx61	Gx59	Gx26	Gx30	Gx48	Gx83	Gx69	Gx49 -x1	Gx89
NC_018143.2	423441	substitution	C	C	C	T	T	C	C	T	T	C	C	C	C	C	C	C	C	C	C	C	C	C	C	C	C	C	C	Cx121	Cx133	Tx124	Tx150	Cx104	Cx98	Tx89 Gx1	Tx123	Cx151	Cx104	Cx37	Cx140	Cx102	Cx64	Cx78	Cx94	Cx179	Cx126 Ax1	Cx122	Cx191
NC_018143.2	425194	substitution	A	A	A	A	A	A	A	A	A	T	T	A	A	A	A	A	A	T	T	T	T	A	A	A	A	A	A	Ax62	Ax55	Ax65	Ax80	Ax57	Ax55	Ax52	Ax70	Tx38 Ax1	Tx24	Ax15	Ax33	Ax91 Tx1	Ax47	Ax16	Ax40	Tx28	Tx41	Tx39	Tx56
NC_018143.2	425224	substitution	A	A	A	A	A	A	A	A	A	T	N	A	A	A	A	A	A	N	T	T	T	A	A	A	A	A	A	Ax60	Ax64	Ax72	Ax65	Ax57	Ax62	Ax56	Ax75 Cx1	Tx11	Tx6	Ax20	Ax34	Ax84	Ax35	Ax19	Ax37	Tx3 Ax2	Tx11	Tx16	Tx21 Ax2
NC_018143.2	425225	substitution	G	G	G	G	G	G	G	G	G	A	N	G	G	G	G	G	G	N	A	A	A	G	G	G	G	G	G	Gx60	Gx66	Gx71	Gx65	Gx58	Gx63	Gx56	Gx74	Ax11	Ax6	Gx20	Gx35	Gx84 Tx1	Gx36	Gx20	Gx37	Ax3 Gx2	Ax11	Ax12	Ax21 Gx1
NC_018143.2	425309	substitution	T	T	T	T	T	T	T	T	T	N	N	N	T	T	T	T	T	N	N	N	G	T	T	T	T	T	T	Tx80 Gx1	Tx91	Tx86	Tx91	Tx75	Tx66	Tx65	Tx92	Gx8	Gx9	Tx9	Tx28	Tx68 Gx11	Tx33 Gx1	Tx18	Tx16	Gx9 Tx1	Gx3	Gx4 Tx1	Gx19
NC_018143.2	425313	substitution	T	T	T	T	T	T	T	T	T	N	G	N	T	T	T	T	T	N	N	N	G	T	T	T	T	T	T	Tx82	Tx86	Tx87	Tx87	Tx75	Tx65	Tx62	Tx92	Gx8	Gx10	Tx7	Tx24	Tx70 Gx1	Tx32 Gx1	Tx18	Tx14	Gx10 Tx1	Gx7	Gx9	Gx22
NC_018143.2	425315	substitution	T	T	T	T	T	T	T	T	T	G	G	N	T	T	T	T	T	N	N	G	G	T	T	T	N	T	T	Tx81	Tx85 Gx2	Tx85	Tx85	Tx76	Tx62	Tx60	Tx93	Gx11	Gx10	Tx6	Tx22	Tx68 Gx4	Tx34 Gx1	Tx18	Tx13	Gx11 Tx1	Gx8	Gx10	Gx23
NC_018143.2	425448	substitution	G	G	G	C	C	G	G	C	C	G	G	G	G	C	C	G	G	G	G	G	G	G	G	G	G	C	C	Gx80	Gx73	Cx61	Cx86	Gx63	Gx74 Tx1	Cx50	Cx76	Gx42	Gx28 Ax1	Gx16 Ax1	Gx48 Ax4 Cx1	Cx55 Gx1 Ax1	Cx28 Ax1	Gx24 Ax1	Gx37 Ax2	Gx48 Cx1	Gx34	Gx60 Ax2 Tx1	Gx50
NC_018143.2	428108	substitution	C	C	C	G	G	C	C	G	G	C	C	C	C	C	C	C	C	C	C	C	C	C	C	C	C	C	C	Cx78	Cx74	Gx62	Gx60	Cx72	Cx56	Gx48	Gx77	Cx81	Cx63	Cx37	Cx58	Cx89 Gx5 Ax1	Cx47 Gx1	Cx47	Cx59	Cx68	Cx52	Cx87 Gx3 Ax1	Cx118 Ax1
NC_018143.2	428109	substitution	A	A	A	T	T	A	A	T	T	A	A	A	A	A	A	A	A	A	A	A	A	A	A	A	A	A	A	Ax77	Ax75	Tx62	Tx62	Ax72	Ax56	Tx48	Tx76	Ax82	Ax62	Ax37	Ax57	Ax96	Ax48 Gx1	Ax46	Ax58	Ax68	Ax51	Ax88 Gx1	Ax118
NC_018143.2	428110	substitution	C	C	C	A	A	C	C	A	A	C	C	C	C	C	C	C	C	C	C	C	C	C	C	C	C	C	C	Cx77	Cx74	Ax61	Ax63	Cx73	Cx54	Ax49	Ax76	Cx82	Cx62	Cx39	Cx57	Cx93 Tx3	Cx48 Tx1	Cx46	Cx58	Cx67	Cx52	Cx89 Tx2 Ax1	Cx117 Tx2
NC_018143.2	428699	substitution	C	T	T	T	T	C	C	T	T	C	C	C	C	T	T	C	C	C	C	C	C	C	C	C	C	T	T	Tx74 Cx1	Tx83	Tx88	Tx92 Ax1 Cx1	Cx74	Cx56	Tx57 Cx1	Tx99 Cx2	Cx81	Cx73	Cx33	Cx53	Tx82 Cx7 Ax1	Tx43 Cx1	Cx45	Cx50	Cx86	Cx59	Cx87	Cx95
NC_018143.2	428841	substitution	C	C	C	C	C	T	T	C	C	C	C	C	C	C	C	C	C	C	C	C	C	C	C	C	C	C	C	Cx102	Cx106	Cx99	Cx101	Tx86	Tx77	Cx58	Cx99	Cx94	Cx78	Cx27	Cx69	Cx91	Cx44	Cx45	Cx53	Cx89	Cx72 Tx1	Cx72 Gx1	Cx135
NC_018143.2	428922	substitution	G	A	A	G	G	G	G	G	G	G	G	G	G	G	G	G	G	G	G	G	G	G	G	G	G	G	G	Ax113 Cx1	Ax111	Gx96	Gx107	Gx84	Gx93	Gx69 Ax1	Gx102	Gx104	Gx88	Gx40	Gx62	Gx91	Gx46	Gx50	Gx64	Gx96	Gx71	Gx82	Gx140
NC_018143.2	430757	substitution	G	G	G	G	G	A	A	G	G	G	G	G	G	G	G	G	G	G	G	G	G	G	G	G	G	G	G	Gx110	Gx100	Gx78	Gx107	Ax115	Ax105	Gx72	Gx111	Gx110	Gx83	Gx29	Gx70	Gx115	Gx79	Gx58	Gx83	Gx108	Gx95	Gx103	Gx130
NC_018143.2	432460	substitution	C	T	T	C	C	C	C	C	C	C	C	N	N	C	C	C	C	C	C	C	C	C	C	C	C	C	C	Tx99	Tx91	Cx107	Cx68	Cx84	Cx78 Tx1	Cx47	Cx89 Gx1	Cx90	Cx81	Cx25 Ax6	Cx67 Ax21	Cx186 Tx1	Cx86	Cx39	Cx72	Cx81	Cx77	Cx87 Ax1 Tx1	Cx158 Tx1
NC_018143.2	433655	substitution	G	G	G	G	G	G	G	G	G	G	G	G	G	G	G	A	A	G	G	G	G	A	A	A	A	G	G	Gx71	Gx75	Gx73	Gx61	Gx66	Gx92	Gx65	Gx100	Gx72	Gx67	Gx29	Gx75	Gx124 Ax2	Gx51	Ax36	Ax54	Gx67	Gx97	Gx76	Gx111
NC_018143.2	435191	substitution	C	C	C	C	C	T	T	C	C	C	C	C	C	C	C	C	C	C	C	C	C	C	C	C	C	C	C	Cx134	Cx122	Cx149	Cx138	Tx139	Tx137	Cx106	Cx143	Cx141	Cx117	Cx56	Cx112	Cx84	Cx71	Cx62	Cx63	Cx167	Cx146	Cx98	Cx164
NC_018143.2	435709	substitution	G	G	G	G	G	G	G	G	G	G	G	G	G	G	G	A	A	G	G	G	G	A	A	A	A	G	G	Gx114	Gx125 Cx1	Gx127	Gx111	Gx109	Gx123	Gx86	Gx129	Gx115	Gx102 Ax1	Gx48	Gx122	Gx92	Gx59	Ax65	Ax92 Gx1 Tx1	Gx153	Gx150	Gx92	Gx181
NC_018143.2	438066	substitution	C	A	A	C	C	C	C	C	C	C	C	C	C	C	C	C	C	C	C	C	C	C	C	C	C	C	C	Ax98	Ax117	Cx111	Cx94	Cx137	Cx104	Cx72	Cx109	Cx113	Cx80	Cx57	Cx127	Cx96	Cx43	Cx57	Cx82	Cx163	Cx127	Cx94	Cx173
NC_018143.2	438159	substitution	T	T	T	T	T	G	G	T	T	T	T	T	T	T	T	T	T	T	T	T	T	T	T	T	T	T	T	Tx99	Tx116 Gx1	Tx126	Tx110	Gx118	Gx113	Tx79	Tx111	Tx131	Tx94	Tx52	Tx101	Tx89	Tx57	Tx62	Tx65	Tx161	Tx137	Tx120	Tx151
NC_018143.2	438471	substitution	C	T	T	T	T	C	C	T	T	C	C	C	C	T	T	C	C	C	C	C	C	C	C	C	C	T	T	Tx110	Tx89	Tx103	Tx76	Cx94	Cx94	Tx52	Tx87	Cx81	Cx82	Cx45	Cx87	Tx92	Tx44	Cx60	Cx77	Cx165	Cx95	Cx78	Cx134
NC_018143.2	440366	substitution	G	A	A	A	A	G	G	A	A	G	G	G	G	A	A	G	G	G	G	G	G	G	G	G	G	A	A	Ax114 Gx1	Ax113	Ax91	Ax102	Gx111	Gx117	Ax64	Ax99	Gx100	Gx82	Gx42	Gx98	Ax68	Ax35 Cx1	Gx63	Gx54	Gx135 Ax1	Gx112	Gx87	Gx131 Ax1
NC_018143.2	440879	substitution	C	T	T	T	T	C	C	T	T	C	C	C	C	T	T	C	C	C	C	C	C	C	C	C	C	T	T	Tx103	Tx128	Tx108	Tx125	Cx115	Cx109	Tx74	Tx130	Cx124	Cx78	Cx62	Cx142	Tx58	Tx42	Cx69	Cx50	Cx134	Cx118	Cx81	Cx149
NC_018143.2	442615	substitution	C	C	C	C	C	C	C	C	C	T	T	C	C	C	C	C	C	T	T	T	T	C	C	C	C	C	C	Cx90	Cx112	Cx87	Cx105	Cx97	Cx86	Cx48	Cx85	Tx107	Tx46	Cx46	Cx83	Cx95	Cx43	Cx51	Cx61	Tx115	Tx101	Tx74	Tx157
NC_018143.2	443278	substitution	A	A	A	A	A	C	C	A	A	A	A	A	A	A	A	A	A	A	A	A	A	A	A	A	A	A	A	Ax85	Ax109	Ax92	Ax81	Cx72	Cx84	Ax56	Ax88	Ax85	Ax55	Ax47	Ax96	Ax91	Ax40	Ax56	Ax82	Ax170	Ax103	Ax60	Ax122 Tx1
NC_018143.2	444215	substitution	A	A	A	A	A	A	A	A	A	A	A	A	A	A	A	A	A	A	A	A	A	C	C	A	A	A	A	Ax169	Ax139	Ax126	Ax148	Ax136	Ax133	Ax89	Ax152	Ax143	Ax112	Ax45	Ax165	Ax92	Ax52	Ax103	Ax64	Ax231 Gx1	Ax134	Ax129	Ax201
NC_018143.2	444352	substitution	G	G	G	G	G	G	G	G	G	G	G	T	T	G	G	G	G	G	G	G	G	G	G	G	G	G	G	Gx110	Gx125	Gx102	Gx116	Gx115	Gx127	Gx64	Gx105	Gx116	Gx93	Tx50	Tx121	Gx72	Gx36	Gx70	Gx59	Gx189 Tx1	Gx133 Ax1	Gx70	Gx151
NC_018143.2	445781	substitution	C	T	T	T	T	C	C	T	T	C	C	C	C	T	T	C	C	C	C	C	C	C	C	C	C	T	T	Tx150	Tx144	Tx124	Tx101	Cx114	Cx137	Tx77	Tx111	Cx121	Cx80	Cx50	Cx138	Tx118	Tx70	Cx80	Cx78	Cx191	Cx120	Cx114	Cx184 Tx1
NC_018143.2	446166	substitution	G	G	G	G	G	C	C	G	G	G	G	G	G	G	G	G	G	G	G	G	G	G	G	G	G	G	G	Gx132	Gx143	Gx134	Gx103	Cx123	Cx129	Gx84	Gx115	Gx132	Gx85	Gx63	Gx153	Gx123	Gx65	Gx80	Gx95	Gx233	Gx136	Gx117	Gx177
NC_018143.2	447643	substitution	G	C	C	C	C	G	G	C	C	G	G	G	G	C	C	G	G	G	G	G	G	G	G	G	G	C	C	Cx124	Cx128 Tx1	Cx124	Cx121	Gx122	Gx117	Cx89	Cx109	Gx118	Gx104	Gx57	Gx109	Cx145	Cx70	Gx77	Gx86	Gx153	Gx123	Gx112	Gx201
NC_018143.2	447710	substitution	G	G	G	G	G	G	G	G	G	G	G	G	G	G	G	G	G	G	G	G	G	T	T	G	G	G	G	Gx115	Gx123	Gx93	Gx116	Gx116	Gx115	Gx57	Gx105 Cx1	Gx84	Gx90	Gx46	Gx127	Gx128	Gx83	Gx71	Gx122	Gx153 Cx1	Gx142	Gx117	Gx213
NC_018143.2	449626	substitution	C	C	C	T	T	C	C	T	T	C	C	C	C	T	T	C	C	C	C	C	C	C	C	C	C	T	T	Cx162	Cx146	Tx140	Tx150	Cx141	Cx159	Tx94	Tx149	Cx152	Cx122	Cx73	Cx162	Tx147	Tx73	Cx85	Cx118 Tx1	Cx198	Cx166	Cx147	Cx236 Ax2
NC_018143.2	451578	substitution	G	G	G	G	G	G	G	G	G	G	G	A	A	G	G	G	G	G	G	G	G	G	G	G	G	G	G	Gx154	Gx142	Gx146	Gx134	Gx144	Gx122	Gx89	Gx153	Gx150	Gx117 Ax1	Ax39	Ax133	Gx103	Gx57	Gx103	Gx89	Gx211	Gx167	Gx150	Gx199
NC_018143.2	451930	substitution	G	G	G	G	G	C	C	G	G	G	G	G	G	G	G	G	G	G	G	G	G	G	G	G	G	G	G	Gx148	Gx138	Gx128	Gx120	Cx127	Cx130	Gx71	Gx133	Gx129	Gx125	Gx44	Gx128	Gx130	Gx71	Gx95 Ax1	Gx92	Gx172	Gx118	Gx112	Gx160
NC_018143.2	454168	substitution	T	T	T	T	T	C	C	T	T	T	T	T	T	T	T	T	T	T	T	T	T	T	T	T	T	T	T	Tx105	Tx88	Tx100	Tx87	Cx109	Cx108 Tx1	Tx49	Tx102	Tx85	Tx86	Tx33	Tx122	Tx117	Tx59	Tx57	Tx74 Gx1	Tx149	Tx117	Tx73	Tx149
NC_018143.2	454296	substitution	T	C	C	C	C	C	C	C	C	C	C	C	C	C	C	C	C	C	C	C	C	C	C	C	C	C	C	Cx53	Cx47	Cx49 Gx1	Cx40	Cx47	Cx51	Cx35	Cx48	Cx51	Cx44	Cx19	Cx66	Cx109 Gx1	Cx45	Cx35	Cx99	Cx89	Cx57	Cx49	Cx110
NC_018143.2	454334	substitution	T	G	G	G	G	T	T	G	G	T	T	T	T	G	G	T	T	T	T	T	T	T	T	T	T	G	G	Gx84	Gx71	Gx79	Gx60	Tx84	Tx86	Gx52	Gx81	Tx84	Tx78	Tx35	Tx80	Gx99	Gx46	Tx65	Tx79	Tx135	Tx71	Tx55	Tx140
NC_018143.2	455025	substitution	G	A	A	G	G	G	G	G	G	G	G	G	G	G	G	G	G	G	G	G	G	G	G	G	G	G	G	Ax122	Ax113	Gx102	Gx135 Cx1	Gx107	Gx125	Gx54	Gx114	Gx101	Gx91	Gx47	Gx130	Gx79	Gx36	Gx77	Gx61	Gx177	Gx123	Gx112	Gx158
NC_018143.2	455625	deletion	T	-	-	-	-	T	T	-	-	T	T	T	T	-	-	T	T	T	T	T	T	T	T	T	T	-	-	-x136	-x119	-x89	-x104	Tx117	Tx102	-x65	-x87	Tx110	Tx93	Tx48	Tx160	-x117	-x76 Tx1	Tx64	Tx104	Tx149 -x1	Tx95	Tx85	Tx166
NC_018143.2	456032	substitution	C	C	C	C	C	C	C	C	C	C	C	C	C	C	C	C	C	C	C	C	C	C	C	C	C	T	T	Cx94	Cx85	Cx69	Cx68	Cx89	Cx100	Cx51	Cx66	Cx93	Cx62	Cx43	Cx131	Cx102	Cx54	Cx44	Cx93	Cx96	Cx90	Cx93	Cx161
NC_018143.2	456282	substitution	C	C	C	C	C	T	T	C	C	C	C	C	C	C	C	C	C	C	C	C	C	C	C	C	C	C	C	Cx91	Cx72	Cx75	Cx62	Tx100 Gx1	Tx65	Cx54	Cx72	Cx85	Cx56	Cx34	Cx108	Cx87	Cx43	Cx64	Cx84	Cx125	Cx76	Cx63 Ax1	Cx125 Ax1
NC_018143.2	457453	substitution	T	G	G	G	G	G	G	G	G	G	G	G	G	G	G	G	G	G	G	G	G	G	G	G	G	G	G	Gx104	Gx120	Gx117	Gx102	Gx117	Gx135	Gx76	Gx130	Gx128	Gx96	Gx41	Gx129	Gx81	Gx37	Gx67	Gx75	Gx198	Gx127	Gx87	Gx159
NC_018143.2	466809	substitution	G	C	C	G	G	G	G	G	G	G	G	G	G	G	G	G	G	G	G	G	G	G	G	G	G	G	G	Cx57	Cx62	Gx61	Gx46	Gx33	Gx51	Gx29	Gx39	Gx46	Gx20	Gx11	Gx32	Gx65	Gx33 Ax1	Gx18	Gx59	Gx61	Gx53	Gx40 Tx1	Gx59 Cx1
NC_018143.2	466869	substitution	C	G	G	C	C	C	C	C	C	C	C	C	C	C	C	C	C	C	C	C	C	C	C	C	C	C	C	Gx23	Gx22	Cx20	Cx15	Cx17	Cx33	Cx11	Cx21	Cx20	Cx13	Cx11	Cx21	Cx70	Cx42	Cx14	Cx60	Cx51	Cx19	Cx23	Cx62
NC_018143.2	466874	insertion-before	-	AAG	N	-	-	-	-	-	-	-	-	-	-	-	-	-	-	-	-	-	-	-	-	-	-	-	-	AAGx15 -x1	AAGx16 -x2	-x15	-x11	-x12	-x30	-x10	-x16	-x22	-x9	-x9	-x21	-x73	-x42	-x13	-x57	-x47	-x15	-x21	-x64
NC_018143.2	466918	substitution	G	N	C	G	G	G	G	G	G	G	G	G	G	G	G	G	G	G	G	G	G	G	G	G	G	G	G	Cx9	Cx11	Gx45	Gx31	Gx42	Gx65	Gx28	Gx46	Gx53	Gx33	Gx14	Gx64	Gx42	Gx23	Gx25	Gx35	Gx58	Gx63	Gx31	Gx70
NC_018143.2	468703	substitution	T	T	T	T	T	T	T	T	T	C	C	T	T	T	T	T	T	C	C	C	C	T	T	T	T	T	T	Tx106	Tx113	Tx112	Tx123	Tx109	Tx104	Tx64	Tx122	Cx127	Cx96	Tx46	Tx112	Tx91	Tx47	Tx62	Tx77	Cx180	Cx126	Cx92 Tx1	Cx181 Tx1
NC_018143.2	472474	substitution	G	G	G	G	G	G	G	G	G	G	G	G	G	A	A	G	G	G	G	G	G	G	G	G	G	A	A	Gx137	Gx119	Gx124	Gx131	Gx125	Gx149	Gx72	Gx117	Gx128	Gx119	Gx51	Gx131	Ax90	Ax42	Gx83	Gx80	Gx199	Gx126	Gx118	Gx178
NC_018143.2	472708	substitution	T	T	T	T	T	T	T	T	T	T	T	C	C	T	T	T	T	T	T	T	T	T	T	T	T	T	T	Tx120	Tx147	Tx119	Tx134	Tx172	Tx153	Tx94	Tx141	Tx134	Tx120	Cx56	Cx117	Tx73	Tx46	Tx86	Tx79	Tx180	Tx148	Tx149	Tx185
NC_018143.2	473313	substitution	A	G	G	A	A	A	A	A	A	A	A	A	A	A	A	A	A	A	A	A	A	A	A	A	A	A	A	Gx108	Gx99	Ax126	Ax108	Ax124	Ax135	Ax86	Ax119 Gx1	Ax102	Ax94	Ax41	Ax129	Ax81	Ax41	Ax54	Ax56	Ax181	Ax136	Ax71	Ax158
NC_018143.2	475181	substitution	T	C	C	C	C	C	C	C	C	C	C	C	C	C	C	C	C	C	C	C	C	C	C	C	C	C	C	Cx36	Cx47	Cx49	Cx39	Cx128	Cx108	Cx15	Cx46	Cx116	Cx124	Cx39	Cx106	Cx30	Cx12	Cx71	Cx77	Cx153	Cx142	Cx87	Cx163
NC_018143.2	475918	substitution	A	C	C	C	C	A	A	C	C	A	A	A	A	N	N	A	A	A	A	A	A	A	A	A	A	N	N	Cx91	Cx93	Cx132	Cx90	Ax103	Ax104	Cx74	Cx121	Ax108	Ax85	Ax32	Ax79			Ax56	Ax40	Ax100	Ax92	Ax77	Ax106
NC_018143.2	476615	substitution	G	A	A	G	G	G	G	G	G	G	G	G	G	N	N	G	G	G	G	G	G	G	G	G	G	N	N	Ax100	Ax93	Gx119	Gx109	Gx81	Gx110	Gx71	Gx120	Gx122	Gx104	Gx49	Gx91			Gx61	Gx89	Gx158	Gx99	Gx91 Tx1	Gx171
NC_018143.2	478361	substitution	C	C	C	C	C	C	C	C	C	C	C	T	T	N	N	C	C	C	C	C	C	C	C	C	C	N	N	Cx120	Cx119	Cx127	Cx98	Cx90	Cx113	Cx77	Cx120	Cx121	Cx93	Tx40	Tx136			Cx80	Cx85	Cx171	Cx110	Cx100	Cx212
NC_018143.2	481530	deletion	G	-	-	G	G	G	G	G	G	G	G	G	G	N	N	G	G	G	G	G	G	G	G	G	G	N	N	-x109	-x104	Gx49	Gx56	Gx118	Gx96	Gx26	Gx54	Gx85	Gx81	Gx44	Gx98			Gx46	Gx96	Gx114	Gx89	Gx102	Gx157
NC_018143.2	482421	substitution	C	C	C	N	N	C	C	N	N	T	T	C	C	C	C	C	C	T	T	T	T	C	C	C	C	C	C	Cx124	Cx136			Cx107	Cx133			Tx126	Tx117	Cx59	Cx118	Cx211	Cx89	Cx66	Cx115 Gx1	Tx138 Cx1	Tx113	Tx146	Tx195
NC_018143.2	483938	substitution	T	G	G	N	N	G	G	N	N	T	T	N	T	G	G	T	T	T	T	T	T	T	T	T	T	G	G	Gx65	Gx64			Gx67	Gx67			Tx81	Tx58	Tx8	Tx18	Gx145	Gx71	Tx29	Tx67	Tx94	Tx61	Tx58	Tx132
NC_018143.2	484507	substitution	C	G	G	N	N	C	C	N	N	C	C	C	C	G	G	C	C	C	C	C	C	C	C	C	C	G	G	Gx111 Tx1	Gx116			Cx138	Cx117			Cx135	Cx147	Cx67	Cx120	Gx157 Cx1	Gx78	Cx81	Cx75	Cx140	Cx99	Cx112	Cx194 Gx1
NC_018143.2	485564	substitution	A	C	C	N	N	A	A	N	N	A	A	A	A	C	C	A	A	A	A	A	A	A	A	A	A	C	C	Cx99	Cx103			Ax98	Ax108			Ax110	Ax102	Ax30	Ax80	Cx262	Cx99	Ax51	Ax89	Ax100	Ax87	Ax97	Ax162
NC_018143.2	485733	substitution	C	T	T	N	N	C	C	N	N	C	C	C	C	C	C	C	C	C	C	C	C	C	C	C	C	C	C	Tx94	Tx104			Cx133	Cx142			Cx109	Cx108	Cx36	Cx93	Cx256	Cx110	Cx44	Cx92	Cx110	Cx83	Cx117	Cx191
NC_018143.2	485814	deletion	A	-	-	N	N	A	A	N	N	A	A	A	A	-	-	A	A	A	A	A	A	A	A	A	A	-	-	-x112	-x122			Ax135	Ax121			Ax142	Ax132	Ax43 Tx1	Ax91	-x229	-x101 Ax1	Ax76	Ax91	Ax137	Ax85	Ax120	Ax180
NC_018143.2	486061	substitution	G	G	G	N	N	G	G	N	N	G	G	G	G	A	A	G	G	G	G	G	G	G	G	G	G	A	A	Gx76	Gx95			Gx110 Tx1	Gx111			Gx122	Gx90	Gx31	Gx72	Ax246	Ax126	Gx34	Gx90	Gx100	Gx71	Gx106	Gx159
NC_018143.2	487855	substitution	C	C	C	C	C	G	G	C	C	C	C	C	C	C	C	C	C	C	C	C	C	C	C	C	C	C	C	Cx93	Cx77	Cx80	Cx92	Gx58	Gx57	Cx56	Cx91	Cx100	Cx80	Cx42	Cx98	Cx79	Cx38	Cx45	Cx64	Cx118	Cx67	Cx82	Cx140
NC_018143.2	488799	substitution	G	G	G	G	G	G	G	G	G	G	G	G	G	G	G	A	A	G	G	G	G	A	A	A	A	G	G	Gx99	Gx90	Gx74	Gx89	Gx90	Gx93	Gx67	Gx89	Gx81	Gx69	Gx30	Gx90	Gx65	Gx32	Ax69	Ax41	Gx121	Gx82	Gx61	Gx116
NC_018143.2	489076	substitution	C	C	C	C	C	G	G	C	C	C	C	C	C	C	C	C	C	C	C	C	C	C	C	C	C	C	C	Cx128	Cx110	Cx107	Cx104	Gx107	Gx107	Cx59	Cx105 Gx1	Cx91	Cx74	Cx46	Cx97	Cx108	Cx58	Cx57	Cx55	Cx120	Cx83	Cx94	Cx135
NC_018143.2	489938	substitution	G	C	C	C	C	C	C	C	C	C	C	C	C	C	C	C	C	C	C	C	C	C	C	C	C	C	C	Cx100	Cx99	Cx115	Cx120	Cx106	Cx93	Cx67	Cx107	Cx93	Cx100	Cx49	Cx94 Ax1	Cx124	Cx52	Cx86	Cx84	Cx139	Cx90	Cx96	Cx163
NC_018143.2	490474	substitution	G	G	G	G	G	G	G	G	G	G	G	G	G	A	A	G	G	G	G	G	G	G	G	G	G	G	G	Gx90	Gx108	Gx79	Gx94	Gx103	Gx90	Gx49	Gx113	Gx93	Gx64	Gx41	Gx110 Ax1	Ax98	Ax46	Gx67	Gx81 Cx1	Gx109	Gx78	Gx68	Gx131
NC_018143.2	491594	substitution	A	A	A	A	A	T	T	A	A	A	A	A	A	A	A	A	A	A	A	A	A	A	A	A	A	A	A	Ax109	Ax84	Ax72	Ax79	Tx73	Tx80	Ax55	Ax90	Ax68	Ax59	Ax50	Ax107	Ax61	Ax38	Ax55	Ax62	Ax134	Ax81	Ax76	Ax124
NC_018143.2	491745	substitution	T	C	C	C	C	T	T	C	C	T	T	T	T	C	C	T	T	T	T	T	T	T	T	T	T	C	C	Cx100	Cx89	Cx94	Cx98	Tx100	Tx76	Cx59	Cx100	Tx107	Tx63	Tx43	Tx111	Cx95	Cx33	Tx59	Tx82	Tx120	Tx81	Tx96	Tx143
NC_018143.2	491932	substitution	G	A	A	G	G	G	G	G	G	G	G	G	G	G	G	G	G	G	G	G	G	G	G	G	G	G	G	Ax120	Ax133	Gx110	Gx110	Gx100	Gx85	Gx63	Gx120	Gx103	Gx86	Gx59	Gx100	Gx128	Gx53	Gx80	Gx95	Gx165	Gx100	Gx92	Gx175
NC_018143.2	492153	substitution	G	C	C	C	C	G	G	C	C	G	G	G	G	C	C	G	G	G	G	G	G	G	G	G	G	C	C	Cx142	Cx114	Cx111	Cx102	Gx117	Gx100	Cx67	Cx133	Gx86	Gx86	Gx50	Gx116	Cx64	Cx35	Gx69	Gx54	Gx168	Gx100	Gx92	Gx118
NC_018143.2	492173	substitution	G	A	A	G	G	G	G	G	G	G	G	G	G	G	G	G	G	G	G	G	G	G	G	G	G	G	G	Ax140	Ax138	Gx110	Gx99	Gx105	Gx110	Gx68	Gx133	Gx86	Gx90	Gx51	Gx110	Gx71	Gx31	Gx66	Gx66 -x1	Gx144	Gx107	Gx92	Gx115
NC_018143.2	493937	substitution	T	T	T	T	T	T	T	T	T	T	T	T	T	T	T	C	C	T	T	T	T	C	C	C	C	T	T	Tx91	Tx93	Tx107	Tx99	Tx98	Tx104 Cx1	Tx46	Tx90	Tx101	Tx84	Tx40	Tx85	Tx83	Tx40	Cx64	Cx76 Gx1	Tx138	Tx83	Tx70	Tx103
NC_018143.2	498534	substitution	A	G	G	G	G	A	A	G	G	A	A	A	A	G	G	A	A	A	A	A	A	A	A	A	A	G	G	Gx145	Gx115	Gx142	Gx122	Ax156	Ax156	Gx91	Gx147	Ax120	Ax139	Ax64	Ax149	Gx125	Gx59	Ax79	Ax103	Ax187	Ax157	Ax139	Ax198
NC_018143.2	498560	substitution	C	A	A	A	A	A	A	A	A	A	A	A	A	A	A	C	C	A	A	A	A	C	C	C	C	A	A	Ax150	Ax108	Ax115	Ax106	Ax143 Gx1	Ax138	Ax82	Ax139	Ax131	Ax116	Ax58	Ax136	Ax102	Ax56	Cx78	Cx71	Ax182	Ax147	Ax122	Ax184
NC_018143.2	499634	substitution	C	C	C	T	T	C	C	T	T	C	C	C	C	T	T	C	C	C	C	C	C	C	C	C	C	T	T	Cx137	Cx126	Tx143	Tx154	Cx169	Cx153	Tx111	Tx142	Cx155	Cx135	Cx69	Cx154	Tx108	Tx49	Cx102	Cx105 Ax1	Cx209	Cx180	Cx125	Cx226
NC_018143.2	501486	substitution	C	C	C	C	C	C	C	C	C	T	T	C	C	C	C	C	C	T	T	T	T	C	C	C	C	C	C	Cx121	Cx141	Cx140	Cx113	Cx137	Cx147	Cx96	Cx152	Tx144	Tx114	Cx47	Cx130	Cx130	Cx78	Cx72	Cx80	Tx196	Tx158	Tx92	Tx206
NC_018143.2	502592	substitution	C	G	G	G	G	G	G	G	G	G	G	G	G	G	G	G	G	G	G	G	G	G	G	G	G	G	G	Gx126	Gx96	Gx99	Gx110	Gx94	Gx106 Ax1	Gx54	Gx110	Gx121	Gx88	Gx42	Gx124	Gx101 Tx1	Gx56	Gx50	Gx65	Gx141	Gx112	Gx91	Gx149
NC_018143.2	503357	substitution	G	C	C	C	C	C	C	C	C	C	C	C	C	C	C	C	C	C	C	C	C	C	C	C	C	C	C	Cx128	Cx146	Cx133	Cx139	Cx135	Cx134	Cx85	Cx141	Cx145	Cx108	Cx50	Cx156	Cx138	Cx72	Cx96	Cx116	Cx191	Cx120	Cx118	Cx237
NC_018143.2	505977	substitution	G	A	A	A	A	G	G	A	A	G	G	G	G	A	A	G	G	G	G	G	G	G	G	G	G	A	A	Ax80	Ax110	Ax83	Ax85	Gx102	Gx128	Ax61	Ax91	Gx111	Gx67	Gx54	Gx106	Ax31	Ax18	Gx73	Gx27	Gx133	Gx88	Gx81	Gx95
NC_018143.2	506389	substitution	T	T	T	T	T	T	T	T	T	C	C	T	T	T	T	T	T	C	C	C	C	T	T	T	T	T	T	Tx112	Tx150	Tx105	Tx114	Tx114	Tx118	Tx66	Tx111	Cx109	Cx74	Tx45	Tx110	Tx73	Tx45	Tx84	Tx89 Ax1	Cx170	Cx91	Cx89	Cx158
NC_018143.2	506696	substitution	G	G	G	C	C	G	G	C	C	G	G	G	G	C	C	G	G	G	G	G	G	G	G	G	G	C	C	Gx124	Gx128	Cx110	Cx118	Gx113	Gx117	Cx89	Cx96	Gx121	Gx108	Gx46	Gx129	Cx98	Cx41	Gx81	Gx79	Gx157	Gx105	Gx107	Gx156
NC_018143.2	507032	deletion	C	C	C	C	C	C	C	C	C	C	C	C	C	C	C	C	C	C	C	C	C	C	C	-	-	C	C	Cx122 -x1	Cx140 -x1	Cx113	Cx127	Cx127	Cx129	Cx69	Cx110	Cx139	Cx108	Cx65	Cx131 -x1	Cx82	Cx55	Cx96	Cx91 -x1	Cx181	Cx112	Cx122	Cx173
NC_018143.2	511732	substitution	G	T	T	G	G	G	G	G	G	G	G	G	G	G	G	G	G	G	G	G	G	G	G	G	G	G	G	Tx127	Tx117	Gx147	Gx141	Gx116	Gx156	Gx78	Gx144	Gx132	Gx125	Gx42	Gx145	Gx89	Gx64 Tx1	Gx88	Gx99	Gx183	Gx155	Gx98	Gx214
NC_018143.2	511784	substitution	T	T	T	C	C	T	T	C	C	T	T	T	T	C	C	T	T	T	T	T	T	T	T	T	T	C	C	Tx167	Tx144	Cx165	Cx141	Tx141	Tx201	Cx96	Cx172	Tx163	Tx148	Tx58	Tx163 Cx1	Cx70	Cx49 Ax1	Tx85	Tx89	Tx198	Tx160	Tx121	Tx200 -x1
NC_018143.2	513260	substitution	T	C	C	C	C	C	C	C	C	C	C	C	C	C	C	C	C	C	C	C	C	C	C	C	C	C	C	Cx121	Cx135	Cx139	Cx120	Cx149	Cx146	Cx74	Cx142	Cx136	Cx106	Cx39	Cx152	Cx115	Cx49	Cx69	Cx91	Cx183	Cx165	Cx105	Cx174 Tx1
NC_018143.2	513278	deletion	A	A	A	A	A	A	A	A	A	A	A	A	A	A	A	A	A	A	A	A	A	-	-	A	A	A	A	Ax111	Ax125	Ax137	Ax119	Ax147	Ax142	Ax72	Ax145	Ax138	Ax98	Ax39	Ax154	Ax127	Ax57	Ax67	Ax105	Ax211	Ax141	Ax121	Ax173
NC_018143.2	517226	substitution	A	G	G	A	A	A	A	A	A	A	A	A	A	A	A	A	A	A	A	A	A	A	A	A	A	A	A	Gx127	Gx116	Ax99	Ax106	Ax119	Ax128	Ax63	Ax112	Ax126	Ax97	Ax49	Ax152	Ax93	Ax29	Ax71	Ax59	Ax154	Ax111	Ax74	Ax162
NC_018143.2	517361	substitution	T	C	C	C	C	T	T	C	C	T	T	T	T	C	C	T	T	T	T	T	T	T	T	T	T	C	C	Cx122	Cx121	Cx92	Cx113	Tx103	Tx124	Cx54	Cx108	Tx104	Tx72	Tx51	Tx141	Cx93	Cx44	Tx80	Tx93	Tx191	Tx129	Tx87	Tx174
NC_018143.2	517392	substitution	C	A	A	A	A	C	C	A	A	C	C	C	C	A	A	C	C	C	C	C	C	C	C	C	C	A	A	Ax110	Ax122	Ax94	Ax114	Cx103	Cx114	Ax52	Ax94	Cx102	Cx70	Cx42	Cx130	Ax96	Ax48	Cx93	Cx79	Cx164	Cx122	Cx84	Cx156
NC_018143.2	519590	substitution	T	T	T	T	T	T	T	T	T	T	T	T	T	T	T	T	T	T	T	T	T	A	A	T	T	T	T	Tx98	Tx107	Tx81	Tx103	Tx87	Tx105	Tx59	Tx98	Tx93	Tx81	Tx59	Tx112	Tx52	Tx33	Tx79	Tx61	Tx150	Tx97	Tx65	Tx124
NC_018143.2	519691	substitution	T	T	T	T	T	C	C	T	T	T	T	T	T	T	T	T	T	T	T	T	T	T	T	T	T	T	T	Tx111	Tx132	Tx87	Tx109	Cx92	Cx114	Tx57	Tx93	Tx106	Tx75	Tx52	Tx131	Tx101	Tx51	Tx59	Tx79	Tx160	Tx106	Tx91	Tx123
NC_018143.2	522055	substitution	G	G	G	G	G	G	G	G	G	G	G	G	G	G	G	G	G	T	T	G	G	G	G	G	G	G	G	Gx119	Gx143	Gx113	Gx124	Gx90	Gx104	Gx69	Gx130	Gx118	Gx86	Gx48	Gx119	Gx67	Gx36	Gx73	Gx89	Tx151	Tx106	Gx89	Gx127
NC_018143.2	522302	substitution	C	C	C	T	T	C	C	T	T	C	C	C	C	T	T	C	C	C	C	C	C	C	C	C	C	T	T	Cx123	Cx109	Tx101 Cx1	Tx104	Cx105	Cx125	Tx65	Tx113	Cx117	Cx100	Cx51	Cx126	Tx107	Tx43 -x1	Cx68	Cx83	Cx165	Cx122	Cx84	Cx148
NC_018143.2	523657	substitution	C	T	T	T	T	C	C	T	T	C	C	C	C	T	T	C	C	C	C	C	C	C	C	C	C	T	T	Tx119	Tx108	Tx112	Tx93	Cx105	Cx113	Tx77	Tx105	Cx98	Cx90	Cx40	Cx117	Tx77	Tx29	Cx72	Cx61	Cx140	Cx134	Cx97	Cx163
NC_018143.2	524894	substitution	C	A	A	A	A	A	A	A	A	C	C	C	C	A	A	C	C	C	C	C	C	C	C	C	C	A	A	Ax114	Ax106	Ax129	Ax128	Ax131	Ax154 Cx1	Ax94	Ax126	Cx116	Cx119	Cx44	Cx136	Ax89	Ax43	Cx72	Cx80	Cx136	Cx154	Cx98	Cx185
NC_018143.2	525836	substitution	C	C	C	C	C	T	T	C	C	C	C	C	C	C	C	C	C	C	C	C	C	C	C	C	C	C	C	Cx122	Cx116	Cx142	Cx95	Tx135	Tx140	Cx99	Cx136	Cx158 Tx1	Cx113	Cx51	Cx146	Cx71	Cx42	Cx68	Cx38	Cx221	Cx134	Cx106	Cx163
NC_018143.2	526019	substitution	G	G	G	G	G	G	G	G	G	G	G	G	G	G	G	G	G	G	G	G	G	G	G	A	A	G	G	Gx134	Gx161	Gx151	Gx137	Gx111	Gx139	Gx97	Gx143	Gx146	Gx121	Gx36	Gx164	Gx98	Gx46	Gx79	Gx60	Gx204	Gx141	Gx115	Gx194
NC_018143.2	530234	substitution	C	C	C	C	C	C	C	C	C	C	C	C	C	C	C	C	C	C	C	C	C	T	T	C	C	C	C	Cx114	Cx99	Cx74	Cx83	Cx100	Cx91	Cx55	Cx83	Cx103	Cx70	Cx35	Cx104	Cx77	Cx41 -x1	Cx55	Cx67	Cx109	Cx95	Cx67	Cx133
NC_018143.2	531778	substitution	C	G	G	G	G	C	C	G	G	C	C	C	C	G	G	C	C	C	C	C	C	C	C	C	C	G	G	Gx90	Gx84	Gx93	Gx79	Cx85	Cx85	Gx60	Gx64	Cx94	Cx51	Cx37	Cx85	Gx58 Ax1	Gx32	Cx39	Cx45	Cx91	Cx85 Ax1	Cx79	Cx118
NC_018143.2	532337	deletion	G	G	G	-	-	G	G	-	-	G	G	G	G	-	-	G	G	G	G	G	G	G	G	G	G	-	-	Gx99	Gx102	-x81	-x100	Gx88	Gx91	-x43	-x66	Gx70	Gx82	Gx45	Gx78	-x119	-x59	Gx58	Gx113	Gx136	Gx87	Gx118	Gx145 Ax1
NC_018143.2	533580	substitution	C	C	C	C	C	C	C	C	C	G	G	C	C	C	C	C	C	G	G	G	G	C	C	C	C	C	C	Cx77	Cx90	Cx66	Cx63	Cx62	Cx64	Cx37	Cx75	Gx78	Gx47	Cx30	Cx96	Cx54	Cx32	Cx50	Cx50	Gx137	Gx79	Gx55 Cx2	Gx110
NC_018143.2	534667	substitution	G	T	T	G	G	G	G	G	G	G	G	G	G	G	G	G	G	G	G	G	G	G	G	G	G	G	G	Tx143	Tx129	Gx83	Gx109	Gx112	Gx111	Gx57	Gx86	Gx109	Gx67	Gx52	Gx126	Gx114	Gx46	Gx71	Gx90	Gx143	Gx93	Gx91	Gx161
NC_018143.2	534694	substitution	C	C	C	C	C	C	C	C	C	C	C	T	T	C	C	C	C	C	C	C	C	C	C	C	C	C	C	Cx131	Cx129	Cx83 Tx1	Cx115	Cx106	Cx100	Cx58	Cx85	Cx104	Cx85	Tx57	Tx126	Cx106	Cx47	Cx83	Cx90	Cx157	Cx93	Cx90	Cx170
NC_018143.2	536289	substitution	C	C	C	T	T	C	C	T	T	C	C	C	C	T	T	C	C	C	C	C	C	C	C	C	C	T	T	Cx138	Cx118	Tx94	Tx110	Cx113	Cx107	Tx69	Tx119	Cx104	Cx70	Cx43	Cx125	Tx88	Tx33	Cx80	Cx92	Cx164	Cx96	Cx85	Cx142
NC_018143.2	541204	substitution	A	G	G	G	G	G	G	G	G	G	G	G	G	G	G	G	G	G	G	G	G	G	G	G	G	G	G	Gx99	Gx100	Gx130	Gx122	Gx111	Gx113	Gx70	Gx132	Gx134	Gx102	Gx72	Gx125	Gx148 -x1	Gx68	Gx77	Gx87	Gx124	Gx118	Gx122	Gx191
NC_018143.2	544464	substitution	C	C	C	C	C	T	T	C	C	C	C	C	C	C	C	C	C	C	C	C	C	C	C	C	C	C	C	Cx32	Cx35	Cx48	Cx43	Tx75	Tx107	Cx32	Cx52	Cx49	Cx45	Cx14	Cx46	Cx31	Cx11	Cx47	Cx24	Cx151	Cx54	Cx32	Cx53
NC_018143.2	546360	substitution	A	G	G	G	G	A	A	G	G	A	A	A	A	G	G	A	A	A	A	A	A	A	A	A	A	G	G	Gx110	Gx105	Gx119	Gx107	Ax133	Ax117	Gx72	Gx114	Ax100 Gx1	Ax94	Ax54	Ax108	Gx92	Gx60	Ax59	Ax80	Ax132	Ax129	Ax92	Ax165
NC_018143.2	546797	substitution	G	G	G	G	G	G	G	G	G	G	G	G	G	G	G	G	G	G	G	G	G	A	A	G	G	G	G	Gx134	Gx127	Gx104	Gx107	Gx111	Gx118	Gx81	Gx141	Gx137	Gx95	Gx42	Gx118	Gx107	Gx39	Gx67	Gx77	Gx165 Ax1	Gx109	Gx92	Gx160
NC_018143.2	546917	substitution	G	G	G	G	G	A	A	G	G	G	G	G	G	G	G	G	G	G	G	G	G	G	G	G	G	G	G	Gx91	Gx114	Gx123	Gx114	Ax115	Ax125	Gx67	Gx100	Gx117 Ax1	Gx107	Gx49	Gx112	Gx75	Gx52	Gx68	Gx70	Gx149	Gx108	Gx100	Gx129
NC_018143.2	547354	substitution	G	G	G	A	A	G	G	A	A	G	G	G	G	G	G	G	G	G	G	G	G	G	G	G	G	G	G	Gx115	Gx110	Ax116	Ax92	Gx106	Gx117	Ax78	Ax134	Gx110	Gx80	Gx47	Gx134 Ax1	Gx62	Gx33	Gx83	Gx56	Gx179	Gx110	Gx95	Gx153
NC_018143.2	547452	substitution	A	A	A	G	G	A	A	G	G	A	A	A	A	A	A	A	A	A	A	A	A	A	A	A	A	A	A	Ax139	Ax146	Gx169	Gx189	Ax157	Ax143 Tx1	Gx105	Gx179	Ax154	Ax160	Ax93	Ax157	Ax129	Ax62	Ax107	Ax107	Ax213	Ax151	Ax157	Ax239
NC_018143.2	547728	substitution	G	A	A	G	G	G	G	G	G	G	G	G	G	G	G	G	G	G	G	G	G	G	G	G	G	G	G	Ax76	Ax90	Gx130	Gx111	Gx113	Gx117	Gx74 -x1	Gx128	Gx118	Gx96	Gx45	Gx115	Gx118	Gx58	Gx72	Gx112	Gx152	Gx91	Gx77	Gx170 Ax1
NC_018143.2	548329	substitution	T	C	C	C	C	T	T	C	C	T	T	T	T	C	C	T	T	T	T	T	T	T	T	T	T	C	C	Cx121	Cx136	Cx140	Cx153	Tx149	Tx133	Cx94	Cx142	Tx149	Tx118	Tx49	Tx128	Cx140	Cx73	Tx76	Tx91	Tx212	Tx118	Tx122	Tx180
NC_018143.2	548465	deletion	G	G	G	G	G	G	G	G	G	G	G	G	G	G	G	G	G	G	G	G	G	-	-	G	G	G	G	Gx105	Gx104	Gx98	Gx107	Gx92	Gx110	Gx62	Gx122	Gx118	Gx71	Gx31	Gx93	Gx122	Gx53	Gx64	Gx71	Gx163	Gx112	Gx88	Gx161
NC_018143.2	550576	substitution	A	A	A	A	A	A	A	A	A	A	A	C	C	A	A	A	A	A	A	A	A	A	A	A	A	A	A	Ax110	Ax102	Ax118	Ax98	Ax120	Ax88	Ax86	Ax112	Ax121	Ax71	Cx46	Cx112	Ax74	Ax43	Ax52	Ax70	Ax165	Ax117	Ax87	Ax147
NC_018143.2	551198	substitution	C	C	C	C	C	G	G	C	C	C	C	C	C	C	C	C	C	C	C	C	C	C	C	C	C	C	C	Cx95	Cx109	Cx107	Cx98	Gx91	Gx110	Cx47	Cx75	Cx98	Cx72	Cx37	Cx95	Cx82	Cx38	Cx43	Cx84	Cx124	Cx112	Cx80	Cx150
NC_018143.2	551528	substitution	A	C	C	C	C	C	C	C	C	C	C	C	C	C	C	C	C	C	C	C	C	C	C	C	C	C	C	Cx76	Cx116	Cx89	Cx87	Cx81	Cx61	Cx45	Cx81	Cx78	Cx59	Cx38	Cx86	Cx101	Cx46	Cx37	Cx98	Cx100	Cx69	Cx81	Cx131
NC_018143.2	552499	insertion-before	-	-	-	-	-	CTA	CTA	-	-	-	-	-	-	-	-	-	-	-	-	-	-	-	-	-	-	-	-	-x137	-x123	-x125	-x98	CTAx103 -x15	CTAx102 -x10	-x84	-x109	-x119	-x108	-x42	-x98	-x86	-x54	-x59	-x117	-x134	-x108	-x108	-x159
NC_018143.2	555994	substitution	A	G	G	G	G	A	A	G	G	A	A	A	A	G	G	A	A	A	A	A	A	A	A	A	A	G	G	Gx51	Gx68	Gx64	Gx50	Ax66	Ax64	Gx24	Gx42	Ax59	Ax53	Ax15	Ax51	Gx73	Gx30	Ax42	Ax100	Ax78	Ax59	Ax64	Ax119
NC_018143.2	557136	substitution	G	G	G	G	G	G	G	G	G	G	G	A	A	G	G	G	G	G	G	G	G	G	G	G	G	G	G	Gx129	Gx106	Gx92	Gx77	Gx87 Tx1	Gx104	Gx48	Gx71	Gx111	Gx93	Ax37	Ax94	Gx80	Gx29	Gx68	Gx73 Ax1	Gx122	Gx89	Gx109	Gx121
NC_018143.2	560544	deletion	C	-	-	C	C	C	C	C	C	C	C	C	C	C	C	C	C	C	C	C	C	C	C	C	C	C	C	-x98	-x84	Cx87	Cx95	Cx82	Cx94	Cx61	Cx86	Cx83	Cx76	Cx30	Cx97	Cx150	Cx77	Cx43	Cx75	Cx109	Cx52	Cx85	Cx128
NC_018143.2	560545	deletion	T	-	-	T	T	T	T	T	T	T	T	T	T	T	T	T	T	T	T	T	T	T	T	T	T	T	T	-x98	-x84	Tx84	Tx97	Tx81	Tx94	Tx58 Cx1	Tx86	Tx82	Tx81	Tx30	Tx98	Tx140 Gx1	Tx76	Tx43	Tx72	Tx108	Tx51	Tx83	Tx126
NC_018143.2	560546	deletion	T	-	-	T	T	T	T	T	T	T	T	T	T	T	T	T	T	T	T	T	T	T	T	T	T	T	T	-x98	-x84	Tx84	Tx100	Tx80	Tx95	Tx57	Tx85	Tx84	Tx78	Tx27	Tx96	Tx141	Tx76	Tx43	Tx72	Tx112	Tx51	Tx83	Tx126
NC_018143.2	560547	deletion	T	-	-	T	T	T	T	T	T	T	T	T	T	T	T	T	T	T	T	T	T	T	T	T	T	T	T	-x98	-x84	Tx83	Tx99	Tx81	Tx95	Tx58	Tx85	Tx80	Tx78	Tx28	Tx97	Tx137	Tx76	Tx44	Tx67	Tx113	Tx51	Tx82	Tx126
NC_018143.2	560548	deletion	T	-	-	T	T	T	T	T	T	T	T	T	T	T	T	T	T	T	T	T	T	T	T	T	T	T	T	-x98	-x84	Tx83	Tx97	Tx81	Tx92	Tx57	Tx86	Tx82	Tx79	Tx28	Tx97	Tx136	Tx77	Tx44	Tx65	Tx114	Tx52	Tx82	Tx125
NC_018143.2	560549	deletion	C	-	-	C	C	C	C	C	C	C	C	C	C	C	C	C	C	C	C	C	C	C	C	C	C	C	C	-x98	-x84	Cx83	Cx95	Cx81	Cx92	Cx61	Cx91	Cx82	Cx78	Cx28	Cx96	Cx138	Cx78	Cx45	Cx66	Cx112	Cx55	Cx83	Cx124
NC_018143.2	562066	deletion	G	-	-	G	G	G	G	G	G	G	G	G	G	G	G	G	G	G	G	G	G	G	G	G	G	G	G	-x115	-x138	Gx113	Gx132	Gx141	Gx121	Gx88	Gx105	Gx107	Gx94	Gx53	Gx151	Gx80	Gx39	Gx77	Gx109	Gx181	Gx117 Ax1	Gx92	Gx210
NC_018143.2	562067	deletion	C	-	-	C	C	C	C	C	C	C	C	C	C	C	C	C	C	C	C	C	C	C	C	C	C	C	C	-x115	-x138	Cx114	Cx134	Cx141	Cx123	Cx86	Cx105	Cx107	Cx94	Cx53	Cx148	Cx80	Cx39	Cx77	Cx109	Cx181	Cx120	Cx91	Cx210
NC_018143.2	562068	deletion	C	-	-	C	C	C	C	C	C	C	C	C	C	C	C	C	C	C	C	C	C	C	C	C	C	C	C	-x115	-x138	Cx113	Cx134	Cx140 Tx1	Cx123	Cx85	Cx107	Cx104	Cx90	Cx53	Cx148	Cx80	Cx39	Cx77	Cx108	Cx182	Cx121	Cx90	Cx205 Tx1
NC_018143.2	562069	deletion	A	-	-	A	A	A	A	A	A	A	A	A	A	A	A	A	A	A	A	A	A	A	A	A	A	A	A	-x115	-x138	Ax114 Gx1	Ax131	Ax141	Ax125	Ax85	Ax104	Ax104	Ax90	Ax53	Ax148	Ax78	Ax37	Ax76	Ax105	Ax179	Ax118	Ax89	Ax205 Tx1
NC_018143.2	562731	substitution	C	C	C	C	C	C	C	C	C	C	C	C	C	C	C	C	C	C	C	C	C	T	T	C	C	C	C	Cx119	Cx132	Cx99	Cx93	Cx111	Cx106	Cx67	Cx105	Cx94	Cx85	Cx47	Cx108	Cx93	Cx48	Cx55	Cx90	Cx131	Cx81	Cx90	Cx163
NC_018143.2	563423	substitution	T	T	T	T	T	T	T	T	T	T	T	C	C	T	T	T	T	T	T	T	T	T	T	T	T	T	T	Tx117	Tx125	Tx93	Tx105	Tx90	Tx94	Tx48	Tx121	Tx98	Tx95	Cx43	Cx105	Tx72	Tx32	Tx80	Tx108	Tx166	Tx91	Tx87	Tx143
NC_018143.2	563747	deletion	T	-	-	T	T	T	T	T	T	T	T	T	T	T	T	T	T	T	T	T	T	T	T	T	T	T	T	-x115 Tx3	-x89	Tx101	Tx84	Tx89	Tx109	Tx50	Tx102	Tx91	Tx65	Tx38	Tx86	Tx77 -x1	Tx48	Tx57 Gx1	Tx56	Tx126 Gx1	Tx92 Gx1	Tx76	Tx118
NC_018143.2	565658	substitution	A	G	G	G	G	G	G	G	G	A	A	A	A	G	G	A	A	A	A	A	A	A	A	A	A	G	G	Gx93	Gx77	Gx72	Gx81	Gx81	Gx81	Gx38	Gx75	Ax71	Ax60	Ax34	Ax70	Gx82	Gx50	Ax31	Ax69	Ax86	Ax76	Ax68	Ax139
NC_018143.2	568966	substitution	G	G	G	G	G	G	G	G	G	G	G	G	G	T	T	G	G	G	G	G	G	G	G	G	G	T	T	Gx142	Gx137	Gx130	Gx151	Gx165	Gx167	Gx99	Gx131	Gx143	Gx92	Gx68	Gx144	Tx89	Tx50	Gx102	Gx108	Gx196	Gx158	Gx109	Gx219
NC_018143.2	571946	substitution	G	G	G	G	G	G	G	G	G	G	G	A	A	G	G	G	G	G	G	G	G	G	G	G	G	G	G	Gx77	Gx88	Gx59	Gx69	Gx62 -x1	Gx77	Gx50	Gx66	Gx76	Gx45	Ax29	Ax62	Gx36	Gx18	Gx42	Gx32	Gx112	Gx73	Gx56	Gx96
NC_018143.2	572594	substitution	C	T	T	T	T	C	C	T	T	C	C	C	C	T	T	C	C	C	C	C	C	C	C	C	C	T	T	Tx110	Tx103	Tx117	Tx99	Cx102	Cx101	Tx55 Cx5	Tx98 -x1	Cx108	Cx81	Cx50	Cx99	Tx66	Tx34	Cx66	Cx65	Cx140	Cx104	Cx69	Cx161
NC_018143.2	573265	substitution	A	G	G	G	G	G	G	G	G	G	G	G	G	G	G	G	G	G	G	G	G	G	G	G	G	G	G	Gx111	Gx123	Gx112	Gx117	Gx119	Gx130	Gx67	Gx97	Gx115	Gx92	Gx56	Gx129	Gx71	Gx46	Gx86	Gx59	Gx207	Gx118	Gx81	Gx173
NC_018143.2	573329	substitution	A	A	A	A	A	A	A	A	A	A	A	T	T	A	A	A	A	A	A	A	A	A	A	A	A	A	A	Ax117	Ax140	Ax106	Ax98	Ax121	Ax119	Ax59	Ax117	Ax124	Ax81	Tx37	Tx91	Ax57	Ax32	Ax69	Ax68	Ax199	Ax123	Ax85	Ax138
NC_018143.2	574903	substitution	G	G	G	C	C	G	G	C	C	G	G	G	G	C	C	G	G	G	G	G	G	G	G	G	G	C	C	Gx101	Gx100	Cx92	Cx87	Gx92	Gx106	Cx44	Cx76	Gx100	Gx69	Gx32	Gx109	Cx41	Cx22	Gx58	Gx30	Gx117 Cx1	Gx124	Gx62	Gx126
NC_018143.2	575682	substitution	A	A	A	A	A	G	G	A	A	A	A	A	A	A	A	A	A	A	A	A	A	A	A	A	A	A	A	Ax128	Ax111	Ax114	Ax123	Gx136	Gx136	Ax76	Ax107	Ax135	Ax93	Ax56	Ax151	Ax110	Ax48	Ax87	Ax77	Ax189	Ax156	Ax77	Ax216
NC_018143.2	577021	substitution	C	C	C	T	T	C	C	C	C	C	C	C	C	C	C	C	C	C	C	C	C	C	C	C	C	C	C	Cx51	Cx51	Tx56	Tx63	Cx37	Cx73	Cx38	Cx48	Cx60	Cx42	Cx21	Cx70	Cx115	Cx56	Cx38	Cx100	Cx79	Cx49	Cx60	Cx123
NC_018143.2	577631	substitution	G	G	G	G	G	G	G	G	G	G	G	G	G	G	G	G	G	G	G	G	G	A	A	G	G	G	G	Gx82	Gx82	Gx62	Gx94	Gx104	Gx67	Gx46	Gx79	Gx71	Gx51	Gx56	Gx137	Gx83	Gx48	Gx75	Gx60	Gx91	Gx86	Gx77	Gx135
NC_018143.2	579287	substitution	T	C	C	C	C	T	T	C	C	T	T	T	T	C	C	T	T	T	T	T	T	T	T	T	T	C	C	Cx105	Cx139	Cx120	Cx119	Tx137	Tx126	Cx87	Cx120	Tx132	Tx94	Tx48	Tx132 Cx1	Cx100	Cx36 Tx1	Tx75	Tx103	Tx165	Tx116	Tx123	Tx169
NC_018143.2	579927	substitution	C	C	C	C	C	C	C	C	C	T	T	C	C	C	C	C	C	T	T	T	T	C	C	C	C	C	C	Cx117	Cx121	Cx112	Cx135	Cx119	Cx150	Cx63	Cx123	Tx147	Tx87	Cx55	Cx140	Cx74	Cx36	Cx78	Cx86	Tx170	Tx142	Tx128	Tx130
NC_018143.2	580796	insertion-before	-	N	N	N	N	N	N	N	N	N	N	N	N	N	N	N	N	AT	N	N	N	N	N	N	N	AT	N	ATx7 -x5	-x7 ATx7	ATx12 -x5	ATx9 -x8	ATx5 -x3	ATx6 -x5	ATx8 -x2	-x7 ATx3	-x8 ATx7	ATx4 -x2	-x2 ATx2	-x6 ATx3	ATx5 -x3	ATx5 -x1	-x7 ATx3	ATx12 -x2	ATx14	-x14 ATx6	-x12 ATx7	ATx19 -x7
NC_018143.2	580797	substitution	G	N	N	N	N	N	N	N	N	N	N	N	N	N	N	N	N	N	N	N	N	N	N	N	N	A	N	Ax12 Gx6	Ax10 Gx8	Ax17 Gx5	Ax12 Gx10	Ax8 Gx5	Ax8 Gx4	Ax11 Gx3	Gx7 Ax5	Ax10 Gx9	Ax6 Gx2	Ax3 Gx2	Gx7 Ax7	Ax5 Gx3	Ax5 Gx1	Gx6 Ax5	Ax12 Gx3	Ax20 Gx5	Gx14 Ax12	Ax12 Gx10	Ax26 Gx8
NC_018143.2	580801	insertion-before	-	N	N	G	N	N	N	N	N	N	G	N	N	N	G	N	G	G	N	N	G	N	N	G	N	G	N	Gx21 -x7	Gx20 -x8	Gx29 -x4	Gx26 -x10	Gx23 -x4	Gx21 -x5	Gx20 -x5	Gx15 -x12	Gx26 -x9	Gx17 -x1	Gx9 -x2	Gx20 -x4	Gx13 -x4	Gx13	Gx11 -x5	Gx18 -x1	Gx37 -x7	Gx28 -x13	Gx25 -x10	Gx46 -x11
NC_018143.2	584174	substitution	T	C	C	C	C	T	T	C	C	T	T	T	T	C	C	T	T	T	T	T	T	T	T	T	T	C	C	Cx124	Cx99 Tx1	Cx131	Cx92	Tx102	Tx129	Cx70	Cx119	Tx121	Tx65	Tx51	Tx133	Cx71	Cx29	Tx65	Tx81	Tx172	Tx134	Tx84 Cx1	Tx177
NC_018143.2	584441	substitution	G	G	G	G	G	G	G	G	G	G	G	A	A	N	N	G	N	G	G	G	G	G	N	N	G	G	N	Gx92	Gx81	Gx75	Gx74	Gx61	Gx72	Gx43	Gx72	Gx89	Gx66 Ax1	Ax26	Ax98	Gx8	Gx3	Gx54	Gx9	Gx137	Gx97	Gx58	Gx84
NC_018143.2	586480	substitution	C	G	G	C	C	C	C	C	C	C	C	C	C	C	C	C	C	C	C	C	C	C	C	C	C	C	C	Gx110	Gx96	Cx103	Cx104	Cx96	Cx98 Tx1	Cx58	Cx87	Cx106	Cx68 Gx1	Cx43	Cx83	Cx62	Cx27	Cx51	Cx74	Cx139	Cx92	Cx73	Cx153
NC_018143.2	587977	substitution	G	G	G	G	G	G	G	G	G	G	G	G	G	G	G	A	A	G	G	G	G	A	A	A	A	G	G	Gx50	Gx52	Gx60	Gx34	Gx52	Gx48	Gx39	Gx58	Gx47	Gx51	Gx23	Gx46	Gx123 Tx1	Gx56	Ax29	Ax91	Gx97	Gx74	Gx61	Gx101
NC_018143.2	589294	insertion-before	-	-	-	-	-	-	-	-	-	G	G	-	-	-	-	-	-	G	G	G	G	-	-	-	-	-	-	-x116	-x135	-x96	-x120	-x135	-x120	-x61	-x115	Gx141 -x2	Gx108 -x1	-x43	-x147	-x98	-x31	-x65	-x75	Gx194 -x8 Ax1	Gx117 -x2	Gx102	Gx198
NC_018143.2	589464	substitution	T	T	T	C	C	T	T	C	C	T	T	T	T	C	C	T	T	T	T	T	T	T	T	T	T	C	C	Tx135	Tx131	Cx98	Cx107	Tx124	Tx122	Cx63	Cx122	Tx114	Tx76	Tx40	Tx145	Cx116	Cx55	Tx80	Tx99	Tx213	Tx129	Tx102	Tx193
NC_018143.2	589539	substitution	G	G	G	G	G	G	G	G	G	G	G	A	A	G	G	G	G	G	G	G	G	G	G	G	G	G	G	Gx90	Gx103	Gx105	Gx106	Gx106	Gx99	Gx63	Gx92	Gx93	Gx59	Ax42	Ax143	Gx83	Gx46	Gx67	Gx88	Gx181	Gx105	Gx80	Gx150
NC_018143.2	590439	substitution	T	C	C	C	C	C	C	C	C	C	C	C	C	C	C	C	C	C	C	C	C	C	C	C	C	C	C	Cx136	Cx163	Cx114	Cx124	Cx113	Cx130	Cx73	Cx118	Cx117	Cx86	Cx51	Cx120	Cx88	Cx48	Cx69	Cx77	Cx165	Cx121	Cx97	Cx119
NC_018143.2	591631	substitution	T	T	T	T	T	T	T	T	T	T	T	T	T	T	T	C	C	T	T	T	T	C	C	C	C	T	T	Tx109	Tx94	Tx79	Tx85	Tx88	Tx92	Tx50	Tx100	Tx96	Tx61	Tx22	Tx72	Tx96	Tx44	Cx51	Cx65	Tx137 Cx1	Tx78	Tx68	Tx115
NC_018143.2	591644	substitution	T	T	T	T	T	T	T	T	T	C	C	T	T	T	T	T	T	C	C	C	C	T	T	T	T	T	T	Tx102	Tx103	Tx74	Tx91	Tx90	Tx80	Tx49	Tx101	Cx91	Cx59	Tx23	Tx78	Tx96	Tx49	Tx50	Tx71	Cx129	Cx89	Cx69	Cx108
NC_018143.2	592958	substitution	C	C	C	C	C	C	C	C	C	C	C	C	C	C	C	C	C	T	T	C	C	C	C	C	C	C	C	Cx99	Cx121	Cx104	Cx96	Cx104	Cx92	Cx49	Cx97	Cx102	Cx61	Cx33	Cx83	Cx78	Cx44	Cx43	Cx64	Tx121	Tx78	Cx87	Cx145
NC_018143.2	595226	substitution	T	T	T	T	T	G	G	T	T	T	T	T	T	T	T	T	T	T	T	T	T	T	T	T	T	T	T	Tx84	Tx94	Tx76	Tx100	Gx73 Ax1	Gx77	Tx53	Tx82	Tx63	Tx90	Tx25	Tx109	Tx89	Tx57	Tx58	Tx71	Tx124	Tx98	Tx90	Tx142
NC_018143.2	595235	substitution	C	C	C	C	C	C	C	C	C	C	C	C	C	C	C	T	T	C	C	C	C	T	T	T	T	C	C	Cx94	Cx95	Cx83	Cx106	Cx75	Cx85	Cx64	Cx87	Cx74	Cx97	Cx29	Cx108	Cx86 Ax1	Cx56	Tx63	Tx71	Cx126	Cx100	Cx92	Cx136
NC_018143.2	595377	substitution	T	T	T	T	T	T	T	T	T	C	C	T	T	T	T	T	T	C	C	C	C	T	T	T	T	T	T	Tx56	Tx53 Cx1	Tx63	Tx57	Tx52	Tx53	Tx41	Tx51	Cx66	Cx42	Tx18	Tx48	Tx56	Tx43	Tx33	Tx53	Cx94	Cx73	Cx49	Cx105 Gx1
NC_018143.2	597819	substitution	A	G	G	G	G	G	G	G	G	G	G	G	G	G	G	G	G	G	G	G	G	G	G	G	G	G	G	Gx132	Gx129	Gx181	Gx128	Gx130	Gx125	Gx83	Gx167	Gx120	Gx114	Gx50	Gx125	Gx140	Gx57 Cx1	Gx87	Gx86	Gx175	Gx122	Gx123	Gx218 Ax1
NC_018143.2	597836	substitution	T	T	T	T	T	C	C	T	T	T	T	T	T	T	T	T	T	T	T	T	T	T	T	T	T	T	T	Tx124	Tx135	Tx163	Tx116	Cx127	Cx112	Tx91	Tx155	Tx116	Tx116	Tx46	Tx126	Tx129	Tx55	Tx88	Tx88	Tx173	Tx121	Tx104	Tx194
NC_018143.2	598478	substitution	G	A	A	A	A	A	A	A	A	A	A	A	A	A	A	A	A	A	A	A	A	A	A	A	A	A	A	Ax117	Ax123	Ax131	Ax112	Ax109	Ax137	Ax81	Ax141	Ax104	Ax99	Ax42	Ax96	Ax190	Ax83	Ax55	Ax117	Ax124	Ax108	Ax108	Ax175
NC_018143.2	599871	substitution	A	G	G	G	G	A	A	G	G	A	A	A	A	G	G	A	A	A	A	A	A	A	A	A	A	G	G	Gx109	Gx139	Gx126	Gx122	Ax115	Ax127	Gx95	Gx129	Ax118	Ax83	Ax50	Ax128	Gx149	Gx75	Ax59	Ax97	Ax175 Gx1	Ax116	Ax116	Ax189
NC_018143.2	601565	substitution	G	G	G	G	G	G	G	G	G	G	G	G	G	G	G	T	T	G	G	G	G	G	G	G	G	G	G	Gx90	Gx127	Gx107 Ax1	Gx112	Gx122	Gx116	Gx80	Gx115	Gx116	Gx87	Gx38	Gx123	Gx103	Gx51	Tx79	Tx82	Gx184	Gx110	Gx78	Gx166
NC_018143.2	603011	substitution	G	G	G	G	G	G	G	G	G	G	G	G	G	G	G	G	G	G	G	G	G	C	C	G	G	G	G	Gx51	Gx48	Gx45	Gx28	Gx45	Gx52	Gx36	Gx46	Gx57	Gx38	Gx17	Gx57 Ax1	Gx66	Gx27	Gx30	Gx40	Gx92	Gx60	Gx46 Tx1	Gx71
NC_018143.2	608040	substitution	A	A	A	A	A	A	A	A	A	A	A	C	C	A	A	A	A	A	A	A	A	A	A	A	A	A	A	Ax95	Ax85	Ax91	Ax71	Ax95	Ax82 Cx1	Ax50	Ax104	Ax75	Ax72	Cx37	Cx97	Ax50	Ax23	Ax48	Ax42	Ax112	Ax82	Ax66	Ax110 Cx1
NC_018143.2	608091	substitution	C	C	C	C	C	C	C	C	C	C	C	C	C	T	T	C	C	C	C	C	C	C	C	C	C	C	C	Cx122	Cx120	Cx124	Cx138	Cx164	Cx131	Cx78	Cx136	Cx133	Cx110	Cx49	Cx147	Tx109	Tx47	Cx82	Cx77	Cx175	Cx133	Cx125	Cx195
NC_018143.2	608778	substitution	T	T	T	T	T	C	C	T	T	T	T	T	T	T	T	T	T	T	T	T	T	T	T	T	T	T	T	Tx138	Tx136	Tx134	Tx151	Cx125	Cx122	Tx80	Tx108	Tx131	Tx105	Tx46	Tx130	Tx90	Tx59	Tx83	Tx88	Tx176	Tx140	Tx138	Tx191
NC_018143.2	609514	substitution	G	G	G	G	G	G	G	G	G	A	A	G	G	G	G	G	G	A	A	A	A	G	G	G	G	G	G	Gx110	Gx118	Gx97	Gx100	Gx106	Gx118	Gx59	Gx110	Ax114	Ax63	Gx52	Gx108	Gx75	Gx46 Cx1	Gx58	Gx90	Ax149	Ax117	Ax96	Ax128
NC_018143.2	609517	substitution	G	G	G	G	G	G	G	G	G	A	A	G	G	G	G	G	G	A	A	A	A	G	G	G	G	G	G	Gx117	Gx124	Gx98	Gx103	Gx108	Gx120	Gx60	Gx114	Ax113	Ax65	Gx51	Gx104	Gx92	Gx53	Gx58	Gx98	Ax151	Ax115	Ax102	Ax138
NC_018143.2	610108	substitution	T	G	G	T	T	T	T	T	T	T	T	T	T	T	T	T	T	T	T	T	T	T	T	T	T	T	T	Gx109	Gx104	Tx109	Tx113	Tx120	Tx96	Tx69	Tx86	Tx116	Tx98	Tx52	Tx121	Tx105 Ax1	Tx57	Tx65	Tx87	Tx142	Tx127	Tx100	Tx171
NC_018143.2	610123	substitution	T	G	G	G	G	G	G	G	G	G	G	G	G	G	G	G	G	G	G	G	G	G	G	G	G	G	G	Gx112	Gx110	Gx114	Gx128	Gx131	Gx110	Gx66	Gx104	Gx121	Gx108	Gx60	Gx122	Gx124	Gx64	Gx73	Gx94	Gx139	Gx123	Gx119	Gx184
NC_018143.2	611980	substitution	C	T	T	T	T	C	C	T	T	C	C	C	C	T	T	C	C	C	C	C	C	C	C	C	C	T	T	Tx107	Tx87	Tx99	Tx93	Cx97	Cx96	Tx61	Tx80	Cx98	Cx87	Cx26	Cx100	Tx87	Tx49	Cx59	Cx56 Tx1	Cx115	Cx108	Cx85	Cx126
NC_018143.2	614796	substitution	C	C	C	C	C	C	C	C	C	C	C	C	C	C	C	C	C	T	T	C	C	C	C	C	C	C	C	Cx107	Cx117	Cx101	Cx98	Cx121	Cx114	Cx73	Cx116	Cx125	Cx96	Cx35	Cx102	Cx93	Cx47 Tx1	Cx73	Cx81 Tx1	Tx118 Cx1	Tx101	Cx85	Cx159
NC_018143.2	615385	substitution	C	C	C	T	T	C	C	T	T	C	C	C	C	T	T	C	C	C	C	C	C	C	C	C	C	T	T	Cx102	Cx99	Tx115 Cx1	Tx96	Cx88	Cx137 Ax1	Tx70	Tx96	Cx102	Cx88	Cx34	Cx121	Tx89 Cx1	Tx47	Cx41	Cx76	Cx171	Cx135	Cx76	Cx124
NC_018143.2	622792	substitution	T	T	T	G	G	T	T	G	G	T	T	T	T	G	G	T	T	T	T	T	T	T	T	T	T	G	G	Tx80	Tx85	Gx113	Gx79	Tx98	Tx98	Gx67	Gx127 Tx1	Tx116	Tx92	Tx42	Tx102	Gx84	Gx46	Tx64	Tx68	Tx147	Tx108	Tx91	Tx158
NC_018143.2	623024	substitution	G	G	G	G	G	G	G	G	G	G	G	T	T	G	G	G	G	G	G	G	G	G	G	G	G	G	G	Gx56	Gx69	Gx64	Gx64	Gx58	Gx69	Gx41	Gx53	Gx50	Gx42	Tx12	Tx52	Gx66	Gx42	Gx27	Gx52	Gx68	Gx64	Gx56	Gx84
NC_018143.2	623166	substitution	C	T	T	T	T	C	C	T	T	C	C	C	C	T	T	C	C	C	C	C	C	C	C	C	C	T	T	Tx59	Tx56	Tx61	Tx54	Cx60	Cx71	Tx48	Tx78	Cx73	Cx58	Cx17	Cx64	Tx35	Tx21	Cx36	Cx34	Cx63	Cx61	Cx41	Cx85
NC_018143.2	623973	substitution	T	T	T	T	T	A	A	T	T	T	T	T	T	N	N	T	N	T	T	N	T	T	N	N	T	N	N	Tx27	Tx16	Tx41	Tx15	Ax12	Ax15	Tx17	Tx19	Tx30	Tx21	Tx12	Tx22	Tx3	Tx1	Tx11	Tx1	Tx19	Tx37	Tx6	Tx14
NC_018143.2	623977	substitution	T	T	T	T	T	C	N	T	T	T	T	T	T	N	N	T	N	T	T	N	T	T	N	N	T	N	N	Tx26	Tx17	Tx35	Tx16	Cx10	Cx12 Tx1	Tx13	Tx20	Tx33	Tx21	Tx10	Tx22	Tx2	Tx1	Tx10	Tx1	Tx19	Tx37	Tx5	Tx11
NC_018143.2	623978	substitution	A	A	A	A	A	G	G	A	A	A	A	N	A	N	N	A	N	A	A	N	A	A	N	N	N	N	N	Ax27	Ax17	Ax36	Ax18	Gx10	Gx13	Ax13	Ax19	Ax33	Ax21	Ax9	Ax21	Ax2	Ax1	Ax10	Ax1	Ax19	Ax37	Ax5	Ax11
NC_018143.2	628116	substitution	C	C	C	C	C	C	C	C	C	C	C	C	C	C	C	T	T	C	C	C	C	T	T	T	T	C	C	Cx123	Cx123	Cx143	Cx130	Cx125	Cx144	Cx83	Cx121	Cx135	Cx118	Cx47	Cx147	Cx114	Cx47	Tx59	Tx78	Cx218	Cx161 Gx1	Cx125	Cx183
NC_018143.2	628898	substitution	G	G	G	G	G	A	A	G	G	G	G	G	G	G	G	G	G	G	G	G	G	G	G	G	G	G	G	Gx140	Gx137	Gx118	Gx136	Ax124	Ax133	Gx86	Gx141	Gx152 Ax1	Gx104	Gx42	Gx130	Gx79 Ax1	Gx42	Gx81	Gx54	Gx206	Gx172	Gx100	Gx170
NC_018143.2	629436	substitution	C	T	T	C	C	C	C	C	C	C	C	C	C	C	C	C	C	C	C	C	C	C	C	C	C	C	C	Tx121	Tx117	Cx117	Cx119	Cx138	Cx122	Cx74	Cx125	Cx132	Cx113	Cx45	Cx158	Cx97	Cx53	Cx70	Cx80	Cx169	Cx139	Cx126	Cx181
NC_018143.2	629717	substitution	G	A	A	A	A	G	G	A	A	G	G	G	G	A	A	G	G	G	G	G	G	G	G	G	G	A	A	Ax74	Ax63 Gx1	Ax82	Ax51	Gx107	Gx106	Ax39	Ax68	Gx112	Gx103	Gx41	Gx111	Ax78	Ax44	Gx54	Gx63	Gx160	Gx132	Gx88	Gx133
NC_018143.2	629928	substitution	C	C	C	C	C	A	A	C	C	C	C	C	C	C	C	C	C	C	C	C	C	C	C	C	C	C	C	Cx153	Cx146	Cx126	Cx157	Ax151	Ax202	Cx92	Cx142	Cx154	Cx138	Cx58	Cx133	Cx91	Cx53	Cx83	Cx85	Cx240	Cx178	Cx128	Cx164
NC_018143.2	630725	substitution	G	C	C	C	C	C	C	C	C	C	C	C	C	C	C	C	C	C	C	C	C	C	C	C	C	C	C	Cx94	Cx104 Gx1	Cx131	Cx75	Cx127 -x1	Cx144	Cx79	Cx146	Cx127	Cx108	Cx47	Cx126	Cx55	Cx51	Cx58	Cx55 Gx1	Cx190	Cx158	Cx93	Cx158
NC_018143.2	632333	substitution	G	G	G	G	G	G	G	G	G	G	G	T	T	G	G	G	G	G	G	G	G	G	G	G	G	G	G	Gx108	Gx82	Gx115	Gx110	Gx107	Gx118	Gx89	Gx98	Gx136	Gx93	Tx49	Tx126	Gx66	Gx40	Gx59	Gx68	Gx163	Gx140	Gx69	Gx128
NC_018143.2	633565	substitution	C	T	T	C	C	C	C	C	C	C	C	C	C	C	C	C	C	C	C	C	C	C	C	C	C	C	C	Tx124	Tx112	Cx120	Cx121	Cx117	Cx145	Cx80	Cx141	Cx114	Cx93	Cx40	Cx139	Cx54	Cx37	Cx69	Cx44	Cx193	Cx146	Cx99	Cx152
NC_018143.2	635142	substitution	G	C	C	G	G	G	G	G	G	G	G	G	G	G	G	G	G	G	G	G	G	G	G	G	G	G	G	Cx144	Cx170	Gx131	Gx176	Gx177	Gx198	Gx101	Gx157	Gx152	Gx110	Gx68	Gx191 Ax1	Gx111	Gx68	Gx85	Gx105	Gx219	Gx147	Gx147	Gx215 Cx1
NC_018143.2	635636	substitution	T	C	C	C	C	C	C	C	C	C	C	C	C	C	C	C	C	C	C	C	C	C	C	C	C	C	C	Cx166	Cx166	Cx165	Cx166	Cx209	Cx167	Cx116	Cx159	Cx156	Cx135	Cx67	Cx158	Cx147	Cx70	Cx121	Cx104	Cx241	Cx180	Cx143	Cx236 Tx1
NC_018143.2	637322	substitution	G	A	A	A	A	A	A	A	A	A	A	A	A	A	A	A	A	A	A	A	A	A	A	A	A	A	A	Ax108	Ax117	Ax112	Ax123	Ax110	Ax114	Ax62	Ax107	Ax125	Ax81	Ax41	Ax133	Ax97 Gx1	Ax39	Ax62	Ax61	Ax160	Ax125	Ax109	Ax149
NC_018143.2	637733	substitution	C	C	C	C	C	T	T	C	C	C	C	C	C	C	C	C	C	C	C	C	C	C	C	C	C	C	C	Cx65	Cx78	Cx78	Cx65	Tx71	Tx92	Cx46	Cx68	Cx82	Cx55	Cx16	Cx80	Cx69	Cx28	Cx43	Cx54	Cx118	Cx61	Cx70	Cx102
NC_018143.2	637855	substitution	A	A	A	A	A	A	A	A	A	A	A	A	A	A	A	A	A	A	A	A	A	T	T	A	A	A	A	Ax121	Ax138	Ax126	Ax130	Ax125	Ax122	Ax78	Ax110	Ax127	Ax119	Ax52	Ax116	Ax101	Ax35	Ax90	Ax91	Ax180	Ax117	Ax115	Ax178
NC_018143.2	637925	substitution	C	C	C	C	C	C	C	C	C	C	C	T	T	C	C	C	C	C	C	C	C	C	C	C	C	C	C	Cx113	Cx115	Cx116	Cx142	Cx142	Cx117	Cx75	Cx115	Cx136	Cx105	Tx36	Tx126 Cx1	Cx136	Cx39	Cx79	Cx118	Cx182	Cx138	Cx121	Cx226
NC_018143.2	638312	substitution	C	C	C	T	T	C	C	T	T	C	C	C	C	C	C	C	C	C	C	C	C	C	C	C	C	C	C	Cx134	Cx118	Tx111	Tx129	Cx140	Cx118	Tx75	Tx110	Cx129	Cx96	Cx53	Cx124	Cx103	Cx54	Cx57	Cx82	Cx191	Cx118	Cx117	Cx207
NC_018143.2	638862	substitution	G	G	G	C	C	G	G	C	C	G	G	G	G	G	G	G	G	G	G	G	G	G	G	G	G	G	G	Gx123	Gx114	Cx109	Cx139	Gx116	Gx115	Cx78	Cx118	Gx99	Gx82	Gx50	Gx121	Gx84	Gx41	Gx79	Gx90	Gx184	Gx154	Gx117	Gx172
NC_018143.2	640368	substitution	C	T	T	C	C	C	C	C	C	C	C	C	C	C	C	C	C	C	C	C	C	C	C	C	C	C	C	Tx108	Tx139	Cx115	Cx121	Cx126	Cx116	Cx80	Cx123	Cx110	Cx92	Cx40	Cx122	Cx109	Cx51	Cx83	Cx124	Cx169	Cx118	Cx103	Cx185
NC_018143.2	647630	substitution	G	A	A	G	G	G	G	G	G	G	G	G	G	G	G	G	G	G	G	G	G	G	G	G	G	G	G	Ax143	Ax136	Gx211	Gx165	Gx133	Gx152	Gx123	Gx202	Gx168 Ax1	Gx124 Ax1	Gx51	Gx157	Gx136	Gx86	Gx86	Gx108	Gx200	Gx167	Gx130	Gx211
NC_018143.2	648005	substitution	T	G	G	G	G	G	G	G	G	G	G	G	G	G	G	G	G	G	G	G	G	G	G	G	G	G	G	Gx116	Gx97	Gx165	Gx131	Gx140	Gx137	Gx90	Gx173	Gx151	Gx111	Gx55	Gx137	Gx196	Gx99	Gx73	Gx143	Gx178	Gx131	Gx140	Gx197
NC_018143.2	648859	substitution	T	C	C	C	C	T	T	C	C	T	T	T	T	C	C	T	T	T	T	T	T	T	T	T	T	C	C	Cx118	Cx137	Cx168	Cx130	Tx123	Tx116	Cx91	Cx137	Tx134	Tx93	Tx57	Tx140	Cx115	Cx54	Tx80	Tx79	Tx178	Tx143	Tx123 Cx1	Tx167
NC_018143.2	648993	substitution	G	G	G	G	G	C	C	G	G	G	G	G	G	G	G	G	G	G	G	G	G	G	G	G	G	G	G	Gx122	Gx112	Gx154	Gx150	Cx151	Cx111	Gx79	Gx147	Gx118	Gx93	Gx54	Gx130	Gx128	Gx52	Gx92	Gx100	Gx188	Gx117	Gx112	Gx175
NC_018143.2	648995	substitution	C	C	C	C	C	C	C	C	C	G	G	C	C	C	C	C	C	G	G	G	G	C	C	C	C	C	C	Cx119	Cx116	Cx156	Cx152	Cx145	Cx109	Cx80	Cx146	Gx117 Cx1 Tx1	Gx92	Cx51	Cx129	Cx128	Cx53	Cx91	Cx99	Gx187 Cx1	Gx117	Gx111	Gx176
NC_018143.2	651775	substitution	C	C	C	C	C	C	C	C	C	A	A	C	C	C	C	C	C	A	A	A	A	C	C	C	C	C	C	Cx122	Cx115	Cx127	Cx119	Cx109	Cx118	Cx88	Cx131	Ax104	Ax83	Cx52	Cx148	Cx96	Cx61	Cx76	Cx98	Ax172	Ax117	Ax90	Ax169
NC_018143.2	652953	substitution	T	C	C	C	C	T	T	C	C	T	T	T	T	C	C	T	T	T	T	T	T	T	T	T	T	C	C	Cx139	Cx151	Cx126	Cx129	Tx121	Tx144	Cx94	Cx138	Tx132	Tx98	Tx63	Tx176	Cx110	Cx48	Tx73	Tx84	Tx245	Tx123	Tx111	Tx196
NC_018143.2	655989	substitution	T	G	G	G	G	T	T	G	G	T	T	T	T	G	G	T	T	T	T	T	T	T	T	T	T	G	G	Gx158	Gx144	Gx120	Gx123	Tx111	Tx137	Gx78	Gx112	Tx128	Tx118	Tx54	Tx142	Gx92	Gx40	Tx68	Tx86	Tx160 Gx1	Tx113	Tx115	Tx176
NC_018143.2	657084	substitution	C	T	T	T	T	C	C	T	T	C	C	C	C	T	T	C	C	C	C	C	C	C	C	C	C	T	T	Tx110	Tx113	Tx98	Tx125	Cx140	Cx105	Tx61	Tx96	Cx122	Cx83	Cx74	Cx101	Tx82	Tx42	Cx64	Cx52	Cx143	Cx113	Cx114	Cx177
NC_018143.2	657272	substitution	A	A	A	A	A	G	G	A	A	A	A	A	A	A	A	A	A	A	A	A	A	A	A	A	A	A	A	Ax104	Ax114	Ax111	Ax106	Gx117	Gx88 Ax1	Ax63	Ax105	Ax95	Ax64	Ax48	Ax100	Ax92	Ax49	Ax62	Ax88	Ax129	Ax94	Ax93	Ax154
NC_018143.2	659344	substitution	T	C	C	C	C	T	T	C	C	T	T	T	T	C	C	T	T	T	T	T	T	T	T	T	T	C	C	Cx90	Cx99	Cx73	Cx82	Tx78	Tx82	Cx41	Cx86	Tx83	Tx59	Tx29	Tx80	Cx98	Cx27	Tx51	Tx65	Tx138	Tx80	Tx73	Tx132
NC_018143.2	660857	substitution	G	G	G	A	A	G	G	A	A	G	G	G	G	A	A	G	G	G	G	G	G	G	G	G	G	A	A	Gx77	Gx42	Ax65	Ax67	Gx62	Gx60	Ax47	Ax74	Gx46	Gx44	Gx39	Gx67	Ax85	Ax39	Gx42	Gx44	Gx105	Gx82	Gx53	Gx112
NC_018143.2	662914	substitution	T	C	C	C	C	T	T	C	C	T	T	T	T	C	C	T	T	T	T	T	T	T	T	T	T	C	C	Cx93	Cx102	Cx110	Cx113	Tx96	Tx113	Cx80	Cx97	Tx109	Tx76	Tx26	Tx97	Cx101	Cx44	Tx59	Tx82	Tx153	Tx101	Tx99	Tx143
NC_018143.2	664252	substitution	C	C	C	C	C	C	C	C	C	C	C	T	T	C	C	C	C	C	C	C	C	C	C	C	C	C	C	Cx115	Cx116	Cx141	Cx127	Cx123	Cx139	Cx85 Tx1	Cx148	Cx133 Gx1	Cx94	Tx44	Tx118	Cx89	Cx51	Cx76	Cx86	Cx207	Cx146	Cx104	Cx165
NC_018143.2	664681	substitution	T	T	T	T	T	T	T	T	T	T	T	T	T	G	G	T	T	T	T	T	T	T	T	T	T	T	T	Tx136	Tx120	Tx149	Tx134	Tx115	Tx143	Tx84	Tx167	Tx137	Tx105	Tx51	Tx138	Gx94	Gx51	Tx63	Tx88	Tx215	Tx154	Tx98	Tx185
NC_018143.2	665296	substitution	A	G	G	G	G	G	G	G	G	G	G	G	G	G	G	G	G	G	G	G	G	G	G	G	G	G	G	Gx132	Gx131 Ax1	Gx140	Gx125	Gx132	Gx121	Gx102	Gx138	Gx128	Gx113	Gx65	Gx141	Gx119	Gx63	Gx69	Gx102	Gx171	Gx134	Gx121	Gx194
NC_018143.2	665302	substitution	G	G	G	G	G	G	G	G	G	G	G	G	G	G	G	T	T	G	G	G	G	G	G	G	G	G	G	Gx123	Gx124	Gx142	Gx129	Gx133	Gx122	Gx103	Gx126	Gx121	Gx102	Gx57	Gx143	Gx117	Gx65	Tx71	Tx98	Gx172	Gx141	Gx107	Gx186
NC_018143.2	667662	substitution	C	C	C	C	C	C	C	C	C	C	C	T	T	C	C	C	C	C	C	C	C	C	C	C	C	C	C	Cx138	Cx132	Cx173	Cx141	Cx165	Cx150	Cx97	Cx140	Cx147	Cx116	Tx72	Tx169	Cx129	Cx68	Cx76	Cx98	Cx216	Cx158	Cx109	Cx198
NC_018143.2	668055	substitution	C	C	C	C	C	C	C	C	C	T	T	C	C	C	C	C	C	T	T	T	T	C	C	C	C	C	C	Cx125	Cx156 Tx1	Cx165	Cx150	Cx168	Cx146	Cx95	Cx131	Tx149	Tx113	Cx63	Cx168	Cx101	Cx52	Cx73	Cx76	Tx222	Tx162	Tx113	Tx192
NC_018143.2	668311	substitution	G	G	G	A	A	G	G	A	A	G	G	G	G	A	A	G	G	G	G	G	G	G	G	G	G	A	A	Gx131	Gx149 Ax1	Ax156	Ax138	Gx134	Gx124	Ax125	Ax161	Gx148	Gx125	Gx53	Gx149	Ax101	Ax52	Gx77	Gx80	Gx189	Gx144 Ax1	Gx143	Gx212
NC_018143.2	669401	substitution	T	C	C	C	C	C	C	C	C	C	C	C	C	C	C	C	C	C	C	C	C	C	C	C	C	C	C	Cx118	Cx110	Cx117	Cx128	Cx156	Cx121	Cx91	Cx117	Cx130	Cx106	Cx49	Cx141	Cx75	Cx47	Cx79	Cx47	Cx175	Cx140	Cx113	Cx170
NC_018143.2	670548	substitution	G	A	A	A	A	G	G	A	A	G	G	G	G	A	A	G	G	G	G	G	G	G	G	G	G	A	A	Ax86	Ax100	Ax96	Ax94	Gx92	Gx106	Ax54	Ax78	Gx97	Gx70	Gx32	Gx98	Ax97 Tx1	Ax51	Gx75	Gx73	Gx140	Gx123	Gx79	Gx160
NC_018143.2	671605	substitution	G	G	G	G	G	A	A	G	G	G	G	G	G	G	G	G	G	G	G	G	G	G	G	G	G	G	G	Gx97	Gx102	Gx121	Gx138	Ax110	Ax113	Gx65	Gx119	Gx135 -x1	Gx97	Gx52	Gx101	Gx101	Gx57	Gx63 Ax1	Gx87	Gx160	Gx100	Gx115 Cx1	Gx197
NC_018143.2	671713	substitution	T	T	T	T	T	T	T	T	T	T	T	T	T	T	T	G	G	T	T	T	T	T	T	T	T	T	T	Tx58	Tx67	Tx66	Tx64	Tx54	Tx69	Tx50	Tx68	Tx70	Tx53	Tx21	Tx60	Tx73	Tx36	Gx38	Gx54	Tx89	Tx81	Tx49	Tx88
NC_018143.2	673241	substitution	A	N	N	N	N	N	N	N	N	N	N	N	N	N	N	N	G	N	N	N	N	N	G	N	N	G	G	Gx1					Gx1			Gx1	Gx1			Gx8	Gx9	Gx1	Gx10	Gx8	Gx2	Gx2	Gx9
NC_018143.2	674419	substitution	C	N	N	C	N	N	C	N	N	N	N	N	N	C	N	C	C	T	T	N	T	N	C	C	C	C	C	Cx9	Cx8	Cx12	Cx3	Cx5	Cx11	Cx5	Cx6	Tx6	Tx2	Cx3	Cx3	Cx30	Cx6	Cx29	Cx19	Tx96	Tx10	Tx5	Tx12
NC_018143.2	674705	substitution	A	N	N	T	N	N	N	N	N	N	N	N	N	T	N	N	A	A	N	N	A	N	A	A	A	T	T	Tx4	Tx4	Tx11	Tx4	Ax5	Ax7	Tx3	Tx4	Ax7	Ax4	Ax2	Ax3	Tx27 Gx1	Tx9	Ax7	Ax19	Ax59 Tx2	Ax5	Ax4	Ax12
NC_018143.2	677689	insertion-before	-	-	-	-	-	CGCCA	CGCCA	-	-	-	-	-	-	-	-	-	-	-	-	-	-	-	-	-	-	-	-	-x96	-x90	-x96	-x97	CGCCAx86 -x5	CGCCAx81 -x6	-x62	-x92	-x107	-x64	-x45	-x69	-x119	-x47	-x37	-x116	-x115	-x89	-x113	-x156
NC_018143.2	680897	substitution	T	T	T	T	T	T	T	T	T	T	T	C	C	T	T	T	T	T	T	T	T	T	T	T	T	T	T	Tx95	Tx121	Tx110	Tx111	Tx105	Tx83 Cx1	Tx63	Tx107	Tx89	Tx65	Cx45	Cx94	Tx114	Tx43	Tx59	Tx117	Tx126	Tx90	Tx96	Tx165
NC_018143.2	684366	substitution	C	C	C	C	C	C	C	C	C	C	C	C	C	C	C	T	T	C	C	C	C	C	C	T	T	C	C	Cx128	Cx118	Cx152	Cx140	Cx112	Cx117	Cx73	Cx124	Cx112 Gx1	Cx78 Tx1	Cx45	Cx134	Cx132	Cx55	Tx79	Tx79	Cx169	Cx104	Cx102	Cx169
NC_018143.2	684379	substitution	T	C	C	C	C	T	T	C	C	T	T	T	T	C	C	T	T	T	T	T	T	T	T	T	T	C	C	Cx127	Cx123	Cx139	Cx131	Tx119 Cx1	Tx125	Cx68	Cx122	Tx112	Tx87	Tx49	Tx136	Cx135	Cx56	Tx78	Tx90	Tx169	Tx95	Tx99	Tx171
NC_018143.2	684605	substitution	G	G	G	G	G	G	G	G	G	G	G	G	G	G	G	G	G	G	G	G	G	T	T	G	G	G	G	Gx99	Gx97	Gx93	Gx93	Gx86	Gx100	Gx66	Gx126	Gx92	Gx62	Gx33	Gx108	Gx111	Gx56	Gx66	Gx72	Gx147	Gx108	Gx55	Gx155
NC_018143.2	685160	insertion-before	-	-	-	-	-	-	-	-	-	-	-	A	A	-	-	-	-	-	-	-	-	-	-	-	-	-	-	-x109	-x121	-x116	-x92	-x106	-x129	-x68	-x101	-x103	-x66	Ax47	Ax102	-x100	-x53	-x63	-x71	-x147	-x88	-x86	-x142
NC_018143.2	685464	substitution	C	G	G	G	G	G	G	G	G	G	G	G	G	G	G	G	G	G	G	G	G	G	G	G	G	G	G	Gx108 Ax1	Gx114	Gx103	Gx114	Gx92	Gx92	Gx79	Gx104	Gx90	Gx71	Gx43	Gx113	Gx87	Gx50	Gx73	Gx55	Gx158	Gx116	Gx103	Gx151
NC_018143.2	685611	substitution	T	C	C	C	C	C	C	C	C	C	C	C	C	C	C	C	C	C	C	C	C	C	C	C	C	C	C	Cx95	Cx110	Cx109	Cx91	Cx76	Cx97	Cx69	Cx100	Cx70	Cx64	Cx39	Cx86	Cx118	Cx59	Cx52 Ax1	Cx82	Cx138	Cx82	Cx64	Cx144
NC_018143.2	685872	substitution	G	G	G	G	G	G	G	G	G	G	G	G	G	G	G	A	A	G	G	G	G	A	A	A	A	G	G	Gx135	Gx136	Gx170	Gx154	Gx126	Gx125	Gx106	Gx149	Gx101	Gx98	Gx63	Gx142	Gx110 Tx1	Gx66	Ax82	Ax101	Gx173	Gx137	Gx126	Gx192
NC_018143.2	686126	substitution	C	A	A	A	A	C	C	A	A	C	C	C	C	A	A	C	C	C	C	C	C	C	C	C	C	A	A	Ax120	Ax119	Ax125	Ax125	Cx116	Cx99	Ax77	Ax122	Cx129	Cx70	Cx41	Cx112	Ax93 Cx1	Ax44	Cx78	Cx46	Cx164	Cx108	Cx96	Cx141
NC_018143.2	686658	substitution	C	C	C	C	C	T	T	C	C	C	C	C	C	C	C	C	C	C	C	C	C	C	C	C	C	C	C	Cx138	Cx128	Cx129	Cx137	Tx125 Ax1	Tx116	Cx78	Cx127	Cx99	Cx107	Cx41	Cx110	Cx122	Cx56	Cx62	Cx88	Cx110	Cx121	Cx124	Cx163 -x1
NC_018143.2	686975	substitution	T	C	C	C	C	C	C	C	C	C	C	C	C	C	C	C	C	C	C	C	C	C	C	C	C	C	C	Cx129	Cx141	Cx141	Cx150	Cx133	Cx124	Cx97	Cx158	Cx118	Cx109	Cx45	Cx120	Cx128	Cx74	Cx77	Cx87	Cx132	Cx109	Cx115	Cx186
NC_018143.2	687194	substitution	C	C	C	C	C	C	C	C	C	C	C	C	C	T	T	C	C	C	C	C	C	C	C	C	C	C	C	Cx121	Cx121	Cx135	Cx131	Cx109	Cx108	Cx100	Cx140	Cx120	Cx89	Cx43	Cx91	Tx162	Tx74	Cx70	Cx97	Cx115	Cx106	Cx104	Cx147
NC_018143.2	688167	substitution	C	C	C	C	C	C	C	C	C	C	C	C	C	C	C	C	C	C	C	C	C	C	C	T	T	C	C	Cx117	Cx115	Cx142	Cx101	Cx99	Cx111	Cx107	Cx133 Ax1	Cx104	Cx95 Tx1	Cx35	Cx82	Cx142	Cx68	Cx52	Cx89	Cx123	Cx95	Cx115	Cx129
NC_018143.2	688309	substitution	C	C	C	C	C	C	C	C	C	C	C	C	C	C	C	C	C	C	C	C	C	T	T	C	C	C	C	Cx113	Cx120	Cx138	Cx118	Cx93	Cx100	Cx68	Cx112	Cx113	Cx84	Cx43	Cx106	Cx94 Tx1	Cx49	Cx59	Cx65	Cx125	Cx108	Cx82	Cx144
NC_018143.2	688418	substitution	G	G	G	A	A	G	G	A	A	G	G	G	G	A	A	G	G	G	G	G	G	G	G	G	G	A	A	Gx123	Gx104	Ax122	Ax105	Gx90	Gx101	Ax67	Ax118	Gx101	Gx69	Gx35	Gx71	Ax121	Ax61 Cx1	Gx61	Gx85	Gx129	Gx98	Gx92	Gx150
NC_018143.2	688778	substitution	A	A	A	C	C	A	A	A	A	A	A	A	A	A	A	A	A	A	A	A	A	A	A	A	A	A	A	Ax76	Ax68	Cx124	Cx79 Ax1	Ax88	Ax95	Ax67	Ax101	Ax95	Ax62	Ax25	Ax63	Ax140	Ax74	Ax46	Ax103	Ax105	Ax87	Ax85	Ax137
NC_018143.2	688796	insertion-before	-	G	G	G	G	-	-	G	G	-	-	-	-	G	G	-	-	-	-	-	-	-	-	-	-	G	G	Gx85	Gx79	Gx136	Gx86	-x89	-x96	Gx73 -x1	Gx109 -x1	-x109	-x69	-x26	-x59	Gx141	Gx68 -x1	-x44	-x87	-x117 Gx1	-x86	-x82	-x130
NC_018143.2	689533	substitution	C	C	C	G	G	C	C	C	C	C	C	C	C	C	C	C	C	C	C	C	C	C	C	C	C	C	C	Cx136	Cx137	Gx185	Gx162	Cx154	Cx170	Cx119	Cx164	Cx148 Gx1	Cx141	Cx63	Cx140	Cx153 Ax1	Cx125	Cx91	Cx93	Cx179	Cx154	Cx129	Cx219
NC_018143.2	690144	substitution	G	G	G	G	G	G	G	G	G	G	G	G	G	C	C	G	G	G	G	G	G	G	G	G	G	C	C	Gx97	Gx93	Gx158	Gx106	Gx113	Gx123	Gx82	Gx133	Gx107	Gx80	Gx27	Gx90	Cx115	Cx74	Gx53	Gx87 -x1	Gx142	Gx111	Gx101	Gx148
NC_018143.2	690203	substitution	C	C	C	C	C	C	C	C	C	T	T	C	C	C	C	C	C	T	T	T	T	C	C	C	C	C	C	Cx87	Cx94	Cx142	Cx104	Cx98	Cx126	Cx89	Cx137	Tx103	Tx78	Cx38	Cx118	Cx127	Cx80	Cx63	Cx91	Tx152	Tx113	Tx87	Tx158 Gx2
NC_018143.2	690453	substitution	A	C	C	C	C	A	A	C	C	A	A	A	A	C	C	A	A	A	A	A	A	A	A	A	A	C	C	Cx109	Cx108	Cx131	Cx118 Tx1	Ax126	Ax131	Cx106	Cx160	Ax132	Ax99	Ax46	Ax138	Cx69 Gx1	Cx37	Ax66	Ax56	Ax170	Ax136	Ax84 Gx1	Ax146
NC_018143.2	690468	substitution	T	G	G	G	G	G	G	G	G	G	G	G	G	G	G	G	G	G	G	G	G	G	G	G	G	G	G	Gx118	Gx121	Gx145	Gx131	Gx126	Gx150	Gx109	Gx171	Gx145	Gx111	Gx47	Gx134	Gx71	Gx31	Gx66	Gx56	Gx174	Gx149	Gx95	Gx156
NC_018143.2	691891	insertion-before	-	C	C	-	-	C	C	-	-	-	-	-	-	-	-	-	-	-	-	-	-	-	-	-	-	-	-	Cx106 -x13	Cx97 -x3	-x134	-x135	Cx111 -x6	Cx115 -x12 CCx1	-x90	-x142	-x138	-x90	-x45	-x120	-x88 Tx1	-x67	-x52	-x82 Tx1	-x114	-x97	-x98	-x148
NC_018143.2	698971	substitution	G	A	A	A	A	A	A	A	A	A	A	A	A	A	A	A	A	A	A	A	A	A	A	A	A	A	A	Ax108	Ax113	Ax108	Ax91	Ax119	Ax154	Ax84	Ax102 Gx1	Ax150	Ax81	Ax36	Ax124	Ax95	Ax49	Ax55	Ax60	Ax161	Ax130	Ax91	Ax149 Tx1
NC_018143.2	699599	substitution	G	G	G	G	G	G	G	G	G	G	G	G	G	G	G	G	G	G	G	G	G	A	A	G	G	G	G	Gx73	Gx63	Gx77	Gx52	Gx69	Gx83	Gx68	Gx75	Gx76	Gx62	Gx29	Gx78	Gx101	Gx57	Gx25	Gx80	Gx84	Gx79	Gx48	Gx120
NC_018143.2	699982	deletion	C	C	C	C	C	C	C	C	C	C	C	C	C	C	C	-	-	C	C	C	C	C	C	C	C	C	C	Cx89	Cx81	Cx106	Cx86	Cx100	Cx126	Cx58	Cx81	Cx97	Cx88	Cx36	Cx99	Cx73 -x1	Cx43	-x44 Cx5	-x38 Cx2	Cx126	Cx123	Cx50	Cx102
NC_018143.2	699983	deletion	G	G	G	G	G	G	G	G	G	G	G	G	G	G	G	-	-	G	G	G	G	G	G	G	G	G	G	Gx87	Gx84	Gx104	Gx87	Gx100	Gx127	Gx56	Gx83	Gx95	Gx89	Gx38	Gx97	Gx73 -x1	Gx43	-x45 Gx3	-x38 Gx1	Gx123	Gx127	Gx51	Gx101
NC_018143.2	700886	substitution	C	C	C	C	C	C	C	C	C	C	C	C	C	C	C	C	C	C	C	C	C	C	C	C	C	A	A	Cx112	Cx124	Cx140	Cx120	Cx126	Cx126	Cx93	Cx122	Cx129	Cx113	Cx47	Cx128	Cx103 Gx1	Cx55	Cx88	Cx78	Cx210	Cx118	Cx107	Cx190
NC_018143.2	700980	substitution	G	G	G	G	G	A	A	G	G	G	G	G	G	G	G	G	G	G	G	G	G	G	G	G	G	G	G	Gx128	Gx124	Gx144	Gx101	Ax184	Ax132	Gx94	Gx133	Gx149	Gx132	Gx55	Gx193	Gx115	Gx68	Gx87	Gx96	Gx193	Gx161	Gx112	Gx209
NC_018143.2	701210	substitution	T	T	T	T	T	T	T	T	T	T	T	C	C	T	T	T	T	T	T	T	T	T	T	T	T	T	T	Tx79	Tx84	Tx110	Tx83	Tx89	Tx98	Tx48	Tx85	Tx88	Tx68	Cx36	Cx108	Tx67	Tx21	Tx55	Tx43	Tx125	Tx83	Tx77	Tx105
NC_018143.2	703239	substitution	G	G	G	A	A	G	G	A	A	G	G	G	G	G	G	G	G	G	G	G	G	G	G	G	G	G	G	Gx131	Gx133	Ax139	Ax157	Gx141	Gx114	Ax80	Ax164	Gx136	Gx133	Gx63	Gx142	Gx108	Gx53	Gx109	Gx96	Gx173 Cx1	Gx141	Gx158	Gx190
NC_018143.2	703502	substitution	C	C	C	T	T	C	C	T	T	C	C	C	C	T	T	C	C	C	C	C	C	C	C	C	C	T	T	Cx136	Cx125	Tx99	Tx130	Cx119	Cx116	Tx63	Tx104	Cx110	Cx102	Cx46	Cx118 Tx1	Tx88 Gx1	Tx43	Cx79	Cx77	Cx161	Cx123	Cx114	Cx131
NC_018143.2	705065	substitution	G	G	G	G	G	G	G	G	G	C	C	G	G	G	G	G	G	C	C	C	C	G	G	G	G	G	G	Gx132	Gx101	Gx114	Gx100	Gx86	Gx130	Gx72	Gx107	Cx127	Cx85	Gx61	Gx130	Gx91	Gx65	Gx79	Gx58	Cx170 Gx1	Cx134	Cx80	Cx174
NC_018143.2	705260	substitution	C	C	C	C	C	C	C	C	C	C	C	C	C	C	C	C	C	C	C	C	C	C	C	C	C	G	G	Cx112	Cx93	Cx96	Cx86	Cx117	Cx91	Cx67	Cx86	Cx103	Cx96	Cx37	Cx127	Cx73	Cx52	Cx65	Cx49	Cx140	Cx106	Cx77	Cx135
NC_018143.2	705864	substitution	G	G	G	G	G	G	G	G	G	G	G	G	G	A	A	G	G	G	G	G	G	G	G	G	G	A	A	Gx92	Gx86 Ax1	Gx111	Gx94	Gx123	Gx106	Gx67	Gx91	Gx114	Gx88	Gx38	Gx116	Ax85	Ax66	Gx70	Gx71	Gx148	Gx111 Tx1	Gx84	Gx150
NC_018143.2	708059	substitution	T	C	C	T	T	T	T	T	T	T	T	T	T	T	T	T	T	T	T	T	T	T	T	T	T	T	T	Cx91	Cx88	Tx137	Tx132	Tx144	Tx148	Tx81	Tx158	Tx146	Tx124	Tx38	Tx128	Tx94	Tx70	Tx49	Tx89	Tx219	Tx139	Tx122	Tx169
NC_018143.2	709229	substitution	G	G	G	G	G	G	G	G	G	G	G	A	A	G	G	G	G	G	G	G	G	G	G	G	G	G	G	Gx154	Gx143	Gx148 Ax1	Gx157	Gx130 Cx1	Gx152	Gx97	Gx153	Gx150	Gx145	Ax40	Ax117	Gx80	Gx41	Gx83	Gx63	Gx205	Gx178	Gx111	Gx171
NC_018143.2	709484	substitution	G	T	T	G	G	G	G	G	G	G	G	G	G	G	G	G	G	G	G	G	G	G	G	G	G	G	G	Tx118	Tx140	Gx167	Gx150	Gx146	Gx150	Gx96	Gx145	Gx185	Gx141	Gx62	Gx156	Gx94	Gx48	Gx100	Gx79	Gx211	Gx167	Gx127	Gx180
NC_018143.2	711690	substitution	T	T	T	C	C	T	T	C	C	T	T	T	T	C	C	T	T	T	T	T	T	T	T	T	T	C	C	Tx138	Tx141	Cx146	Cx117	Tx128 Ax1	Tx132	Cx85	Cx152	Tx150	Tx110	Tx59	Tx171	Cx75 Ax1	Cx51	Tx83	Tx75	Tx217 Cx1	Tx145	Tx96	Tx205
NC_018143.2	712696	substitution	A	G	G	G	G	G	G	G	G	A	A	A	A	G	G	A	A	A	A	A	A	A	A	A	A	G	G	Gx61	Gx64	Gx100	Gx45	Gx66	Gx83	Gx63	Gx94	Ax94	Ax83	Ax33	Ax92	Gx71	Gx46	Ax54	Ax66	Ax144	Ax119	Ax80	Ax117 Gx2
NC_018143.2	713313	substitution	T	C	C	C	C	T	T	C	C	T	T	T	T	C	C	T	T	T	T	T	T	T	T	T	T	C	C	Cx98	Cx86	Cx115	Cx76	Tx118	Tx111	Cx82	Cx110	Tx117	Tx91	Tx32	Tx103	Cx116	Cx48	Tx47	Tx87	Tx134 Cx2	Tx97 Cx1	Tx86	Tx136
NC_018143.2	713447	deletion	C	C	C	C	C	C	C	C	C	C	C	C	C	C	C	C	C	C	C	C	C	C	C	C	C	-	-	Cx87	Cx98	Cx138	Cx102	Cx117	Cx128	Cx109	Cx123	Cx119	Cx95	Cx30	Cx109	Cx116	Cx57	Cx64	Cx75	Cx178	Cx134	Cx81 Tx1	Cx162
NC_018143.2	715637	substitution	G	G	G	A	A	G	G	A	A	G	G	G	G	A	A	G	G	G	G	G	G	G	G	G	G	A	A	Gx132	Gx142	Ax146	Ax127	Gx110	Gx137	Ax75	Ax135	Gx112	Gx102	Gx51	Gx127	Ax79	Ax57	Gx60	Gx50	Gx159	Gx166	Gx94	Gx143
NC_018143.2	717148	substitution	T	T	T	T	T	T	T	T	T	T	T	T	T	G	G	T	T	T	T	T	T	T	T	T	T	T	T	Tx134	Tx129	Tx165	Tx128	Tx146	Tx171	Tx96	Tx150	Tx153 Ax1	Tx118	Tx39	Tx147	Gx79	Gx31	Tx82	Tx62	Tx200	Tx161	Tx96	Tx180
NC_018143.2	718966	substitution	G	G	G	G	G	G	G	G	G	G	G	G	G	G	G	G	G	G	G	G	G	G	G	G	G	A	A	Gx72	Gx90	Gx117	Gx78	Gx90	Gx115	Gx59	Gx89	Gx107	Gx90	Gx38	Gx108	Gx71	Gx63	Gx60	Gx60	Gx150	Gx99	Gx62	Gx127
NC_018143.2	721501	substitution	G	G	G	G	G	G	G	G	G	G	G	G	G	G	G	A	A	G	G	G	G	A	A	A	A	G	G	Gx109	Gx117	Gx140	Gx96	Gx92	Gx128	Gx80	Gx129	Gx111	Gx96	Gx35	Gx111	Gx103	Gx51	Ax67	Ax87	Gx124	Gx134	Gx77	Gx170
NC_018143.2	721615	substitution	C	C	C	C	C	C	C	C	C	C	C	C	C	C	C	C	C	C	C	C	C	T	T	C	C	C	C	Cx153	Cx132	Cx149	Cx122	Cx144	Cx146	Cx84	Cx132	Cx154	Cx113	Cx49	Cx121	Cx145	Cx73	Cx89	Cx115	Cx170	Cx176	Cx136 Ax1	Cx223
NC_018143.2	722871	substitution	G	G	G	G	G	G	G	G	G	G	G	G	G	G	G	A	A	G	G	G	G	G	G	G	G	G	G	Gx90	Gx80	Gx114	Gx79	Gx77	Gx93	Gx74	Gx104	Gx96	Gx79	Gx19	Gx116	Gx70 Tx1	Gx32	Ax53	Ax45	Gx130	Gx114	Gx69	Gx118 Ax1
NC_018143.2	725193	substitution	G	A	A	A	A	G	G	A	A	G	G	G	G	N	N	G	G	G	G	G	G	G	N	G	G	A	N	Ax64	Ax66	Ax101	Ax49	Gx72	Gx76 Ax1	Ax55	Ax60	Gx87	Gx61	Gx22	Gx56	Ax7	Ax7	Gx26	Gx15	Gx114	Gx71	Gx26	Gx72
NC_018143.2	726706	substitution	C	C	C	C	C	C	C	C	C	C	C	A	A	C	C	C	C	C	C	C	C	C	C	C	C	C	C	Cx140	Cx105	Cx185	Cx130	Cx148	Cx147	Cx108	Cx148	Cx156	Cx130	Ax63	Ax169	Cx65	Cx37	Cx81	Cx36	Cx130	Cx147	Cx111	Cx155
NC_018143.2	729688	substitution	C	T	T	C	C	C	C	C	C	C	C	C	C	C	C	C	C	C	C	C	C	C	C	C	C	C	C	Tx102	Tx101	Cx96	Cx87	Cx115	Cx87	Cx66	Cx106	Cx110	Cx68	Cx43	Cx91	Cx69	Cx49	Cx62	Cx95	Cx124	Cx93	Cx75	Cx134
NC_018143.2	729891	substitution	C	C	C	C	C	C	C	C	C	A	A	C	C	C	C	C	C	A	A	A	A	C	C	C	C	C	C	Cx128	Cx123	Cx105	Cx111 Ax1	Cx116	Cx139	Cx66	Cx125	Ax114	Ax56	Cx40	Cx113	Cx113	Cx53	Cx64	Cx87	Ax138	Ax143	Ax120	Ax162
NC_018143.2	732268	substitution	G	G	G	G	G	G	G	G	G	G	G	G	G	G	G	A	A	G	G	G	G	G	G	A	A	G	G	Gx111	Gx125	Gx88	Gx108	Gx123	Gx96	Gx66	Gx112	Gx120	Gx74	Gx38	Gx106	Gx130	Gx62	Ax68	Ax77	Gx122	Gx93	Gx88	Gx177
NC_018143.2	733801	substitution	G	G	G	G	G	G	G	G	G	G	G	C	C	G	G	G	G	G	G	G	G	G	G	G	G	G	G	Gx124	Gx114	Gx95	Gx97	Gx81	Gx92	Gx73	Gx106	Gx107	Gx68 Cx1	Cx39	Cx87	Gx78	Gx34	Gx64	Gx37	Gx168	Gx76	Gx76	Gx150
NC_018143.2	734706	substitution	T	T	T	T	T	T	T	T	T	T	T	A	A	T	T	T	T	T	T	T	T	T	T	T	T	T	T	Tx72	Tx83	Tx51	Tx77	Tx71	Tx79	Tx49	Tx65	Tx62	Tx52	Ax33	Ax72	Tx70	Tx33	Tx48	Tx68	Tx80	Tx55	Tx61	Tx127
NC_018143.2	734854	substitution	A	A	A	A	A	A	A	A	A	G	G	A	A	A	A	A	A	G	G	G	G	A	A	A	A	A	A	Ax106 Cx1	Ax117	Ax100	Ax107	Ax97	Ax87	Ax65	Ax100	Gx80	Gx87 Ax1	Ax35	Ax109	Ax71	Ax42	Ax65	Ax67	Gx150	Gx87	Gx85	Gx154
NC_018143.2	736253	deletion	C	C	C	C	C	C	C	C	C	C	C	C	C	C	C	C	C	C	C	C	C	C	C	C	C	-	-	Cx23	Cx32	Cx19	Cx24	Cx28	Cx26	Cx10	Cx32	Cx28	Cx15	Cx16	Cx28	Cx62	Cx25	Cx20	Cx62	Cx34	Cx14	Cx36	Cx47
NC_018143.2	736713	substitution	T	T	T	T	T	T	T	T	T	T	T	C	C	T	T	T	T	T	T	T	T	T	T	T	T	T	T	Tx120	Tx104	Tx102	Tx101	Tx105	Tx86	Tx63	Tx116	Tx97	Tx77	Cx39	Cx71	Tx77	Tx29	Tx72	Tx67 Ax1 Cx1	Tx131	Tx102	Tx92	Tx155 -x1
NC_018143.2	740564	substitution	C	C	C	C	C	T	T	C	C	C	C	C	C	C	C	C	C	C	C	C	C	C	C	C	C	C	C	Cx128	Cx114	Cx81	Cx106	Tx108	Tx97	Cx61	Cx91	Cx85	Cx85	Cx62	Cx105	Cx74	Cx26	Cx74 Ax1	Cx43	Cx170	Cx125	Cx82	Cx142
NC_018143.2	742631	insertion-before	-	N	T	N	N	N	N	N	N	N	N	N	N	N	N	N	N	N	N	N	N	N	N	N	N	N	N	Tx5	Tx12	Tx5	Tx1	Tx5	Tx8	Tx3	Tx7	Tx7	Tx3	Tx5	Tx6	Tx8 -x7	Tx6 -x4	Tx2	Tx7 -x4	Tx6	Tx7 -x1	-x3 Tx1	Tx12 -x4
NC_018143.2	742633	insertion-before	-	N	TA	N	N	N	TA	N	N	N	N	N	N	N	N	N	N	N	N	N	N	N	N	N	N	N	N	TAx5	TAx12	TAx8	TAx1	TAx5	TAx10	TAx4	TAx7	TAx9	TAx3	TAx6	TAx8	TAx8 -x7	-x7 TAx4	TAx1 -x1	-x10 TAx2	TAx7	TAx7 -x2	TAx2 -x2	TAx11 -x4
NC_018143.2	742637	insertion-before	-	N	N	N	N	N	N	N	N	A	N	N	N	N	N	N	N	N	N	N	N	N	N	N	N	N	N	Ax4 -x3	Ax10 -x5	Ax6 -x3	Ax2 -x1	Ax5 -x3	Ax9 -x3	Ax4 -x2	Ax7 -x2	Ax12	Ax3 -x1	Ax6 -x2	Ax6 -x3	Ax8 -x8	-x7 Ax3	-x4 Ax2	-x6 Ax5	Ax8 -x2	Ax7 -x3	-x4 Ax2	Ax14 -x6
NC_018143.2	744627	substitution	G	G	G	G	G	G	G	G	G	T	T	G	G	G	G	G	G	T	T	T	T	G	G	G	G	G	G	Gx170	Gx139	Gx187	Gx132	Gx145	Gx180	Gx93	Gx173	Tx182	Tx161	Gx48	Gx147	Gx98	Gx47	Gx50	Gx64	Tx258	Tx167	Tx102	Tx175
NC_018143.2	746914	insertion-before	-	-	-	-	-	-	-	-	-	G	G	-	-	-	-	-	-	N	G	G	G	-	-	-	-	-	-	-x56	-x55	-x80	-x49	-x60	-x84	-x41	-x68	Gx60 -x4 GGx2	Gx53 -x5	-x22	-x66	-x56 CCAGCx1	-x27	-x32	-x58 CCAGCx1	Gx91 -x29	Gx61 -x9	Gx42 -x4 GGx1	Gx70 -x6 GGx3 CCx1
NC_018143.2	746919	substitution	C	C	C	C	C	C	C	C	C	G	G	C	C	C	C	C	C	G	G	G	G	C	C	C	C	C	C	Cx59	Cx55	Cx84	Cx53	Cx63	Cx91	Cx47	Cx70	Gx75 -x1	Gx61 -x1	Cx22	Cx71	Cx68 Gx1	Cx28	Cx36	Cx59 Gx1	Gx120 -x11	Gx68 -x2 Cx1	Gx47 -x1	Gx82 -x2 Tx1
NC_018143.2	750031	insertion-before	-	A	A	-	-	-	-	-	-	-	-	-	-	-	-	-	-	-	-	-	-	-	-	-	-	-	-	Ax107 -x12	Ax108 -x22	-x129	-x130	-x117	-x114	-x83	-x130	-x108	-x78	-x60	-x109	-x108	-x48	-x84	-x104	-x184	-x132	-x119	-x178
NC_018143.2	750036	substitution	C	G	G	C	C	C	C	C	C	C	C	C	C	C	C	C	C	C	C	C	C	C	C	C	C	C	C	Gx110 Cx10	Gx108 Cx21	Cx132	Cx125	Cx120	Cx114	Cx80 Ax1	Cx127	Cx106	Cx82	Cx61	Cx108	Cx110	Cx48	Cx80	Cx102	Cx185	Cx137	Cx115	Cx174
NC_018143.2	750525	substitution	G	G	G	G	G	G	G	G	G	G	G	G	G	G	G	A	A	G	G	G	G	G	G	G	G	G	G	Gx129	Gx182	Gx126	Gx132	Gx144	Gx140	Gx84	Gx137	Gx163	Gx120	Gx58	Gx145	Gx98	Gx42	Ax88	Ax114 Gx1	Gx197	Gx146	Gx116	Gx241
NC_018143.2	750556	deletion	T	T	T	-	-	T	T	T	T	T	T	T	T	T	T	T	T	T	T	T	T	T	T	T	T	T	T	Tx130	Tx175	-x117 Tx9	-x127 Tx14	Tx158	Tx149	Tx90	Tx131	Tx160	Tx128	Tx65	Tx153	Tx91	Tx54	Tx88	Tx126	Tx205	Tx140	Tx125	Tx246
NC_018143.2	750557	deletion	G	G	G	-	-	G	G	G	G	G	G	G	G	G	G	G	G	G	G	G	G	G	G	G	G	G	G	Gx128	Gx177	-x124	-x137	Gx160	Gx151	Gx91	Gx130	Gx161	Gx127	Gx65	Gx154	Gx87	Gx52	Gx91	Gx120	Gx205	Gx141	Gx125	Gx240
NC_018143.2	750558	deletion	C	C	C	-	-	C	C	C	C	C	C	C	C	C	C	C	C	C	C	C	C	C	C	C	C	C	C	Cx127	Cx180	-x117 Cx6	-x127 Cx9	Cx159 Gx1	Cx149	Cx91	Cx130	Cx158	Cx126	Cx67	Cx153	Cx89	Cx53	Cx93	Cx127	Cx205	Cx141	Cx126	Cx244
NC_018143.2	750559	deletion	A	A	A	-	-	A	A	A	A	A	A	A	A	A	A	A	A	A	A	A	A	A	A	A	A	A	A	Ax128	Ax181	-x117 Gx6	-x127 Gx9	Ax161	Ax149	Ax90	Ax132	Ax156	Ax127	Ax68	Ax153	Ax80	Ax51	Ax93	Ax119 Cx1	Ax202	Ax141	Ax125	Ax240
NC_018143.2	750560	deletion	G	G	G	-	-	G	G	G	G	G	G	G	G	G	G	G	G	G	G	G	G	G	G	G	G	G	G	Gx129	Gx178	-x117 Gx6	-x127 Gx8	Gx157	Gx147	Gx90	Gx129	Gx151	Gx127	Gx68	Gx150	Gx94	Gx54	Gx95	Gx123 Cx1	Gx202	Gx141	Gx128	Gx245
NC_018143.2	750561	deletion	T	T	T	-	-	T	T	T	T	T	T	T	T	T	T	T	T	T	T	T	T	T	T	T	T	T	T	Tx129	Tx176	-x117 Tx5	-x127 Tx7	Tx155	Tx145	Tx91	Tx129	Tx152	Tx125	Tx66	Tx148	Tx92	Tx52	Tx95	Tx123	Tx197	Tx141	Tx128	Tx244 Ax1
NC_018143.2	750562	deletion	A	A	A	-	-	A	A	A	A	A	A	A	A	A	A	A	A	A	A	A	A	A	A	A	A	A	A	Ax128	Ax173	-x119 Gx4	-x128 Gx5	Ax155	Ax146	Ax93	Ax131	Ax151	Ax127	Ax65	Ax149	Ax97	Ax52	Ax94	Ax130	Ax198	Ax139	Ax130	Ax245
NC_018143.2	750563	deletion	C	C	C	-	-	C	C	C	C	C	C	C	C	C	C	C	C	C	C	C	C	C	C	C	C	C	C	Cx125	Cx171	-x118 Gx4 Ax3	-x127 Ax3 Gx2	Cx147	Cx143	Cx92	Cx127	Cx153	Cx123	Cx67	Cx149	Cx96	Cx52	Cx93	Cx131	Cx197	Cx136	Cx131	Cx242
NC_018143.2	752346	substitution	A	A	A	A	A	A	A	A	A	A	A	G	G	A	A	A	A	A	A	A	A	A	A	A	A	A	A	Ax142	Ax129	Ax101	Ax131	Ax109	Ax112	Ax68	Ax90	Ax123	Ax95	Gx55	Gx106	Ax76	Ax38	Ax80	Ax81	Ax133	Ax107	Ax98	Ax142
NC_018143.2	753091	substitution	C	C	C	C	C	C	C	C	C	T	T	C	C	C	C	C	C	T	T	T	T	C	C	C	C	C	C	Cx93	Cx96	Cx98	Cx103	Cx98	Cx89	Cx59	Cx89	Tx108	Tx73	Cx42	Cx107	Cx48	Cx28	Cx73	Cx62	Tx137	Tx90	Tx91	Tx139
NC_018143.2	753177	substitution	C	A	A	A	A	C	C	A	A	C	C	C	C	A	A	C	C	C	C	C	C	C	C	C	C	A	A	Ax114	Ax125	Ax102	Ax134	Cx106	Cx107	Ax78	Ax120	Cx100	Cx91	Cx58	Cx112	Ax40	Ax19	Cx72	Cx36	Cx172	Cx117	Cx92	Cx125
NC_018143.2	753323	substitution	G	G	G	G	G	G	G	G	G	G	G	G	G	A	A	G	G	G	G	G	G	G	G	G	G	A	A	Gx84	Gx69	Gx81	Gx86	Gx67	Gx70	Gx45	Gx61	Gx84	Gx67	Gx37	Gx69	Ax57	Ax39	Gx59	Gx62	Gx145	Gx72	Gx63	Gx112
NC_018143.2	754189	substitution	A	G	G	G	G	G	G	G	G	G	G	G	G	G	G	G	G	G	G	G	G	G	G	G	G	G	G	Gx106	Gx98	Gx87	Gx84	Gx94	Gx89	Gx48	Gx103	Gx97	Gx62	Gx44	Gx92	Gx83	Gx45	Gx67	Gx63 Tx1	Gx120	Gx106 -x1	Gx77	Gx150
NC_018143.2	755345	substitution	T	T	T	T	T	C	C	T	T	T	T	T	T	T	T	T	T	T	T	T	T	T	T	T	T	T	T	Tx73	Tx77	Tx74	Tx75	Cx14	Cx21	Tx47	Tx82	Tx92	Tx42	Tx33	Tx90	Tx80	Tx45 Ax1	Tx51	Tx78	Tx108	Tx79	Tx66 Cx1	Tx184
NC_018143.2	755348	substitution	C	C	C	C	C	G	G	C	C	C	C	C	C	C	C	C	C	C	C	C	C	C	C	C	C	C	C	Cx73	Cx78	Cx75	Cx79	Gx14	Gx23	Cx49	Cx82	Cx95	Cx42	Cx33	Cx91	Cx79	Cx45	Cx56	Cx75	Cx115	Cx82	Cx65	Cx186
NC_018143.2	757185	substitution	A	G	G	G	G	A	A	G	G	A	A	A	A	G	G	A	A	A	A	A	A	A	A	A	A	G	G	Gx123	Gx124	Gx108	Gx133	Ax108	Ax109	Gx91	Gx117	Ax115	Ax89	Ax50	Ax112	Gx105	Gx55	Ax66	Ax93	Ax113	Ax85	Ax93	Ax184
NC_018143.2	759749	substitution	C	T	T	C	C	C	C	C	C	C	C	C	C	C	C	C	C	C	C	C	C	C	C	C	C	C	C	Tx110	Tx100	Cx84	Cx79	Cx76	Cx84	Cx60	Cx64	Cx76	Cx61	Cx43	Cx71	Cx83	Cx39	Cx62	Cx56	Cx107	Cx64	Cx84	Cx123
NC_018143.2	760118	substitution	C	C	C	C	C	T	T	C	C	C	C	C	C	C	C	C	C	C	C	C	C	C	C	C	C	C	C	Cx128	Cx100	Cx94	Cx109	Tx105	Tx116	Cx90	Cx86	Cx96	Cx87	Cx56	Cx114	Cx117	Cx53	Cx68	Cx122	Cx135	Cx107	Cx108	Cx187
NC_018143.2	762437	substitution	T	G	G	G	G	T	T	G	G	T	T	T	T	G	G	T	T	T	T	T	T	T	T	T	T	G	G	Gx122	Gx104	Gx103	Gx112	Tx106	Tx118	Gx61 Tx8	Gx102	Tx106	Tx78	Tx49	Tx118	Gx79	Gx39	Tx78	Tx66	Tx143 Gx1	Tx108	Tx91	Tx150
NC_018143.2	763034	substitution	T	C	C	C	C	T	T	C	C	T	T	T	T	C	C	T	T	T	T	T	T	T	T	T	T	C	C	Cx118	Cx130	Cx120	Cx121	Tx136	Tx85	Cx76 Gx9	Cx96	Tx111	Tx74	Tx56	Tx97	Cx58	Cx41	Tx72	Tx77	Tx153	Tx103	Tx102	Tx136
NC_018143.2	764998	substitution	C	C	C	C	C	C	C	C	C	C	C	G	G	C	C	C	C	C	C	C	C	C	C	C	C	C	C	Cx132	Cx140	Cx140 Gx1	Cx138	Cx135	Cx123	Cx79 Gx7	Cx125	Cx139	Cx106	Gx68	Gx123	Cx89	Cx34	Cx73	Cx98	Cx183	Cx131	Cx98	Cx191
NC_018143.2	765153	substitution	G	G	G	G	G	A	A	G	G	G	G	G	G	G	G	G	G	G	G	G	G	G	G	G	G	G	G	Gx127	Gx102	Gx98	Gx105	Ax119	Ax97	Gx56	Gx100	Gx94	Gx89	Gx46	Gx115	Gx89	Gx47	Gx68	Gx107 Ax1	Gx130	Gx85	Gx110	Gx164
NC_018143.2	767342	substitution	A	G	G	G	G	A	A	G	G	A	A	A	A	G	G	A	A	A	A	A	A	A	A	A	A	G	G	Gx39	Gx40	Gx46	Gx39	Ax61	Ax43	Gx33	Gx57	Ax44	Ax33	Ax23	Ax52	Gx80	Gx49 Ax3	Ax27	Ax53	Ax64	Ax44	Ax45	Ax67
NC_018143.2	767417	substitution	G	A	A	A	A	A	A	A	A	G	G	G	G	A	A	G	G	G	G	G	G	G	G	G	G	A	A	Ax91	Ax92	Ax97	Ax107	Ax95	Ax92	Ax64	Ax119	Gx92	Gx78	Gx22	Gx87	Ax83	Ax52	Gx55	Gx82	Gx113 Ax1	Gx89	Gx73	Gx148
NC_018143.2	769966	deletion	C	C	C	C	C	C	C	C	C	C	C	-	-	C	C	C	C	C	C	C	C	C	C	C	C	C	C	Cx119	Cx133	Cx143	Cx135	Cx138	Cx129	Cx67	Cx121	Cx121	Cx104	-x49	-x146	Cx72 -x1	Cx40	Cx68	Cx83	Cx167	Cx131	Cx101	Cx145
NC_018143.2	771097	substitution	C	A	A	C	C	C	C	C	C	C	C	C	C	C	C	C	C	C	C	C	C	C	C	C	C	C	C	Ax138 Cx1	Ax117	Cx142	Cx128	Cx148	Cx147	Cx81	Cx150	Cx134	Cx108	Cx54	Cx108	Cx122	Cx73	Cx77	Cx88	Cx168	Cx131	Cx107	Cx186
NC_018143.2	773434	substitution	G	G	G	G	G	G	G	G	G	G	G	C	C	G	G	G	G	G	G	G	G	G	G	G	G	G	G	Gx91	Gx87	Gx128	Gx91	Gx137	Gx152	Gx102	Gx124	Gx148	Gx113	Cx32	Cx111	Gx98	Gx52	Gx66	Gx86	Gx174	Gx123	Gx106	Gx154
NC_018143.2	773812	substitution	G	G	G	G	G	G	G	G	G	G	G	A	A	G	G	G	G	G	G	G	G	G	G	G	G	G	G	Gx124	Gx117	Gx163	Gx115	Gx125	Gx170	Gx100	Gx143	Gx159	Gx131	Ax39	Ax154	Gx86	Gx48	Gx95	Gx62	Gx194	Gx146	Gx118	Gx156
NC_018143.2	775642	substitution	T	C	C	C	C	C	C	C	C	C	C	C	C	C	C	C	C	C	C	C	C	C	C	C	C	C	C	Cx117	Cx122	Cx109	Cx116	Cx154	Cx147	Cx90	Cx105	Cx161	Cx110	Cx54	Cx147	Cx87 Ax1	Cx44	Cx66	Cx74	Cx168	Cx131	Cx112	Cx202
NC_018143.2	776103	substitution	G	A	A	A	A	G	G	A	A	G	G	G	G	A	A	G	G	G	G	G	G	G	G	G	G	A	A	Ax128	Ax136	Ax148	Ax129	Gx145	Gx135	Ax95	Ax136	Gx130	Gx101	Gx47	Gx153	Ax76	Ax42	Gx80	Gx77	Gx161 Ax1	Gx142	Gx118	Gx182
NC_018143.2	778082	substitution	C	C	C	C	C	T	T	C	C	C	C	C	C	C	C	C	C	C	C	C	C	C	C	C	C	C	C	Cx144	Cx129	Cx91	Cx116	Tx109	Tx106	Cx69	Cx122	Cx126	Cx98	Cx53	Cx134	Cx76	Cx46 Gx1	Cx70	Cx76	Cx191 Tx1	Cx121	Cx114	Cx178
NC_018143.2	780630	substitution	G	G	G	G	G	G	G	G	G	G	G	G	G	G	G	A	A	G	G	G	G	G	G	G	G	G	G	Gx99	Gx95	Gx89	Gx80	Gx93	Gx106	Gx48	Gx68	Gx92	Gx84	Gx30	Gx98	Gx75 Ax1	Gx48	Ax64	Ax81	Gx87	Gx78	Gx86	Gx127
NC_018143.2	781398	substitution	T	C	C	C	C	C	C	C	C	C	C	C	C	C	C	C	C	C	C	C	C	C	C	C	C	C	C	Cx110	Cx98	Cx112	Cx105	Cx75	Cx92	Cx57	Cx103	Cx115	Cx66	Cx38	Cx93	Cx82	Cx41	Cx64	Cx71	Cx138	Cx94	Cx66	Cx139 Tx1
NC_018143.2	784443	substitution	G	G	G	G	G	G	G	G	G	G	G	T	T	G	G	G	G	G	G	G	G	G	G	G	G	G	G	Gx106	Gx105	Gx101	Gx100	Gx100	Gx97	Gx82	Gx119	Gx87	Gx88	Tx47	Tx96	Gx106	Gx51	Gx75	Gx105	Gx133	Gx87	Gx115	Gx154
NC_018143.2	787122	substitution	A	A	A	A	A	A	A	G	G	A	A	A	A	A	A	A	A	A	A	A	A	A	A	A	A	A	A	Ax132	Ax116	Ax128	Ax140	Ax122	Ax112	Gx102 Ax1	Gx133	Ax114	Ax83	Ax34	Ax123	Ax119	Ax70	Ax78	Ax62	Ax177	Ax126	Ax113	Ax179
NC_018143.2	788262	substitution	G	G	G	G	G	T	T	G	G	G	G	G	G	G	G	G	G	G	G	G	G	G	G	G	G	G	G	Gx144	Gx139	Gx138	Gx130	Tx143	Tx151	Gx99	Gx152	Gx139	Gx131	Gx59	Gx140	Gx99	Gx65	Gx78	Gx80	Gx140	Gx143	Gx106	Gx190
NC_018143.2	788618	substitution	G	C	C	C	C	G	G	C	C	G	G	G	G	C	C	G	G	G	G	G	G	G	G	G	G	C	C	Cx148	Cx152 Gx1	Cx162	Cx135	Gx159	Gx163	Cx94	Cx161	Gx136	Gx129	Gx77	Gx152	Cx111	Cx67	Gx92	Gx86	Gx181 Cx1	Gx165	Gx130	Gx223
NC_018143.2	790183	substitution	A	A	A	A	A	A	A	A	A	A	A	G	G	A	A	A	A	A	A	A	A	A	A	A	A	A	A	Ax92	Ax103	Ax117	Ax95	Ax95	Ax116	Ax68	Ax110	Ax109	Ax86	Gx53	Gx116	Ax87	Ax47	Ax72	Ax61	Ax132	Ax108	Ax96	Ax127
NC_018143.2	791408	substitution	C	C	C	C	C	C	C	C	C	C	C	C	C	C	C	C	C	C	C	C	C	T	T	C	C	C	C	Cx164	Cx135	Cx173	Cx151	Cx147	Cx125	Cx103	Cx180 Tx1	Cx153	Cx122	Cx66	Cx161	Cx168	Cx73	Cx91	Cx103	Cx180	Cx133	Cx110	Cx231
NC_018143.2	794090	substitution	C	G	G	C	C	C	C	C	C	C	C	C	C	C	C	C	C	C	C	C	C	C	C	C	C	C	C	Gx115	Gx97	Cx132	Cx98	Cx106	Cx115	Cx71	Cx115	Cx98	Cx76	Cx41	Cx104	Cx131	Cx55	Cx49	Cx63	Cx154	Cx124	Cx89	Cx165
NC_018143.2	796512	substitution	G	G	G	G	G	G	G	G	G	G	G	T	T	G	G	G	G	G	G	G	G	G	G	G	G	G	G	Gx100	Gx107	Gx137	Gx103	Gx98	Gx121	Gx81	Gx123	Gx109	Gx75 Ax1	Tx34	Tx104	Gx96	Gx61 Cx1	Gx82	Gx106	Gx149	Gx107	Gx103	Gx141
NC_018143.2	798782	substitution	T	C	C	C	C	T	T	C	C	T	T	T	T	C	C	T	T	T	T	T	T	T	T	T	T	C	C	Cx55	Cx77	Cx90	Cx71	Tx71	Tx65	Cx53	Cx72	Tx83	Tx51	Tx28	Tx55	Cx98	Cx47	Tx55	Tx98	Tx100	Tx76	Tx70	Tx103
NC_018143.2	798937	substitution	C	A	A	A	A	C	C	A	A	C	C	C	C	A	A	C	C	C	C	C	C	C	C	C	C	A	A	Ax102	Ax120	Ax104	Ax88	Cx100	Cx96	Ax72	Ax112	Cx106	Cx76	Cx48	Cx104	Ax132	Ax58	Cx53	Cx80	Cx110	Cx85	Cx98	Cx183
NC_018143.2	799140	deletion	C	C	C	-	-	C	C	-	-	C	C	C	C	-	-	C	C	C	C	C	C	C	C	C	C	-	-	Cx96	Cx101	-x110 Cx6	-x114 Cx6	Cx100	Cx91	-x61 Cx3	-x101 Cx7	Cx89	Cx81	Cx41	Cx80	-x98 Cx4	-x47 Cx4	Cx58	Cx74	Cx106	Cx110	Cx101	Cx140
NC_018143.2	800033	substitution	C	C	C	T	T	C	C	T	T	C	C	C	C	T	T	C	C	C	C	C	C	C	C	C	C	T	T	Cx130 Tx1	Cx105	Tx134	Tx86	Cx123	Cx109	Tx87	Tx123	Cx120	Cx93	Cx43	Cx119	Tx110	Tx57	Cx58	Cx92	Cx129	Cx101	Cx97	Cx169
NC_018143.2	800038	substitution	C	C	C	T	T	C	C	T	T	C	C	C	C	T	T	C	C	C	C	C	C	C	C	C	C	T	T	Cx123	Cx109	Tx139	Tx90	Cx122	Cx104	Tx88	Tx126	Cx121	Cx95	Cx46	Cx115	Tx105	Tx53	Cx61	Cx93	Cx132	Cx98	Cx100	Cx173
NC_018143.2	803999	substitution	C	C	C	C	C	C	C	C	C	C	C	C	C	C	C	C	C	C	C	T	T	C	C	C	C	C	C	Cx105	Cx94	Cx98	Cx91	Cx90	Cx110	Cx62	Cx105	Cx107	Cx77	Cx29	Cx103	Cx103	Cx76	Cx42	Cx58	Cx119	Cx105	Tx79	Tx130
NC_018143.2	805666	substitution	G	G	G	G	G	T	T	G	G	G	G	G	G	G	G	G	G	G	G	G	G	G	G	G	G	G	G	Gx137	Gx136	Gx176	Gx152	Tx143	Tx138	Gx110	Gx163	Gx126	Gx102	Gx52	Gx148	Gx122	Gx58	Gx71	Gx93	Gx162 Cx1	Gx153	Gx134	Gx183
NC_018143.2	807408	substitution	C	T	T	T	T	C	C	T	T	C	C	C	C	T	T	C	C	C	C	C	C	C	C	C	C	T	T	Tx108	Tx140	Tx128	Tx146	Cx130	Cx99	Tx94 Cx11	Tx141	Cx123	Cx83	Cx57	Cx120	Tx105 Cx1	Tx51 Ax1	Cx64	Cx99	Cx137	Cx97	Cx119	Cx156 Ax1
NC_018143.2	809809	substitution	C	C	C	C	C	C	C	C	C	T	T	C	C	C	C	C	C	T	T	T	T	C	C	C	C	C	C	Cx115	Cx119	Cx98	Cx138	Cx98	Cx100	Cx59	Cx105	Tx100	Tx86	Cx35	Cx98	Cx78	Cx43	Cx53	Cx75	Tx112	Tx92	Tx87	Tx115
NC_018143.2	813281	substitution	G	G	G	G	G	G	G	G	G	A	A	G	G	G	G	G	G	G	G	G	G	G	G	G	G	G	G	Gx98	Gx103	Gx109	Gx112	Gx84	Gx109	Gx76	Gx119	Ax102	Ax76	Gx54	Gx115	Gx63	Gx28	Gx73	Gx72	Gx131	Gx76	Gx92	Gx150
NC_018143.2	820486	substitution	G	T	T	T	T	T	T	T	T	T	T	T	T	T	T	G	G	T	T	T	T	G	G	G	G	T	T	Tx160	Tx139	Tx132	Tx106	Tx115	Tx124	Tx88	Tx121	Tx135	Tx109	Tx44	Tx161 Gx1	Tx79	Tx36	Gx67	Gx72	Tx211	Tx145	Tx89	Tx184
NC_018143.2	820737	substitution	A	G	G	G	G	A	A	G	G	A	A	A	A	G	G	A	A	A	A	A	A	A	A	A	A	G	G	Gx141	Gx114	Gx112	Gx110	Ax119	Ax147	Gx75	Gx116	Ax119	Ax103	Ax57	Ax152 Cx1	Gx96	Gx56	Ax81	Ax74	Ax208 Gx1	Ax150 Gx1	Ax101	Ax174
NC_018143.2	820755	substitution	C	T	T	T	T	C	C	T	T	C	C	C	C	T	T	C	C	C	C	C	C	C	C	C	C	T	T	Tx141	Tx104	Tx106	Tx101	Cx119	Cx129	Tx67	Tx107	Cx117	Cx103	Cx61	Cx141	Tx81	Tx47	Cx70	Cx74	Cx194	Cx149	Cx84	Cx156
NC_018143.2	821105	substitution	C	C	C	C	C	C	C	C	C	T	T	C	C	C	C	C	C	T	T	T	T	C	C	C	C	C	C	Cx137	Cx131	Cx123	Cx138	Cx138	Cx159	Cx84	Cx136	Tx159	Tx97	Cx61	Cx168	Cx113	Cx48	Cx94	Cx72	Tx247	Tx148	Tx122	Tx188
NC_018143.2	821521	substitution	C	C	C	T	T	C	C	T	T	C	C	C	C	C	C	C	C	C	C	C	C	C	C	C	C	C	C	Cx101	Cx116	Tx116	Tx107	Cx109	Cx107	Tx92	Tx122	Cx112	Cx88	Cx41	Cx135	Cx78	Cx41	Cx81	Cx54	Cx211	Cx148	Cx95	Cx153
NC_018143.2	821802	substitution	A	A	A	A	A	A	A	A	A	A	A	A	A	A	A	A	A	A	A	A	A	A	A	A	A	G	G	Ax132	Ax145	Ax145	Ax107	Ax165	Ax156	Ax76	Ax124	Ax140	Ax116	Ax70	Ax176	Ax106	Ax44	Ax74	Ax80	Ax208	Ax145	Ax113	Ax159
NC_018143.2	822594	substitution	G	C	C	G	G	G	G	G	G	G	G	G	G	G	G	G	G	G	G	G	G	G	G	G	G	G	G	Cx99	Cx105	Gx92	Gx79	Gx81	Gx85	Gx70	Gx82	Gx104	Gx76	Gx47	Gx100	Gx98	Gx43	Gx56	Gx72	Gx148	Gx92	Gx80	Gx130
NC_018143.2	828531	deletion	T	T	T	T	T	T	T	T	T	T	T	N	-	T	T	T	T	T	T	T	T	T	T	T	T	T	T	Tx122	Tx124	Tx125	Tx120	Tx121	Tx140	Tx76	Tx126	Tx127	Tx115	-x24 Tx11	-x81 Tx24	Tx87	Tx50 Ax1	Tx82	Tx69	Tx206	Tx150	Tx89	Tx204
NC_018143.2	828532	deletion	C	C	C	C	C	C	C	C	C	C	C	N	-	C	C	C	C	C	C	C	C	C	C	C	C	C	C	Cx122	Cx124	Cx126	Cx118	Cx121	Cx137	Cx75	Cx126	Cx127	Cx111	-x24 Cx10	-x81 Cx23	Cx89	Cx50	Cx82	Cx69	Cx209	Cx149	Cx89	Cx200
NC_018143.2	828533	deletion	G	G	G	G	G	G	G	G	G	G	G	N	-	G	G	G	G	G	G	G	G	G	G	G	G	G	G	Gx124	Gx129	Gx129	Gx118	Gx122	Gx137 Tx1	Gx75	Gx128	Gx126	Gx113	-x24 Gx10	-x81 Gx22	Gx90	Gx51	Gx82	Gx68	Gx208	Gx150	Gx89	Gx202
NC_018143.2	828534	deletion	G	G	G	G	G	G	G	G	G	G	G	N	-	G	G	G	G	G	G	G	G	G	G	G	G	G	G	Gx125	Gx129	Gx127	Gx116	Gx124	Gx141	Gx74	Gx125	Gx124	Gx113	-x24 Gx10	-x81 Gx21	Gx89	Gx52	Gx83 Cx1	Gx68	Gx203	Gx149	Gx91	Gx206
NC_018143.2	828535	deletion	T	T	T	T	T	T	T	T	T	T	T	N	-	T	T	T	T	T	T	T	T	T	T	T	T	T	T	Tx125	Tx128	Tx127	Tx117	Tx125	Tx142	Tx76	Tx128	Tx124	Tx114	-x24 Tx10 Gx1	-x81 Tx18 Gx1	Tx88	Tx51	Tx84	Tx68	Tx204	Tx148	Tx93	Tx203 Ax1 Gx1
NC_018143.2	828536	deletion	G	G	G	G	G	G	G	G	G	G	G	N	-	G	G	G	G	G	G	G	G	G	G	G	G	G	G	Gx129	Gx128	Gx128	Gx117	Gx124	Gx140	Gx76	Gx125	Gx127	Gx116	-x24 Gx11	-x81 Gx21	Gx89	Gx52	Gx83	Gx69	Gx208	Gx148	Gx94	Gx205
NC_018143.2	828537	deletion	T	T	T	T	T	T	T	T	T	T	T	N	-	T	T	T	T	T	T	T	T	T	T	T	T	T	T	Tx124	Tx131	Tx129	Tx120	Tx121	Tx139	Tx75	Tx125	Tx128	Tx116	-x24 Tx9	-x81 Tx23	Tx89	Tx52	Tx82	Tx69	Tx211 Gx1	Tx147	Tx95	Tx205
NC_018143.2	828538	deletion	G	G	G	G	G	G	G	G	G	G	G	N	-	G	G	G	G	G	G	G	G	G	G	G	G	G	G	Gx126	Gx131	Gx126	Gx125	Gx123	Gx138	Gx77	Gx127	Gx128	Gx115	-x24 Gx8	-x81 Gx20	Gx75 Cx1	Gx46	Gx83	Gx68	Gx211	Gx148	Gx93	Gx204
NC_018143.2	828539	deletion	C	C	C	C	C	C	C	C	C	C	C	N	-	C	C	C	C	C	C	C	C	C	C	C	C	C	C	Cx124	Cx131	Cx124	Cx125	Cx127	Cx139	Cx77	Cx127	Cx129	Cx115	-x24 Cx8	-x81 Cx18	Cx79	Cx51	Cx82	Cx71	Cx213	Cx150	Cx93	Cx208
NC_018143.2	828540	deletion	T	T	T	T	T	T	T	T	T	T	T	N	-	T	T	T	T	T	T	T	T	T	T	T	T	T	T	Tx124	Tx132	Tx122	Tx125	Tx128	Tx136	Tx78	Tx126	Tx128	Tx115	-x24 Tx3 Ax2 Cx2	-x81 Tx7 Ax4 Cx3	Tx71	Tx49	Tx83	Tx64	Tx213	Tx146	Tx87	Tx204
NC_018143.2	828541	deletion	A	A	A	A	A	A	A	A	A	A	A	N	-	A	A	A	A	A	A	A	A	A	A	A	A	A	A	Ax125	Ax130	Ax121	Ax121	Ax130	Ax140	Ax81	Ax123 Gx1	Ax127	Ax111	-x24 Gx5 Ax1	-x81 Gx10 Ax1	Ax75	Ax53	Ax85	Ax68	Ax214	Ax148	Ax88	Ax201
NC_018143.2	828542	deletion	G	G	G	G	G	G	G	G	G	G	G	N	-	G	G	G	G	G	G	G	G	G	G	G	G	G	G	Gx121	Gx132	Gx116	Gx125	Gx132	Gx139	Gx82	Gx121	Gx128	Gx110	-x24 Gx4 Ax2 Cx1	-x84 Gx12 Ax2	Gx74	Gx51	Gx85	Gx66	Gx214 Ax1	Gx145	Gx88	Gx197
NC_018143.2	830872	insertion-before	-	GC	GC	GC	GC	-	-	GC	GC	-	-	-	-	GC	GC	-	-	-	-	-	-	-	-	-	-	GC	GC	GCx100 -x5	GCx86 -x10	GCx83 -x11	GCx90 -x10	-x102	-x102	GCx76 -x9	GCx86 -x7	-x86 GCx1	-x76	-x35	-x112	GCx120 -x6	GCx48 -x4	-x64	-x113	-x178	-x120	-x81	-x151
NC_018143.2	832711	substitution	A	A	A	A	A	C	C	A	A	A	A	A	A	A	A	A	A	A	A	A	A	A	A	A	A	A	A	Ax119	Ax126	Ax121	Ax110	Cx110	Cx136	Ax79	Ax121	Ax133	Ax105	Ax61	Ax94	Ax71	Ax54	Ax66	Ax79	Ax164	Ax167	Ax109	Ax153
NC_018143.2	834860	substitution	C	T	T	C	C	C	C	C	C	C	C	C	C	C	C	C	C	C	C	C	C	C	C	C	C	C	C	Tx128	Tx124	Cx132	Cx149 Ax1	Cx139	Cx143	Cx86	Cx135	Cx163	Cx90	Cx46	Cx134	Cx70	Cx25	Cx91	Cx57	Cx176 Tx1	Cx146	Cx106	Cx159
NC_018143.2	835559	substitution	G	G	G	T	T	G	G	T	T	G	G	G	G	T	T	G	G	G	G	G	G	G	G	G	G	T	T	Gx50	Gx67	Tx99	Tx66	Gx59	Gx72	Tx61	Tx103	Gx79	Gx64	Gx26	Gx79	Tx39 Gx1	Tx31	Gx31	Gx40 -x1	Gx121	Gx79	Gx46	Gx76
NC_018143.2	836091	substitution	G	G	G	G	G	G	G	G	G	G	G	A	A	G	G	G	G	G	G	G	G	G	G	G	G	G	G	Gx51	Gx71	Gx93	Gx65	Gx81	Gx95	Gx65	Gx95	Gx66	Gx62	Ax20	Ax82	Gx70	Gx24	Gx40	Gx42	Gx104	Gx86	Gx66	Gx97
NC_018143.2	838142	substitution	C	C	C	C	C	C	C	C	C	C	C	C	C	C	C	C	C	C	C	C	C	C	C	A	A	C	C	Cx41	Cx44	Cx73	Cx60	Cx56	Cx55	Cx34	Cx59	Cx62	Cx43	Cx22	Cx66	Cx71	Cx22	Cx19	Cx46	Cx62	Cx59	Cx38	Cx98 Tx1
NC_018143.2	838531	deletion	C	C	C	C	C	C	C	C	C	-	-	C	C	C	C	C	C	-	-	-	-	C	C	C	C	C	C	Cx47	Cx59	Cx76	Cx63	Cx63	Cx74	Cx35	Cx66	-x70	-x54	Cx24	Cx72	Cx45	Cx37	Cx35	Cx33	-x94	-x83	-x50	-x91
NC_018143.2	838532	deletion	T	T	T	T	T	T	T	T	T	-	-	T	T	T	T	T	T	-	-	-	-	T	T	T	T	T	T	Tx47	Tx59 Cx1	Tx77	Tx62	Tx63	Tx74	Tx35	Tx65	-x70	-x55	Tx24	Tx75	Tx46	Tx34	Tx36	Tx33	-x92	-x85	-x50	-x90
NC_018143.2	840850	substitution	C	T	T	C	C	C	C	C	C	C	C	N	C	C	C	C	C	C	C	C	C	C	C	C	C	C	C	Tx37	Tx29	Cx41	Cx23	Cx26	Cx26	Cx13	Cx33	Cx41	Cx18	Cx7	Cx26	Cx63	Cx30	Cx15	Cx37	Cx34	Cx35	Cx22	Cx71
NC_018143.2	841293	deletion	A	-	-	A	A	A	A	A	A	A	A	A	A	A	A	A	A	A	A	A	A	A	A	A	A	A	A	-x113	-x76	Ax108	Ax85	Ax98	Ax94	Ax59	Ax93	Ax98	Ax92	Ax26	Ax109	Ax78	Ax36	Ax50	Ax93	Ax132	Ax117	Ax95	Ax141
NC_018143.2	841294	deletion	A	-	-	A	A	A	A	A	A	A	A	A	A	A	A	A	A	A	A	A	A	A	A	A	A	A	A	-x113	-x75	Ax109	Ax87	Ax98	Ax95	Ax60	Ax92	Ax99	Ax93	Ax26	Ax109	Ax78	Ax35	Ax50	Ax94	Ax134	Ax116	Ax95	Ax141
NC_018143.2	841767	substitution	G	C	C	C	C	C	C	C	C	C	C	C	C	C	C	C	C	C	C	C	C	C	C	C	C	C	C	Cx136	Cx134	Cx140 Tx1	Cx149	Cx147	Cx120	Cx88	Cx118	Cx164	Cx99	Cx56	Cx129	Cx104 Tx2	Cx57	Cx79	Cx86	Cx179	Cx142	Cx123	Cx196
NC_018143.2	842114	substitution	C	C	C	G	G	C	C	G	G	C	C	C	C	C	C	C	C	C	C	C	C	C	C	C	C	C	C	Cx75	Cx88	Gx96	Gx92	Cx86	Cx76	Gx59	Gx84	Cx93	Cx65	Cx34	Cx84	Cx94	Cx37	Cx53	Cx64	Cx79	Cx96	Cx91	Cx151 Gx1
NC_018143.2	842156	substitution	G	A	A	G	G	G	G	G	G	G	G	G	G	G	G	G	G	G	G	G	G	G	G	G	G	G	G	Ax76	Ax83	Gx85	Gx84	Gx86	Gx84	Gx54	Gx63	Gx90	Gx64	Gx38	Gx78	Gx64	Gx25	Gx44	Gx60	Gx85	Gx100	Gx73	Gx127
NC_018143.2	844524	substitution	G	G	G	G	G	G	G	G	G	G	G	A	A	G	G	G	G	G	G	G	G	G	G	G	G	G	G	Gx116	Gx92	Gx103	Gx79	Gx83	Gx93	Gx56	Gx80 Tx1	Gx89	Gx85	Ax41	Ax135	Gx89	Gx48	Gx43	Gx58	Gx141	Gx115	Gx81	Gx143
NC_018143.2	846015	substitution	C	C	C	T	T	C	C	T	T	C	C	C	C	T	T	C	C	C	C	C	C	C	C	C	C	T	T	Cx130	Cx110	Tx140	Tx133	Cx141	Cx158	Tx78	Tx122	Cx135	Cx136	Cx46	Cx161	Tx101	Tx52	Cx69	Cx88	Cx185	Cx140	Cx98	Cx219
NC_018143.2	846259	substitution	C	C	C	C	C	C	C	C	C	C	C	C	C	C	C	A	A	C	C	C	C	A	A	A	A	C	C	Cx73	Cx73	Cx94	Cx78	Cx79	Cx82	Cx65	Cx85	Cx67	Cx60	Cx30	Cx96	Cx64 Ax1	Cx47	Ax43	Ax60	Cx117	Cx102 Ax1	Cx60	Cx105
NC_018143.2	846693	substitution	G	G	G	T	T	G	G	T	T	G	G	G	G	T	T	G	G	G	G	G	G	G	G	G	G	T	T	Gx76	Gx70	Tx103	Tx63	Gx68	Gx114	Tx64	Tx89	Gx86	Gx84	Gx24	Gx84	Tx50	Tx27	Gx38	Gx43	Gx108	Gx98	Gx48	Gx89
NC_018143.2	847998	substitution	T	C	C	C	C	T	T	C	C	T	T	T	T	C	C	T	T	T	T	T	T	T	T	T	T	C	C	Cx89	Cx98	Cx98	Cx104	Tx86	Tx110	Cx58	Cx105	Tx105	Tx86	Tx34	Tx98	Cx133	Cx67	Tx47	Tx64	Tx111	Tx96 Cx1	Tx90	Tx143 Cx1
NC_018143.2	850594	substitution	C	C	C	C	C	T	T	C	C	C	C	C	C	C	C	C	C	C	C	C	C	C	C	C	C	C	C	Cx128	Cx148	Cx142	Cx143	Tx156	Tx139 Cx1	Cx109	Cx154	Cx131	Cx141	Cx49	Cx141	Cx141	Cx68	Cx78	Cx118	Cx179	Cx145	Cx128	Cx226
NC_018143.2	850780	substitution	C	C	C	C	C	T	T	C	C	C	C	C	C	C	C	C	C	C	C	C	C	C	C	C	C	C	C	Cx108	Cx118	Cx133	Cx130	Tx147	Tx130	Cx110	Cx147	Cx140	Cx107	Cx59	Cx150	Cx141	Cx85	Cx79	Cx106	Cx177	Cx140	Cx120	Cx201
NC_018143.2	852802	substitution	C	C	C	T	T	C	C	T	T	C	C	C	C	T	T	C	C	C	C	C	C	C	C	C	C	T	T	Cx107	Cx108	Tx104	Tx72	Cx95	Cx86	Tx61	Tx105	Cx83	Cx74	Cx40	Cx94	Tx63	Tx28	Cx50	Cx57	Cx143	Cx107	Cx90	Cx126
NC_018143.2	852913	substitution	C	T	T	T	T	T	T	T	T	T	T	T	T	T	T	T	T	T	T	T	T	T	T	T	T	T	T	Tx102	Tx96	Tx88	Tx96	Tx107	Tx100	Tx71	Tx98	Tx91	Tx72	Tx20	Tx88	Tx86	Tx43	Tx67	Tx52	Tx149	Tx97	Tx87	Tx117
NC_018143.2	854256	deletion	C	-	-	-	-	-	-	-	-	-	-	-	-	-	-	-	-	-	-	-	-	-	-	-	-	-	-	-x117 Cx3	-x91 Cx6	-x94 Cx4	-x120 Cx2	-x111 Cx9	-x85 Cx5	-x49 Cx2	-x97 Cx3	-x67 Cx8 Ax1	-x79 Cx3	-x33 Cx6	-x95 Cx10	-x78 Cx4	-x36 Cx4	-x45 Cx5	-x71 Cx2	-x108 Cx4	-x98 Cx8	-x86 Cx6	-x139 Cx12
NC_018143.2	854257	deletion	C	C	C	C	C	C	C	C	C	C	C	C	C	C	C	-	-	C	C	C	C	-	-	-	-	C	C	Cx124 -x1	Cx98	Cx98	Cx123 -x1	Cx119	Cx88 -x1	Cx50	Cx101	Cx75	Cx83	Cx38	Cx103 Ax1	Cx82 -x1	Cx39	-x46 Cx3	-x71 Cx1	Cx111	Cx103	Cx92 -x1	Cx148 -x1
NC_018143.2	856311	substitution	C	T	T	C	C	C	C	C	C	C	C	C	C	C	C	C	C	C	C	C	C	C	C	C	C	C	C	Tx132	Tx106	Cx109	Cx110	Cx129	Cx83	Cx57	Cx121	Cx106	Cx91	Cx44	Cx111	Cx90	Cx47	Cx71	Cx87	Cx168	Cx90	Cx107	Cx137
NC_018143.2	857257	substitution	A	A	A	A	A	A	A	T	T	A	A	A	A	A	A	A	A	A	A	A	A	A	A	A	A	A	A	Ax118	Ax126	Ax123	Ax112	Ax109	Ax127	Tx70	Tx100	Ax126	Ax67	Ax54	Ax85	Ax85	Ax36	Ax76	Ax70	Ax159	Ax102	Ax95	Ax138
NC_018143.2	857646	substitution	C	G	G	C	C	C	C	C	C	C	C	C	C	C	C	C	C	C	C	C	C	C	C	C	C	C	C	Gx127	Gx130	Cx119	Cx93	Cx127	Cx111	Cx62	Cx110	Cx122	Cx72	Cx48	Cx93	Cx101	Cx48	Cx81	Cx80	Cx138 Gx1	Cx102	Cx89	Cx156
NC_018143.2	857699	substitution	A	G	G	G	G	G	G	G	G	G	G	G	G	G	G	G	G	G	G	G	G	G	G	G	G	G	G	Gx126	Gx125	Gx112	Gx115	Gx126	Gx116	Gx86	Gx128	Gx111	Gx80	Gx40	Gx130	Gx101	Gx47	Gx74	Gx92	Gx177	Gx123 Tx1	Gx97 Tx1	Gx172
NC_018143.2	858467	substitution	A	G	G	A	A	A	A	A	A	A	A	A	A	A	A	A	A	A	A	A	A	A	A	A	A	A	A	Gx123	Gx126	Ax70	Ax83	Ax71	Ax50	Ax45	Ax68	Ax66	Ax50	Ax33	Ax61	Ax89	Ax56	Ax38	Ax96	Ax108	Ax56	Ax83	Ax100
NC_018143.2	858627	substitution	T	T	T	T	T	T	T	T	T	T	T	T	T	T	T	C	C	T	T	T	T	T	T	T	T	T	T	Tx132	Tx130	Tx128	Tx138	Tx144	Tx143	Tx78	Tx155	Tx147	Tx91	Tx69	Tx165	Tx104	Tx46	Cx99	Cx65	Tx186	Tx122	Tx107	Tx204
NC_018143.2	859135	insertion-before	-	-	-	-	-	-	-	-	-	-	-	A	A	-	-	-	-	-	-	-	-	-	-	-	-	-	-	-x84	-x87	-x98	-x77	-x69	-x108	-x48	-x112	-x81	-x64	Ax45	Ax98	-x109	-x44	-x57	-x67	-x127	-x96	-x72	-x139
NC_018143.2	859652	substitution	C	C	C	C	C	C	C	C	C	C	C	C	C	C	C	T	T	C	C	C	C	C	C	T	T	C	C	Cx127	Cx116	Cx138	Cx103	Cx125	Cx121	Cx108	Cx115	Cx116	Cx109	Cx53	Cx149	Cx138	Cx67	Tx76	Tx124	Cx158	Cx123	Cx120	Cx187
NC_018143.2	859772	substitution	A	A	A	A	A	A	A	A	A	A	A	A	A	A	A	G	G	A	A	A	A	G	G	G	G	A	A	Ax119	Ax112	Ax133	Ax121	Ax131	Ax122	Ax91	Ax126	Ax127	Ax100	Ax60 Tx1	Ax139	Ax120	Ax52	Gx72	Gx98	Ax170	Ax136	Ax99	Ax190
NC_018143.2	868642	substitution	C	C	C	C	C	C	C	C	C	C	C	T	T	C	C	C	C	C	C	C	C	C	C	C	C	C	C	Cx166	Cx168	Cx151	Cx147	Cx124	Cx128	Cx89	Cx122	Cx149	Cx104	Tx49	Tx184	Cx80	Cx39	Cx89	Cx68	Cx210	Cx161 Ax1	Cx102	Cx212
NC_018143.2	869682	substitution	C	C	C	C	C	C	C	C	C	C	C	C	C	C	C	T	T	C	C	C	C	T	T	T	T	C	C	Cx104	Cx123	Cx105	Cx90	Cx117 Ax1	Cx119	Cx71	Cx99	Cx115	Cx82	Cx32	Cx123	Cx73	Cx47	Tx81	Tx63	Cx174	Cx110	Cx70	Cx165
NC_018143.2	871525	substitution	G	G	G	G	G	G	G	G	G	G	G	G	A	G	G	G	G	G	G	G	G	G	G	G	G	G	G	Gx118	Gx102	Gx108	Gx112	Gx113	Gx118	Gx77	Gx112	Gx128	Gx95	Gx39	Ax110	Gx92	Gx45	Gx59 Ax1	Gx56	Gx144	Gx137	Gx94	Gx176
NC_018143.2	872197	deletion	C	-	-	C	C	C	C	C	C	C	C	C	C	C	C	C	C	C	C	C	C	C	C	C	C	C	C	-x78 Cx16	-x81 Cx10	Cx128	Cx105	Cx100	Cx107	Cx77	Cx112	Cx127	Cx79	Cx46	Cx109	Cx122	Cx57	Cx56	Cx78	Cx152	Cx108	Cx73	Cx147
NC_018143.2	872198	deletion	G	-	-	G	G	G	G	G	G	G	G	G	G	G	G	G	G	G	G	G	G	G	G	G	G	G	G	-x78 Gx13	-x81 Gx8	Gx127	Gx104	Gx103	Gx106	Gx75	Gx113	Gx127	Gx78	Gx49	Gx111	Gx120	Gx57	Gx58	Gx78	Gx154	Gx116	Gx73	Gx147
NC_018143.2	872199	deletion	G	-	-	G	G	G	G	G	G	G	G	G	G	G	G	G	G	G	G	G	G	G	G	G	G	G	G	-x78 Tx13	-x81 Tx5	Gx123	Gx105	Gx105	Gx106	Gx76	Gx113	Gx127	Gx76	Gx48	Gx109	Gx120	Gx58	Gx57 Tx1	Gx79	Gx155	Gx113	Gx73	Gx147
NC_018143.2	872200	deletion	A	-	-	A	A	A	A	A	A	A	A	A	A	A	A	A	A	A	A	A	A	A	A	A	A	A	A	-x78 Ax11	-x81 Ax5	Ax123	Ax107	Ax109	Ax104	Ax76	Ax115	Ax128	Ax75	Ax48	Ax111	Ax119	Ax60	Ax59	Ax79	Ax160	Ax116	Ax74	Ax150
NC_018143.2	872201	deletion	A	-	-	A	A	A	A	A	A	A	A	A	A	A	A	A	A	A	A	A	A	A	A	A	A	A	A	-x78 Ax11	-x81 Ax5	Ax124	Ax108	Ax113	Ax104	Ax75	Ax115	Ax127	Ax73	Ax47	Ax112	Ax119	Ax59 Cx1	Ax58	Ax79	Ax161	Ax117	Ax74	Ax149
NC_018143.2	872202	deletion	A	-	-	A	A	A	A	A	A	A	A	A	A	A	A	A	A	A	A	A	A	A	A	A	A	A	A	-x78 Tx8 Ax1	-x81 Tx4	Ax126	Ax109	Ax114	Ax103	Ax77	Ax114 Gx1	Ax128	Ax71	Ax46	Ax111	Ax123	Ax62	Ax59	Ax80	Ax159	Ax117	Ax71	Ax149
NC_018143.2	872203	deletion	C	-	-	C	C	C	C	C	C	C	C	C	C	C	C	C	C	C	C	C	C	C	C	C	C	C	C	-x78 Cx5	-x81 Cx3	Cx127	Cx109	Cx115	Cx109	Cx80	Cx120	Cx130	Cx73	Cx48	Cx112	Cx123	Cx62	Cx59	Cx78 -x1	Cx165	Cx124	Cx71	Cx151
NC_018143.2	872204	deletion	C	-	-	C	C	C	C	C	C	C	C	C	C	C	C	C	C	C	C	C	C	C	C	C	C	C	C	-x78 Cx2 Gx1	-x81 Cx2	Cx128	Cx108	Cx113	Cx111	Cx79	Cx123	Cx131	Cx74	Cx48	Cx114	Cx124	Cx63	Cx60	Cx80	Cx165	Cx126	Cx71	Cx150
NC_018143.2	872205	deletion	A	-	-	A	A	A	A	A	A	A	A	A	A	A	A	A	A	A	A	A	A	A	A	A	A	A	A	-x78 Gx1	-x81	Ax128	Ax109	Ax113	Ax113	Ax82	Ax125	Ax132	Ax80	Ax47	Ax114	Ax124	Ax63	Ax63	Ax78	Ax162	Ax130	Ax72	Ax152
NC_018143.2	872206	deletion	C	-	-	C	C	C	C	C	C	C	C	C	C	C	C	C	C	C	C	C	C	C	C	C	C	C	C	-x78 Cx1	-x81 Cx1	Cx129	Cx110	Cx115	Cx113	Cx80	Cx127	Cx136	Cx80	Cx47	Cx114	Cx123	Cx63	Cx66	Cx78	Cx164	Cx131	Cx71	Cx153
NC_018143.2	872207	deletion	C	-	-	C	C	C	C	C	C	C	C	C	C	C	C	C	C	C	C	C	C	C	C	C	C	C	C	-x78 Gx4 Cx1	-x81 Cx2 Gx1	Cx130	Cx110	Cx114	Cx113	Cx82	Cx126	Cx137	Cx79	Cx46	Cx113	Cx125	Cx63	Cx67	Cx74 Ax1	Cx167	Cx127	Cx71	Cx153
NC_018143.2	874643	substitution	C	C	C	C	C	C	C	C	C	T	T	C	C	C	C	C	C	T	T	T	T	C	C	C	C	C	C	Cx133	Cx114	Cx164	Cx165	Cx133	Cx140	Cx104	Cx169	Tx124	Tx104 Cx1	Cx52	Cx115	Cx129	Cx75	Cx66 Tx1	Cx71	Tx149 Cx1	Tx118	Tx96	Tx163
NC_018143.2	874790	substitution	G	G	G	G	G	G	G	G	G	G	G	G	G	G	G	A	A	G	G	G	G	G	G	A	A	G	G	Gx153	Gx139	Gx151	Gx148	Gx141	Gx138	Gx90	Gx174	Gx142	Gx126	Gx55	Gx141	Gx212 Ax1	Gx93	Ax74	Ax113	Gx171	Gx158	Gx158	Gx244
NC_018143.2	874839	insertion-before	-	CG	CG	CG	CG	CG	CG	CG	CG	CG	CG	CG	CG	CG	CG	CG	CG	CG	CG	CG	CG	CG	CG	CG	CG	CG	CG	CGx130	CGx131	CGx144	CGx127	CGx105	CGx125	CGx90	CGx178	CGx139	CGx111	CGx44	CGx122	CGx171 GGx1	CGx71	CGx74	CGx100	CGx137	CGx135	CGx138	CGx201
NC_018143.2	876144	substitution	G	T	T	T	T	G	G	T	T	G	G	G	G	T	T	G	G	G	G	G	G	G	G	G	G	T	T	Tx116 Cx1	Tx122	Tx178	Tx151	Gx148	Gx127	Tx114	Tx161	Gx119	Gx137	Gx53	Gx155	Tx193	Tx96	Gx67	Gx95	Gx162	Gx127	Gx157	Gx218
NC_018143.2	876380	substitution	C	C	C	C	C	C	C	C	C	C	C	C	C	C	C	G	G	C	C	C	C	C	C	C	C	C	C	Cx140	Cx136	Cx181	Cx177	Cx160	Cx184	Cx127 Tx1	Cx170	Cx157	Cx136 Ax1	Cx56	Cx174	Cx147	Cx58	Gx85 Cx1	Gx79 Cx2	Cx174	Cx148	Cx143	Cx183
NC_018143.2	876381	substitution	T	T	T	T	T	T	T	T	T	T	T	T	T	T	T	C	C	T	T	T	T	T	T	C	C	T	T	Tx141	Tx138	Tx181	Tx177	Tx158	Tx183	Tx133	Tx168	Tx159	Tx135	Tx56	Tx173	Tx144	Tx59	Cx85 Tx1	Cx78 -x1 Gx1	Tx170	Tx149	Tx143 Ax1	Tx187
NC_018143.2	878177	substitution	G	G	G	G	G	G	G	G	G	A	A	G	G	G	G	G	G	A	A	A	A	G	G	G	G	G	G	Gx116	Gx124	Gx160	Gx115	Gx88	Gx113	Gx84	Gx116	Ax112	Ax85	Gx43	Gx114	Gx91	Gx54	Gx67	Gx80	Ax158	Ax139	Ax116 Tx1	Ax154
NC_018143.2	880565	substitution	G	T	T	T	T	T	T	T	T	T	T	T	T	T	T	T	T	T	T	T	T	T	T	T	T	T	T	Tx102	Tx109	Tx114	Tx129	Tx95	Tx102	Tx77	Tx144	Tx126	Tx89	Tx41	Tx109	Tx129	Tx61 Gx1	Tx58	Tx79	Tx139	Tx105	Tx90 Gx1	Tx150
NC_018143.2	880744	substitution	G	G	G	G	G	G	G	G	G	C	C	G	G	G	G	G	G	C	C	C	C	G	G	G	G	G	G	Gx126	Gx114	Gx134	Gx121	Gx112	Gx113	Gx85	Gx121	Cx113	Cx79	Gx49	Gx102	Gx165	Gx81	Gx51	Gx102	Cx164 Gx1	Cx131	Cx111	Cx174
NC_018143.2	882260	substitution	T	C	C	C	C	C	C	C	C	C	C	C	C	C	C	C	C	C	C	C	C	C	C	C	C	C	C	Cx137	Cx161	Cx167	Cx189	Cx171	Cx200	Cx133	Cx176	Cx187	Cx148	Cx56	Cx156	Cx135	Cx52	Cx89	Cx77	Cx262	Cx161	Cx143	Cx227
NC_018143.2	885518	substitution	C	C	C	C	C	C	C	C	C	G	G	C	C	C	C	C	C	G	G	G	G	C	C	C	C	C	C	Cx142	Cx112	Cx103	Cx123	Cx114	Cx103	Cx64	Cx120	Gx121	Gx90	Cx51	Cx113	Cx87	Cx52 Gx1	Cx73	Cx83 Tx1	Gx162	Gx131	Gx93	Gx138
NC_018143.2	885545	substitution	G	G	G	G	G	G	G	G	G	G	G	C	C	G	G	G	G	G	G	G	G	G	G	G	G	G	G	Gx131	Gx103	Gx118	Gx113	Gx97	Gx101	Gx57	Gx121	Gx112	Gx83	Cx48	Cx113	Gx72	Gx50	Gx55	Gx78	Gx173	Gx126	Gx83	Gx145
NC_018143.2	888922	substitution	A	A	A	G	G	A	A	G	G	A	A	A	A	G	G	A	A	A	A	A	A	A	A	A	A	N	N	Ax51	Ax54	Gx91	Gx109	Ax100	Ax103	Gx63	Gx99	Ax95	Ax67	Ax22	Ax47	Gx93	Gx40	Ax11	Ax25	Ax107	Ax98	Ax84	Ax143
NC_018143.2	889024	deletion	T	T	T	T	T	N	N	T	T	N	-	-	-	T	T	N	T	N	N	N	-	N	N	N	N	N	N	Tx34	Tx27	Tx102	Tx87	-x21 Tx15	-x16 Tx8	Tx66	Tx83	-x8	-x12	-x10	-x13	Tx76	Tx35		Tx10	-x10 Tx1	-x5	-x9 Tx1	-x22 Tx1
NC_018143.2	889025	substitution	G	G	G	G	G	N	N	G	G	N	C	C	C	G	G	N	G	N	N	N	C	N	N	N	N	N	N	Gx31	Gx25	Gx101	Gx87	Cx20 Gx16	Cx16 Gx11	Gx65	Gx82	Cx7	Cx11	Cx10	Cx11	Gx76	Gx34		Gx10	Cx10 Gx1	Cx5	Cx8 Gx1	Cx18 Gx1
NC_018143.2	889037	substitution	C	N	T	C	C	C	C	C	C	N	N	N	N	C	C	N	C	N	N	N	N	N	N	C	N	N	N	Tx16 Cx3	Tx18 Cx1	Cx93	Cx84	Cx34 -x4	Cx23	Cx66	Cx79	-x1 Cx1	-x4	-x1		Cx71	Cx29		Cx15	-x1 Tx1	-x1	Cx2 -x1	-x1 Cx1
NC_018143.2	889038	substitution	A	N	G	A	A	A	A	A	A	N	N	N	N	A	A	N	A	N	N	N	N	N	N	A	N	N	N	Gx16 Ax3	Gx18 Ax1	Ax91	Ax85	Ax34	Ax24	Ax64	Ax79	Ax1				Ax71	Ax29		Ax15	Gx1		Ax2	Ax1
NC_018143.2	889039	substitution	T	N	A	T	T	T	T	T	T	N	N	N	N	T	T	N	T	N	N	N	N	N	N	T	N	N	N	Ax16 Tx3	Ax16 Tx1	Tx91	Tx85	Tx34	Tx25	Tx63	Tx79	Tx1				Tx71	Tx28		Tx16	Ax1		Tx2	Tx1
NC_018143.2	891759	substitution	A	A	A	A	A	G	G	A	A	A	A	A	A	A	A	A	A	A	A	A	A	A	A	A	A	A	A	Ax125	Ax130	Ax126	Ax116	Gx107	Gx105	Ax71	Ax98	Ax92	Ax84	Ax44	Ax108	Ax112	Ax40	Ax73	Ax116	Ax152	Ax108	Ax91	Ax176
NC_018143.2	892186	substitution	T	T	T	T	T	T	T	T	T	C	C	T	T	T	T	T	T	C	C	C	C	T	T	T	T	T	T	Tx106	Tx90	Tx83	Tx107	Tx88	Tx98	Tx78	Tx88	Cx95	Cx68	Tx49	Tx86	Tx118	Tx52	Tx51	Tx61	Cx115 Tx1	Cx101	Cx66	Cx117
NC_018143.2	893463	substitution	G	G	G	G	G	A	A	G	G	G	G	G	G	G	G	G	G	G	G	G	G	G	G	G	G	G	G	Gx102	Gx100	Gx104	Gx92	Ax113	Ax105	Gx64	Gx96	Gx99	Gx69	Gx48	Gx101	Gx63	Gx35	Gx70	Gx70	Gx171	Gx109	Gx83	Gx143
NC_018143.2	893607	substitution	C	C	C	C	C	C	C	C	C	C	C	C	C	C	C	C	C	C	C	C	C	C	C	T	T	C	C	Cx109	Cx112	Cx118	Cx67	Cx88	Cx95	Cx63	Cx90	Cx117	Cx69	Cx48	Cx118	Cx74	Cx32	Cx54	Cx56	Cx126	Cx106	Cx80	Cx114
NC_018143.2	893736	substitution	T	G	G	G	G	G	G	G	G	G	G	G	G	G	G	G	G	G	G	G	G	G	G	G	G	G	G	Gx118	Gx121	Gx105	Gx102	Gx93	Gx104	Gx58	Gx88	Gx131	Gx62	Gx59	Gx138	Gx58	Gx40	Gx68	Gx76	Gx182	Gx93	Gx79	Gx143
NC_018143.2	896982	substitution	T	C	C	T	T	T	T	T	T	T	T	T	T	T	T	T	T	T	T	T	T	T	T	T	T	T	T	Cx110	Cx113	Tx118	Tx102	Tx99 Cx1	Tx105	Tx75	Tx117	Tx113	Tx76	Tx51	Tx132	Tx94	Tx68	Tx65	Tx81 Gx1	Tx198 Cx1	Tx139	Tx88	Tx191
NC_018143.2	897212	substitution	G	G	G	G	G	C	C	G	G	G	G	G	G	G	G	G	G	G	G	G	G	G	G	G	G	G	G	Gx155	Gx146	Gx166	Gx134	Cx132	Cx163	Gx82	Gx137	Gx152	Gx92	Gx58	Gx174	Gx122	Gx54	Gx113	Gx83	Gx236	Gx156	Gx130 Ax1	Gx228
NC_018143.2	900224	substitution	T	C	C	C	C	C	C	C	C	C	C	C	C	C	C	C	C	C	C	C	C	C	C	C	C	C	C	Cx87	Cx96	Cx88	Cx89	Cx102	Cx100	Cx64	Cx111	Cx97	Cx59	Cx38	Cx94	Cx126	Cx56	Cx43	Cx75	Cx126	Cx88	Cx53	Cx147
NC_018143.2	902416	substitution	C	C	C	C	C	T	T	C	C	C	C	C	C	C	C	C	C	C	C	C	C	C	C	C	C	C	C	Cx113	Cx109	Cx91	Cx118	Tx128	Tx110	Cx55	Cx87	Cx104	Cx73	Cx42	Cx110	Cx100	Cx45	Cx72	Cx73	Cx148	Cx131	Cx91	Cx152
NC_018143.2	902839	substitution	C	C	C	C	C	C	C	C	C	C	C	C	C	T	T	C	C	C	C	C	C	C	C	C	C	C	C	Cx114	Cx117	Cx90	Cx109	Cx131	Cx114	Cx67	Cx108	Cx97	Cx70	Cx50	Cx107	Tx77	Tx29	Cx68	Cx38	Cx151	Cx104	Cx71	Cx137
NC_018143.2	903540	substitution	G	T	T	T	T	G	G	T	T	G	G	G	G	T	T	G	G	G	G	G	G	G	G	G	G	T	T	Tx115	Tx137	Tx118	Tx125	Gx86	Gx95	Tx71	Tx125	Gx94	Gx44	Gx33	Gx72	Tx81	Tx38	Gx49	Gx87	Gx144	Gx69	Gx72	Gx145 Tx1
NC_018143.2	903553	substitution	T	C	C	C	C	C	C	C	C	C	C	C	C	C	C	C	C	C	C	C	C	C	C	C	C	C	C	Cx124	Cx132	Cx120	Cx145	Cx92	Cx93	Cx76	Cx128	Cx93	Cx50	Cx33	Cx77	Cx76	Cx38	Cx53	Cx73	Cx154	Cx74	Cx77	Cx156
NC_018143.2	903636	substitution	C	C	C	C	C	T	T	C	C	C	C	C	C	C	C	C	C	C	C	C	C	C	C	C	C	C	C	Cx117	Cx129	Cx114	Cx110	Tx121	Tx106	Cx67	Cx100	Cx122	Cx86	Cx43	Cx123	Cx48	Cx20	Cx74	Cx38	Cx175	Cx102	Cx72	Cx163
NC_018143.2	903916	substitution	T	C	C	C	C	C	C	C	C	C	C	C	C	C	C	C	C	C	C	C	C	C	C	C	C	C	C	Cx122	Cx121	Cx110	Cx118	Cx105	Cx103	Cx67	Cx109	Cx112	Cx72	Cx41	Cx105	Cx83	Cx40	Cx82	Cx66	Cx156	Cx96	Cx86	Cx172 Ax1
NC_018143.2	906379	substitution	T	T	T	T	T	T	T	T	T	T	T	T	T	T	T	T	T	T	T	T	T	C	C	T	T	T	T	Tx157 Gx1	Tx138	Tx112	Tx156	Tx142	Tx177	Tx89	Tx140	Tx126	Tx103	Tx67	Tx146	Tx113	Tx57	Tx85	Tx98	Tx230	Tx137	Tx139	Tx212 Cx1 Ax1
NC_018143.2	906745	substitution	T	C	C	C	C	T	T	C	C	T	T	T	T	C	C	T	T	T	T	T	T	T	T	T	T	C	C	Cx103	Cx93	Cx87	Cx84	Tx84	Tx115 Cx2	Cx51	Cx106	Tx99	Tx82	Tx40	Tx87	Cx60	Cx43	Tx58	Tx58	Tx178 Cx1	Tx91	Tx84	Tx127
NC_018143.2	906860	substitution	A	G	G	G	G	G	G	G	G	G	G	G	G	G	G	G	G	G	G	G	G	G	G	G	G	G	G	Gx132	Gx137	Gx129	Gx158 Ax1 Tx1	Gx122	Gx151	Gx98	Gx132	Gx134	Gx111	Gx58	Gx137	Gx85	Gx42	Gx84	Gx81	Gx249	Gx144	Gx116	Gx195 Cx1
NC_018143.2	907831	substitution	G	G	G	A	A	G	G	A	A	G	G	G	G	A	A	G	G	G	G	G	G	G	G	G	G	A	A	Gx130	Gx136	Ax140	Ax106	Gx135	Gx164	Ax81	Ax148	Gx141 Cx1	Gx104	Gx42	Gx133	Ax86	Ax49	Gx77	Gx66	Gx182	Gx136	Gx100	Gx174
NC_018143.2	909283	substitution	A	A	A	A	A	A	A	A	A	A	A	C	C	A	A	A	A	A	A	A	A	A	A	A	A	A	A	Ax51	Ax57	Ax48	Ax44	Ax54	Ax42	Ax28	Ax43	Ax62	Ax59	Cx22	Cx66	Ax75	Ax29	Ax33	Ax85	Ax56	Ax65	Ax57	Ax81
NC_018143.2	909433	substitution	G	G	G	G	G	G	G	G	G	G	G	T	T	G	G	G	G	G	G	G	G	G	G	G	G	G	G	Gx73	Gx71	Gx91	Gx66	Gx79	Gx62	Gx36	Gx77	Gx85	Gx78	Tx50	Tx106	Gx75	Gx43	Gx47	Gx76	Gx133	Gx95	Gx89	Gx141
NC_018143.2	909456	substitution	C	C	C	C	C	C	C	C	C	A	A	C	C	C	C	C	C	A	A	A	A	C	C	C	C	C	C	Cx82	Cx61	Cx71	Cx83	Cx65	Cx64	Cx30	Cx76	Ax80	Ax70	Cx41	Cx100	Cx73	Cx45	Cx46	Cx99	Ax118	Ax79 Gx1	Ax78	Ax107
NC_018143.2	909727	substitution	G	G	G	G	G	C	C	G	G	G	G	G	G	G	G	G	G	G	G	G	G	G	G	G	G	G	G	Gx114	Gx107	Gx94	Gx98	Cx97	Cx90	Gx56	Gx102	Gx124	Gx75	Gx48	Gx107	Gx69	Gx25	Gx62	Gx62	Gx133	Gx125	Gx76	Gx140
NC_018143.2	909946	substitution	C	C	C	C	C	C	C	C	C	C	C	C	C	C	C	C	C	C	C	C	C	C	C	C	C	T	T	Cx106	Cx86	Cx81	Cx104	Cx101	Cx120	Cx66	Cx81	Cx88	Cx69	Cx42	Cx110	Cx75	Cx42	Cx49	Cx75	Cx131	Cx101	Cx80	Cx150
NC_018143.2	910163	substitution	C	C	C	C	C	C	C	C	C	C	C	C	C	C	C	C	C	C	C	C	C	C	C	T	T	C	C	Cx120	Cx120	Cx103	Cx121	Cx128	Cx126	Cx66	Cx113	Cx94	Cx103	Cx46	Cx145	Cx73	Cx43	Cx55	Cx67	Cx131	Cx118	Cx113 Gx1	Cx162
NC_018143.2	910863	deletion	G	G	G	-	-	G	G	-	-	G	G	G	G	-	-	G	G	G	G	G	G	G	G	G	G	-	-	Gx97	Gx107	-x81	-x96	Gx94	Gx95	-x42	-x88	Gx102	Gx80	Gx51	Gx110	-x66	-x46	Gx65	Gx72	Gx152	Gx108	Gx90	Gx146
NC_018143.2	910864	deletion	A	A	A	-	-	A	A	-	-	A	A	A	A	-	-	A	A	A	A	A	A	A	A	A	A	-	-	Ax94	Ax109	-x82	-x97	Ax94	Ax92	-x42	-x88	Ax105	Ax77	Ax52	Ax110	-x66	-x46	Ax67	Ax73	Ax154	Ax106	Ax90	Ax150
NC_018143.2	913921	substitution	C	G	G	C	C	C	C	C	C	C	C	C	C	C	C	C	C	C	C	C	C	C	C	C	C	C	C	Gx116	Gx108	Cx116	Cx113	Cx111	Cx109	Cx58	Cx112	Cx104	Cx79	Cx45	Cx116	Cx88	Cx45 Ax1	Cx59	Cx59	Cx147	Cx99	Cx73	Cx137
NC_018143.2	915889	substitution	C	C	C	C	C	C	C	C	C	C	C	C	C	C	C	T	T	C	C	C	C	C	C	C	C	C	C	Cx49	Cx43	Cx40	Cx36	Cx33	Cx50	Cx25	Cx54	Cx45	Cx38	Cx13	Cx45	Cx50	Cx45	Tx65	Tx44	Cx67	Cx50	Cx36	Cx58
NC_018143.2	917908	substitution	C	C	C	C	C	A	A	C	C	C	C	C	C	C	C	C	C	C	C	C	C	C	C	C	C	C	C	Cx74	Cx86	Cx122	Cx120	Ax129	Ax117	Cx102	Cx128	Cx141	Cx108	Cx59	Cx119	Cx91	Cx43	Cx80	Cx84 Gx1	Cx166	Cx114	Cx101	Cx170
NC_018143.2	919387	substitution	T	T	T	T	T	T	T	T	T	T	T	T	T	T	T	C	C	T	T	T	T	C	C	C	C	T	T	Tx104	Tx97	Tx99	Tx111	Tx106	Tx105	Tx58	Tx97	Tx126	Tx73	Tx34	Tx115	Tx100	Tx61	Cx66	Cx91	Tx144	Tx100	Tx102	Tx164
NC_018143.2	919554	substitution	C	T	T	T	T	C	C	T	T	C	C	C	C	T	T	C	C	C	C	C	C	C	C	C	C	T	T	Tx133	Tx124	Tx101	Tx141	Cx141	Cx143	Tx68	Tx95	Cx124	Cx112	Cx52	Cx119	Tx80	Tx42	Cx84	Cx89	Cx190	Cx121	Cx101	Cx168
NC_018143.2	919577	substitution	T	T	T	T	T	C	C	T	T	T	T	T	T	T	T	T	T	T	T	T	T	T	T	T	T	T	T	Tx122	Tx132	Tx89	Tx134 Ax1	Cx126	Cx150	Tx74	Tx89	Tx124	Tx103	Tx51	Tx101	Tx100	Tx48	Tx92	Tx90	Tx176	Tx127	Tx103	Tx179
NC_018143.2	921816	substitution	C	G	G	G	G	G	G	G	G	G	G	G	G	G	G	G	G	G	G	G	G	G	G	G	G	G	G	Gx81	Gx81	Gx69	Gx67	Gx78	Gx86	Gx43	Gx76	Gx83	Gx60	Gx39	Gx79	Gx51 Cx1	Gx35	Gx44 Cx1	Gx75	Gx128	Gx80	Gx70	Gx123
NC_018143.2	921912	substitution	C	T	T	C	C	C	C	C	C	C	C	C	C	C	C	C	C	C	C	C	C	C	C	C	C	C	C	Tx114	Tx133	Cx99	Cx160	Cx116	Cx123	Cx88	Cx115	Cx143	Cx107	Cx53	Cx117	Cx82	Cx38	Cx87	Cx86	Cx193	Cx120	Cx146	Cx187
NC_018143.2	921951	substitution	C	C	C	C	C	A	A	C	C	C	C	C	C	C	C	C	C	C	C	C	C	C	C	C	C	C	C	Cx127	Cx115	Cx119	Cx154	Ax116	Ax103	Cx74	Cx114	Cx105	Cx117	Cx45	Cx109	Cx98	Cx38	Cx82	Cx79	Cx181	Cx114	Cx124	Cx168 Ax1
NC_018143.2	922822	substitution	G	C	C	G	G	G	G	G	G	G	G	G	G	G	G	G	G	G	G	G	G	G	G	G	G	G	G	Cx103	Cx99	Gx86	Gx107	Gx83	Gx93	Gx47	Gx117	Gx96	Gx72	Gx44	Gx76	Gx103	Gx42	Gx45	Gx67	Gx133	Gx103	Gx85	Gx145
NC_018143.2	923068	substitution	T	T	T	T	T	A	A	T	T	T	T	T	T	T	T	T	T	T	T	T	T	T	T	T	T	T	T	Tx113	Tx112	Tx112	Tx129	Ax146	Ax94	Tx76	Tx113	Tx141	Tx116	Tx53	Tx120	Tx102	Tx51	Tx72	Tx97	Tx140	Tx101	Tx122	Tx158
NC_018143.2	927388	substitution	A	N	N	N	N	N	N	N	N	N	N	N	N	N	N	N	N	G	N	N	N	N	N	N	N	N	N						Gx1							Gx4	Gx1	Gx6	Gx1	Gx13		Gx1	Gx4
NC_018143.2	931126	substitution	T	C	C	C	C	T	T	C	C	T	T	T	T	C	C	T	T	T	T	T	T	T	T	T	T	C	C	Cx135	Cx126	Cx157	Cx134	Tx147	Tx141	Cx102	Cx133	Tx148	Tx118	Tx46	Tx112	Cx103	Cx56	Tx87	Tx74	Tx181	Tx173	Tx102	Tx189
NC_018143.2	931243	substitution	G	T	T	G	G	G	G	G	G	G	G	G	G	G	G	G	G	G	G	G	G	G	G	G	G	G	G	Tx117	Tx97	Gx128	Gx93	Gx111	Gx104	Gx84	Gx115	Gx127	Gx106	Gx34	Gx109	Gx141	Gx48	Gx57	Gx81	Gx127	Gx104	Gx113	Gx176
NC_018143.2	931517	substitution	A	A	A	A	A	A	A	A	A	A	A	A	A	A	A	A	A	A	A	A	A	A	A	G	G	A	A	Ax143	Ax164	Ax177	Ax134	Ax158	Ax135	Ax112	Ax124	Ax149 Gx1	Ax150	Ax55	Ax114	Ax107	Ax75	Ax89	Ax92	Ax175	Ax154	Ax131	Ax207
NC_018143.2	931762	substitution	T	T	T	T	T	C	C	T	T	T	T	T	T	T	T	T	T	T	T	T	T	T	T	T	T	T	T	Tx112	Tx105	Tx100	Tx112	Cx125	Cx108 Tx1	Tx71	Tx123	Tx99	Tx104	Tx33	Tx101 Cx1	Tx155	Tx78	Tx61	Tx104	Tx150	Tx114	Tx95	Tx186
NC_018143.2	931895	substitution	C	C	C	C	C	C	C	C	C	C	C	G	G	C	C	C	C	C	C	C	C	C	C	C	C	C	C	Cx103	Cx117	Cx119	Cx113	Cx117	Cx90	Cx89	Cx113	Cx124	Cx138	Gx37	Gx63	Cx163	Cx101	Cx70	Cx105	Cx158	Cx105	Cx125	Cx198
NC_018143.2	932283	substitution	T	C	C	C	C	T	T	C	C	T	T	T	T	C	C	T	T	T	T	T	T	T	T	T	T	C	C	Cx92	Cx111	Cx98	Cx93	Tx103	Tx95	Cx74	Cx132	Tx106	Tx97	Tx14	Tx79	Cx131 Gx1	Cx87	Tx63	Tx74	Tx164	Tx91	Tx86	Tx154
NC_018143.2	932536	substitution	C	C	C	T	T	C	C	C	C	C	C	C	C	C	C	C	C	C	C	C	C	C	C	C	C	C	C	Cx131	Cx133	Tx145	Tx144	Cx127	Cx136	Cx94	Cx160	Cx141	Cx110	Cx26	Cx75	Cx135	Cx90	Cx75	Cx99	Cx196 Ax1	Cx145	Cx140	Cx229
NC_018143.2	932997	substitution	A	A	A	A	A	A	A	A	A	T	T	A	A	A	A	A	A	T	T	T	T	A	A	A	A	A	A	Ax124	Ax122	Ax111	Ax119	Ax117	Ax110	Ax95	Ax102	Tx147	Tx122	Ax59	Ax121 Tx1	Ax80	Ax43	Ax53	Ax87	Tx139	Tx110	Tx96	Tx188 Cx1
NC_018143.2	934233	substitution	C	G	G	G	G	C	C	G	G	C	C	C	C	G	G	C	C	C	C	C	C	C	C	C	C	G	G	Gx137	Gx136	Gx105	Gx132	Cx116	Cx83	Gx61	Gx134	Cx119	Cx96	Cx52	Cx127	Gx95	Gx44	Cx48	Cx95	Cx181	Cx131	Cx100	Cx176
NC_018143.2	934614	substitution	G	T	T	T	T	G	G	T	T	G	G	G	G	T	T	G	G	G	G	G	G	G	G	G	G	T	T	Tx134	Tx138	Tx110	Tx128	Gx106	Gx111	Tx66	Tx121	Gx114	Gx103	Gx60	Gx119	Tx73	Tx32	Gx59	Gx54	Gx173	Gx119	Gx93	Gx163
NC_018143.2	936624	deletion	C	-	-	C	C	C	C	C	C	C	C	C	C	C	C	C	C	C	C	C	C	C	C	C	C	C	C	-x113 Cx15	-x108 Cx8	Cx106	Cx131	Cx127	Cx105	Cx87	Cx111 Tx1	Cx122	Cx102	Cx43	Cx132	Cx63	Cx36	Cx65	Cx50 Tx1	Cx123	Cx106	Cx90 Tx1	Cx153
NC_018143.2	936625	deletion	C	-	-	C	C	C	C	C	C	C	C	C	C	C	C	C	C	C	C	C	C	C	C	C	C	C	C	-x113 Cx11	-x108 Cx8	Cx105	Cx134	Cx128	Cx104	Cx87	Cx114	Cx123	Cx99	Cx43	Cx133	Cx63	Cx36	Cx65	Cx51	Cx121	Cx104	Cx90	Cx151
NC_018143.2	936626	deletion	A	-	-	A	A	A	A	A	A	A	A	A	A	A	A	A	A	A	A	A	A	A	A	A	A	A	A	-x115 Ax10	-x111 Ax7	Ax107	Ax134	Ax126	Ax103	Ax91	Ax115	Ax124	Ax98	Ax45	Ax133 Gx1	Ax58	Ax36	Ax66	Ax47	Ax120	Ax105	Ax88	Ax147
NC_018143.2	936765	substitution	T	T	T	T	T	T	T	T	T	T	T	T	T	C	C	T	T	T	T	T	T	T	T	T	T	T	T	Tx119	Tx98	Tx97	Tx134	Tx118	Tx86	Tx60	Tx90	Tx88	Tx81	Tx55	Tx76	Cx72	Cx38	Tx65	Tx58	Tx121	Tx82	Tx98	Tx112
NC_018143.2	937719	substitution	C	T	T	C	C	C	C	C	C	C	C	C	C	C	C	C	C	C	C	C	C	C	C	C	C	C	C	Tx67	Tx66	Cx82	Cx109	Cx107	Cx93	Cx66	Cx109	Cx101	Cx74	Cx53	Cx115	Cx73	Cx33	Cx76	Cx52	Cx153	Cx71	Cx73	Cx132
NC_018143.2	937983	deletion	C	C	C	C	C	C	C	C	C	-	-	C	C	C	C	C	C	-	-	-	-	C	C	C	C	C	C	Cx133	Cx123	Cx105	Cx96	Cx101	Cx110	Cx62	Cx92	-x119 Cx3	-x77 Cx1	Cx40	Cx96	Cx93	Cx52	Cx66	Cx89	-x138 Cx6	-x102 Cx3	-x93 Cx2	-x151 Cx1
NC_018143.2	941848	substitution	C	A	A	A	A	C	C	A	A	C	C	C	C	A	A	C	C	C	C	C	C	C	C	C	C	A	A	Ax112	Ax109	Ax118	Ax120	Cx116	Cx128	Ax72	Ax120	Cx113	Cx105	Cx52	Cx95	Ax103	Ax48	Cx66	Cx89	Cx143	Cx101	Cx122	Cx169
NC_018143.2	942424	deletion	C	C	C	C	C	C	C	C	C	C	C	C	C	-	-	C	C	C	C	C	C	C	C	C	C	-	-	Cx104	Cx102	Cx98	Cx99	Cx90	Cx83	Cx53	Cx77 Tx1	Cx109	Cx77	Cx40	Cx92	-x70	-x38	Cx65	Cx63	Cx142 -x1	Cx77	Cx87	Cx123
NC_018143.2	942482	substitution	T	T	T	T	T	T	T	T	T	T	T	C	C	T	T	T	T	T	T	T	T	T	T	T	T	T	T	Tx129	Tx130	Tx125	Tx143	Tx128	Tx130	Tx67	Tx106	Tx93	Tx104	Cx66	Cx121 Tx1	Tx78	Tx50	Tx77	Tx68	Tx132	Tx92	Tx103	Tx155 Cx1
NC_018143.2	942619	substitution	C	A	A	C	C	C	C	C	C	C	C	C	C	C	C	C	C	C	C	C	C	C	C	C	C	C	C	Ax86	Ax81	Cx81	Cx88	Cx106	Cx76	Cx58	Cx82	Cx83	Cx64	Cx25	Cx93	Cx89	Cx40	Cx48	Cx85	Cx96	Cx88	Cx82	Cx133
NC_018143.2	944159	substitution	C	T	T	C	C	C	C	C	C	C	C	C	C	C	C	C	C	C	C	C	C	C	C	C	C	C	C	Tx130	Tx112 Cx1	Cx103	Cx117	Cx87	Cx138	Cx85	Cx116	Cx122	Cx103	Cx35	Cx127	Cx105	Cx62	Cx79	Cx67	Cx185	Cx122	Cx81	Cx159
NC_018143.2	944944	substitution	A	A	A	A	A	A	A	A	A	A	A	A	A	A	A	G	G	A	A	A	A	G	G	G	G	A	A	Ax44	Ax51	Ax49	Ax41	Ax45	Ax50	Ax30	Ax42	Ax54	Ax39	Ax17	Ax62	Ax97	Ax49	Gx27	Gx65	Ax85	Ax56	Ax55	Ax90
NC_018143.2	945217	substitution	G	A	A	A	A	A	A	A	A	A	A	A	A	A	A	A	A	A	A	A	A	A	A	A	A	A	A	Ax122	Ax123	Ax94	Ax107	Ax110	Ax103	Ax81	Ax100	Ax121	Ax76	Ax35	Ax90	Ax159	Ax72	Ax62	Ax114	Ax133	Ax123	Ax112	Ax194
NC_018143.2	945241	substitution	G	T	T	T	T	G	G	T	T	G	G	G	G	T	T	G	G	G	G	G	G	G	G	G	G	T	T	Tx121	Tx126	Tx94	Tx115	Gx114	Gx108	Tx89	Tx117	Gx146	Gx80	Gx43	Gx97	Tx115	Tx71	Gx67	Gx115	Gx133	Gx134 Ax1	Gx114	Gx187
NC_018143.2	947432	substitution	T	T	T	T	T	T	T	T	T	T	T	A	A	T	T	T	T	T	T	T	T	T	T	T	T	T	T	Tx83	Tx86	Tx87	Tx86	Tx69	Tx66	Tx49	Tx92	Tx61	Tx44	Ax22	Ax75	Tx85	Tx53	Tx49	Tx86	Tx108	Tx65	Tx70	Tx112 Gx1
NC_018143.2	947433	substitution	C	C	C	C	C	C	C	C	C	C	C	A	A	C	C	C	C	C	C	C	C	C	C	C	C	C	C	Cx83	Cx87	Cx89	Cx89	Cx70	Cx66	Cx52	Cx92	Cx61	Cx43	Ax22	Ax73	Cx85	Cx53	Cx50	Cx84	Cx109	Cx64	Cx71	Cx112
NC_018143.2	948273	substitution	G	G	G	G	G	G	G	G	G	A	A	G	G	G	G	G	G	A	A	A	A	G	G	G	G	G	G	Gx170	Gx131	Gx150	Gx152	Gx148	Gx127	Gx75	Gx146	Ax142	Ax105	Gx62	Gx134 Ax1	Gx75	Gx36	Gx88	Gx72	Ax182 Gx1	Ax130 Cx1	Ax126	Ax174 Cx1
NC_018143.2	949538	substitution	T	C	C	C	C	C	C	C	C	C	C	C	C	C	C	C	C	C	C	C	C	C	C	C	C	C	C	Cx95	Cx100	Cx100	Cx80	Cx105	Cx92	Cx69	Cx95	Cx90	Cx59	Cx43	Cx128	Cx85 Tx1	Cx39	Cx69	Cx55	Cx146	Cx104	Cx75 Tx2	Cx132
NC_018143.2	950119	substitution	C	G	G	G	G	C	C	G	G	C	C	C	C	G	G	C	C	C	C	C	C	C	C	C	C	G	G	Gx102	Gx106	Gx78	Gx118	Cx104	Cx101	Gx64	Gx91	Cx89	Cx52	Cx39	Cx101	Gx78	Gx26	Cx66	Cx72	Cx161	Cx95	Cx73	Cx151
NC_018143.2	953236	substitution	T	T	T	T	T	G	G	T	T	T	T	T	T	T	T	T	T	T	T	T	T	T	T	T	T	T	T	Tx112	Tx136	Tx112	Tx115	Gx130	Gx111	Tx53	Tx115	Tx109	Tx91	Tx58	Tx100	Tx116	Tx37	Tx80	Tx91	Tx167	Tx105	Tx105	Tx189
NC_018143.2	953409	substitution	T	T	T	T	T	G	G	T	T	T	T	T	T	T	T	T	T	T	T	T	T	T	T	T	T	T	T	Tx141	Tx137	Tx94	Tx144	Gx121	Gx106	Tx75	Tx130	Tx119	Tx95	Tx60	Tx126	Tx108	Tx70 Cx1	Tx85	Tx102	Tx142	Tx93	Tx111	Tx196 Cx1
NC_018143.2	955527	substitution	A	G	G	G	G	G	G	G	G	G	G	G	G	G	G	G	G	G	G	G	G	G	G	G	G	G	G	Gx156	Gx141	Gx140	Gx133	Gx135	Gx144 Tx1	Gx94	Gx114	Gx130	Gx119	Gx67	Gx181	Gx90	Gx52	Gx95	Gx82	Gx247	Gx134	Gx125	Gx222
NC_018143.2	955986	substitution	C	C	C	C	C	C	C	C	C	C	C	C	C	C	C	T	T	C	C	C	C	T	T	T	T	C	C	Cx132	Cx120	Cx113	Cx102	Cx109	Cx109	Cx66	Cx110	Cx114	Cx94	Cx56	Cx143	Cx84	Cx42	Tx82	Tx74	Cx174	Cx128	Cx99	Cx174 Gx1
NC_018143.2	956647	substitution	C	C	C	C	C	C	C	C	C	C	C	C	C	C	C	T	T	C	C	C	C	T	T	T	T	C	C	Cx110	Cx100	Cx94	Cx94	Cx99	Cx101	Cx56	Cx114	Cx103	Cx81	Cx43	Cx102	Cx86	Cx53	Tx73	Tx62	Cx133	Cx110	Cx75	Cx133
NC_018143.2	956731	substitution	C	C	C	C	C	C	C	C	C	C	C	C	C	T	T	C	C	C	C	C	C	C	C	C	C	T	T	Cx112	Cx112	Cx70	Cx107	Cx82	Cx99 Tx1	Cx58	Cx100	Cx114	Cx72	Cx45	Cx133	Tx60	Tx44	Cx69	Cx41	Cx171	Cx93	Cx96	Cx158
NC_018143.2	957120	substitution	T	C	C	C	C	C	C	C	C	T	T	T	T	C	C	T	T	T	T	T	T	T	T	T	T	C	C	Cx90	Cx93	Cx65	Cx78	Cx80	Cx68	Cx62	Cx67	Tx81	Tx51	Tx31	Tx102	Cx78 Gx1	Cx45 Tx1	Tx53	Tx69	Tx119	Tx86	Tx56	Tx134
NC_018143.2	957309	substitution	C	T	T	T	T	C	C	T	T	C	C	C	C	T	T	C	C	C	C	C	C	C	C	C	C	T	T	Tx117	Tx140	Tx102	Tx131	Cx126	Cx114	Tx65 Cx11	Tx92	Cx106	Cx108	Cx41	Cx119	Tx65	Tx39	Cx76	Cx87	Cx149	Cx95	Cx110	Cx182
NC_018143.2	957764	substitution	T	T	T	T	T	G	G	T	T	T	T	T	T	T	T	T	T	T	T	T	T	T	T	T	T	T	T	Tx101	Tx103	Tx97	Tx107	Gx106	Gx107	Tx67	Tx106	Tx113	Tx86	Tx43	Tx113	Tx56	Tx37	Tx77	Tx45	Tx129	Tx102	Tx92	Tx145
NC_018143.2	958365	substitution	C	G	G	C	C	C	C	C	C	C	C	C	C	C	C	C	C	C	C	C	C	C	C	C	C	C	C	Gx59	Gx55	Cx37	Cx28	Cx36	Cx44	Cx29	Cx41	Cx51	Cx28	Cx19	Cx47	Cx72	Cx19	Cx39	Cx62	Cx54	Cx47	Cx39	Cx65
NC_018143.2	958925	substitution	A	C	C	C	C	C	C	C	C	C	C	C	C	C	C	C	C	C	C	C	C	C	C	C	C	C	C	Cx110	Cx135	Cx94	Cx124	Cx113	Cx101	Cx79	Cx103	Cx116	Cx92	Cx47	Cx94	Cx89	Cx32	Cx67	Cx100 Gx1	Cx143	Cx121	Cx109	Cx137
NC_018143.2	960370	substitution	A	G	G	G	G	A	A	G	G	A	A	A	A	G	G	A	A	A	A	A	A	A	A	A	A	G	G	Gx81	Gx95 Ax1	Gx51	Gx57	Ax105	Ax128	Gx35	Gx48	Ax106	Ax98	Ax53	Ax128	Gx87	Gx57	Ax63	Ax86 Tx1	Ax190 Gx1	Ax138	Ax111	Ax198
NC_018143.2	961523	substitution	C	C	C	T	T	C	C	T	T	C	C	C	C	T	T	C	C	C	C	C	C	C	C	C	C	T	T	Cx91	Cx104	Tx84	Tx95	Cx87	Cx104	Tx64	Tx82	Cx92	Cx82	Cx39	Cx126	Tx93	Tx51	Cx60	Cx61	Cx179	Cx87	Cx76	Cx155
NC_018143.2	964030	substitution	C	C	C	C	C	C	C	C	C	C	C	C	C	T	T	C	C	C	C	C	C	C	C	C	C	T	T	Cx92	Cx96	Cx98	Cx96	Cx96	Cx87	Cx68	Cx86	Cx108	Cx85	Cx44	Cx118	Tx83	Tx30	Cx61	Cx77	Cx142	Cx133	Cx98	Cx133
NC_018143.2	964102	substitution	T	T	T	T	T	T	T	T	T	C	C	T	T	T	T	T	T	C	C	C	C	T	T	T	T	T	T	Tx86	Tx102	Tx109	Tx93	Tx101	Tx106	Tx58	Tx99	Cx100	Cx69	Tx37	Tx110	Tx52	Tx28	Tx43	Tx31	Cx119	Cx98	Cx57	Cx98
NC_018143.2	964690	substitution	A	A	A	A	A	A	A	A	A	A	A	A	A	N	N	A	N	A	A	N	A	N	N	N	G	N	N	Ax19	Ax13	Ax25	Ax15	Ax20	Ax37	Ax22	Ax31	Ax19	Ax16	Ax11	Ax23	Ax11 Gx1	Ax10 Gx1	Ax21 Gx1	Ax4 Gx4	Ax62	Ax19	Ax14 Gx2	Ax32 Gx1
NC_018143.2	964702	substitution	C	C	C	C	C	C	C	C	C	C	C	C	C	N	N	C	N	C	C	N	C	N	N	N	T	N	N	Cx19	Cx13	Cx27	Cx16	Cx18	Cx36	Cx20	Cx32	Cx18	Cx18	Cx10	Cx20	Cx10 Tx1	Cx9 Tx1	Cx19 Tx2	Cx4 Tx4	Cx63	Cx19	Cx14 Tx2	Cx31 Tx1
NC_018143.2	964706	substitution	A	A	A	A	A	A	A	A	A	A	A	A	A	N	N	A	N	A	A	N	A	N	N	N	G	N	N	Ax19	Ax10	Ax24	Ax16	Ax17	Ax34	Ax18	Ax30	Ax17	Ax17	Ax10	Ax18	Ax10 Gx1	Ax9 Gx1	Ax19 Gx2	Ax4 Gx4	Ax59 Cx1	Ax17	Ax12 Gx2	Ax29 Gx1
NC_018143.2	964708	substitution	T	T	T	T	T	T	T	T	T	T	T	N	T	N	N	T	N	T	T	N	T	N	N	N	G	N	N	Tx17	Tx10	Tx23	Tx14	Tx17	Tx32	Tx18	Tx27	Tx16	Tx17	Tx9	Tx16	Tx11 Gx1	Tx9 Gx1	Tx19 Gx2	Tx4 Gx4	Tx59	Tx16	Tx11 Gx2	Tx28 Gx1
NC_018143.2	964744	substitution	C	N	N	C	N	N	C	N	C	N	C	N	N	N	N	N	N	C	N	N	C	N	N	N	T	N	N	Cx8	Cx3	Cx12	Cx9	Cx7	Cx18	Cx4	Cx10	Cx9	Cx10	Cx4	Cx8	Cx8 Tx1	Cx6 Tx1	Cx9 Tx1	Cx2 Tx1	Cx50	Cx9	Cx3 Tx2	Cx16 Tx1
NC_018143.2	964780	substitution	T	N	N	N	N	N	T	N	N	N	N	N	N	N	N	N	N	T	N	N	N	N	N	N	C	N	N	Tx5	Tx2	Tx4	Tx3	Tx4	Tx11	Tx1	Tx1	Tx7	Tx3	Tx2	Tx4	Tx6	Tx1	Tx7	Tx1	Tx30	Tx4	Tx2 Cx1	Tx4
NC_018143.2	964972	substitution	T	C	C	C	N	T	T	C	C	T	N	N	T	N	N	T	N	T	T	N	T	T	N	N	T	N	N	Cx18	Cx11	Cx16	Cx8	Tx11	Tx15	Cx11	Cx13	Tx17	Tx9	Tx3	Tx14	Cx1		Tx10	Tx1	Tx32	Tx12	Tx7	Tx14
NC_018143.2	968501	substitution	C	C	C	T	T	C	C	T	T	C	C	C	C	T	T	C	C	C	C	C	C	C	C	C	C	T	T	Cx45	Cx33	Tx47	Tx24	Cx41	Cx61	Tx20	Tx42	Cx43	Cx23	Cx13	Cx46	Tx40	Tx18	Cx28	Cx25	Cx92	Cx71	Cx32	Cx48
NC_018143.2	969737	deletion	C	C	C	C	C	C	C	C	C	-	-	C	C	N	N	C	N	-	-	-	-	C	N	N	C	N	N	Cx39	Cx49	Cx52	Cx30	Cx38	Cx55	Cx32	Cx45	-x58 Cx3	-x32 Cx4	Cx12	Cx40	Cx7	Cx4	Cx14	Cx1	-x63 Cx3	-x36 Cx5	-x17 Cx1	-x39 Cx1
NC_018143.2	969765	substitution	C	G	G	G	G	C	C	G	G	C	C	C	C	G	G	C	N	C	C	C	C	C	N	C	C	G	G	Gx43	Gx41	Gx47	Gx34	Cx55	Cx54	Gx28	Gx56	Cx66	Cx45	Cx14	Cx39	Gx22	Gx11	Cx16	Cx8	Cx66	Cx58	Cx19	Cx45
NC_018143.2	969996	substitution	C	C	C	C	C	C	C	C	C	C	C	C	C	C	C	T	T	C	C	C	C	C	C	C	C	C	C	Cx69	Cx75	Cx90	Cx73	Cx78	Cx108	Cx49	Cx72	Cx66	Cx72	Cx26	Cx78	Cx77	Cx38	Tx37	Tx49	Cx141	Cx100	Cx64	Cx121
NC_018143.2	970207	deletion	G	G	G	G	G	G	G	G	G	A	A	G	G	-	-	G	G	A	A	A	A	G	G	G	G	-	-	Gx114	Gx104 Tx1	Gx124	Gx121	Gx115 Cx1	Gx140	Gx82	Gx109	Ax140	Ax106	Gx33	Gx102	-x92 Gx1	-x41	Gx68	Gx59	Ax157	Ax143	Ax105	Ax144
NC_018143.2	972789	substitution	C	C	C	C	C	C	C	C	C	C	C	C	C	C	C	T	T	C	C	C	C	C	C	C	C	C	C	Cx100	Cx87	Cx95	Cx81	Cx85	Cx122	Cx54	Cx74	Cx102	Cx68	Cx31	Cx68	Cx108	Cx44	Tx63	Tx86	Cx164	Cx98	Cx65	Cx140
NC_018143.2	974387	substitution	G	G	G	G	G	G	G	G	G	A	A	G	G	G	G	G	G	A	A	A	A	G	G	G	G	G	G	Gx99	Gx116	Gx106	Gx147 Ax1	Gx143	Gx134	Gx84 Ax1	Gx121	Ax133	Ax101	Gx51	Gx110	Gx96	Gx46	Gx67	Gx84	Ax150	Ax154	Ax125 Gx1	Ax191
NC_018143.2	976366	substitution	G	G	G	A	A	G	G	A	A	G	G	G	G	G	G	G	G	G	G	G	G	G	G	G	G	G	G	Gx121	Gx104	Ax100	Ax102	Gx109	Gx123	Ax71	Ax90	Gx114	Gx80	Gx38	Gx109	Gx85	Gx46	Gx48	Gx96	Gx125	Gx127	Gx100	Gx162
NC_018143.2	976893	deletion	T	T	T	T	T	-	-	T	T	T	T	T	T	T	T	T	T	T	T	T	T	T	T	T	T	T	T	Tx87 -x1	Tx82	Tx72	Tx69	-x85 Tx21	-x98 Tx22	Tx79	Tx101	Tx104	Tx86	Tx38 -x1	Tx106	Tx59	Tx31	Tx50	Tx74	Tx94 -x1	Tx127	Tx94	Tx175 -x1
NC_018143.2	976900	deletion	T	T	T	T	T	T	T	T	T	-	-	N	-	T	T	-	-	-	-	-	-	-	-	-	-	T	T	Tx76 Gx1	Tx86	Tx73 Gx6	Tx71 Gx4	Tx90 Gx9 -x2	Tx107 Gx7 -x2	Tx77	Tx95	-x93 Gx7 Tx2	-x74 Gx6 Tx3	-x32 Tx5 Gx2	-x88 Gx7 Tx4	Tx55 Gx2	Tx36	-x43 Tx3 Gx2	-x60 Gx9 Tx2	-x87 Tx7 Gx2	-x108 Gx14 Tx3	-x81 Gx6 Tx4	-x145 Gx10 Tx2
NC_018143.2	976901	insertion-before	-	-	-	TG	N	-	-	-	-	-	-	-	-	N	N	-	-	-	-	-	-	-	-	-	-	N	N	-x75	-x85 Gx1	TGx64 -x12 Gx2	TGx58 -x11 Gx4 TGGx1	-x100	-x114	-x75 Cx1 TGx1	-x94 TGx1	-x101	-x83	-x38	-x97	TGx37 -x10 Gx4 GGx2 TGGx2 TGGGx1 TTGx1	TGx26 -x3 Gx3 TGGx3 TTGx1	-x47	-x71	-x96	-x123	-x91	-x157
NC_018143.2	976901	deletion	G	G	G	G	G	G	G	G	G	-	-	-	-	G	G	-	-	-	-	-	-	-	-	-	-	G	G	Gx75	Gx85 -x1	Gx76 Tx3	Gx71 Tx3	Gx99 -x2	Gx112 -x2	Gx71 Tx6	Gx86 Tx9	-x93 Tx4 Gx4	-x74 Gx6 Tx3	-x32 Tx4 Gx2	-x88 Gx5 Tx4	Gx49 Tx8	Gx33 Tx3	-x43 Tx3 Gx1	-x60 Gx8 Tx3	-x87 Tx10 Gx3	-x108 Gx12 Tx3	-x81 Gx5 Tx5	-x145 Gx10 Tx5
NC_018143.2	977063	substitution	T	T	T	T	T	T	T	T	T	T	T	G	G	T	T	T	T	T	T	T	T	T	T	T	T	T	T	Tx121	Tx92	Tx83	Tx100	Tx113	Tx119	Tx60	Tx92	Tx88	Tx75	Gx38	Gx109	Tx70	Tx36	Tx51	Tx62	Tx111	Tx94	Tx98	Tx134
NC_018143.2	977429	substitution	A	A	A	A	A	C	C	A	A	A	A	A	A	A	A	A	A	A	A	A	A	A	A	A	A	A	A	Ax105	Ax108	Ax124	Ax133	Cx111	Cx109	Ax77	Ax130	Ax108	Ax85	Ax54	Ax104	Ax54	Ax29	Ax55	Ax46	Ax119	Ax120	Ax90	Ax116
NC_018143.2	979317	substitution	C	C	C	C	C	C	C	C	C	C	C	C	C	C	C	T	T	C	C	C	C	T	T	T	T	C	C	Cx81	Cx75	Cx73	Cx87	Cx96	Cx111	Cx42	Cx82	Cx83	Cx74	Cx34	Cx90	Cx50	Cx25	Tx58	Tx30	Cx147	Cx94	Cx63	Cx125
NC_018143.2	979707	substitution	G	C	C	C	C	C	C	C	C	C	C	C	C	C	C	C	C	C	C	C	C	C	C	C	C	C	C	Cx94	Cx88	Cx86	Cx95	Cx120	Cx93	Cx54	Cx89	Cx83	Cx81	Cx42	Cx99	Cx88	Cx53	Cx72	Cx74 Gx1	Cx156	Cx107	Cx87	Cx135
NC_018143.2	981673	substitution	C	C	C	C	C	T	T	C	C	C	C	C	C	C	C	C	C	C	C	C	C	C	C	C	C	C	C	Cx131	Cx133	Cx132	Cx121	Tx128	Tx143	Cx57	Cx115	Cx115	Cx118	Cx55	Cx126	Cx77	Cx43	Cx80	Cx70	Cx229	Cx113	Cx116	Cx171
NC_018143.2	983488	substitution	T	T	T	T	T	G	G	T	T	T	T	T	T	T	T	T	T	T	T	T	T	T	T	T	T	T	T	Tx151	Tx114	Tx132	Tx127	Gx148	Gx114	Tx81	Tx118	Tx127	Tx91	Tx46	Tx119	Tx79	Tx52	Tx97	Tx55	Tx174	Tx110	Tx114	Tx151
NC_018143.2	984496	substitution	C	C	C	C	C	C	C	C	C	C	C	C	C	C	C	T	T	C	C	C	C	C	C	T	T	C	C	Cx122	Cx129	Cx162	Cx125	Cx116	Cx134	Cx100	Cx125	Cx142	Cx99	Cx43	Cx136	Cx98	Cx47	Tx79	Tx64	Cx209	Cx164	Cx88	Cx190
NC_018143.2	985624	substitution	G	G	G	G	G	A	A	G	G	G	G	G	G	G	G	G	G	G	G	G	G	G	G	G	G	G	G	Gx125	Gx123	Gx140	Gx111	Ax93	Ax114	Gx94 Tx1	Gx129	Gx113	Gx92	Gx50	Gx117	Gx112	Gx52	Gx64	Gx74	Gx176	Gx114	Gx81	Gx183
NC_018143.2	986466	substitution	G	C	C	C	C	C	C	C	C	C	C	C	C	C	C	C	C	C	C	C	C	C	C	C	C	C	C	Cx129	Cx112	Cx143	Cx128	Cx126 Tx1	Cx125	Cx112	Cx118	Cx120	Cx106	Cx40	Cx105	Cx202	Cx113	Cx79	Cx91	Cx143	Cx135 Ax1	Cx122	Cx198
NC_018143.2	989605	substitution	C	C	C	C	C	C	C	C	C	C	C	C	C	G	G	C	C	C	C	C	C	C	C	C	C	G	G	Cx114	Cx123 Tx1	Cx113	Cx112	Cx127	Cx145	Cx85	Cx117	Cx132	Cx113	Cx39	Cx99	Gx68	Gx41 Cx1	Cx83	Cx54	Cx186	Cx145	Cx91	Cx145
NC_018143.2	990536	substitution	T	T	T	T	T	T	T	T	T	T	T	C	C	T	T	T	T	T	T	T	T	T	T	T	T	T	T	Tx138	Tx131	Tx143	Tx137	Tx148	Tx126	Tx78	Tx130	Tx141	Tx111 Ax1	Cx49	Cx124	Tx96	Tx52	Tx83	Tx87	Tx190	Tx127	Tx112	Tx163
NC_018143.2	990629	substitution	T	T	T	T	T	T	T	T	T	T	T	T	T	T	T	A	A	T	T	T	T	A	A	A	A	T	T	Tx131	Tx118	Tx126	Tx101	Tx136	Tx136	Tx66	Tx98	Tx110	Tx90	Tx47	Tx105	Tx82	Tx41	Ax73	Ax71	Tx169	Tx107	Tx96	Tx157
NC_018143.2	991250	substitution	G	G	G	G	G	G	G	G	G	G	G	A	A	G	G	G	G	G	G	G	G	G	G	G	G	G	G	Gx81	Gx101	Gx84	Gx87	Gx95	Gx103	Gx70	Gx110	Gx77	Gx72	Ax43	Ax82	Gx72	Gx51	Gx63	Gx73	Gx111	Gx85	Gx79	Gx119
NC_018143.2	991436	substitution	G	T	T	G	G	G	G	G	G	G	G	G	G	G	G	G	G	G	G	G	G	G	G	G	G	G	G	Tx82	Tx120	Gx119	Gx95	Gx125	Gx117	Gx62	Gx105	Gx106	Gx79	Gx42	Gx103	Gx74	Gx61	Gx57	Gx58	Gx130	Gx94	Gx75	Gx115
NC_018143.2	991942	substitution	G	A	A	A	A	G	G	A	A	G	G	G	G	A	A	G	G	G	G	G	G	G	G	G	G	A	A	Ax128	Ax137	Ax141	Ax135	Gx128	Gx145	Ax89	Ax150	Gx142	Gx108	Gx65	Gx107	Ax73	Ax42	Gx87	Gx64	Gx165 Ax1	Gx147 Ax1	Gx104	Gx140
NC_018143.2	993349	substitution	A	C	C	C	C	C	C	C	C	C	C	C	C	C	C	C	C	C	C	C	C	C	C	C	C	C	C	Cx136	Cx134	Cx170	Cx144	Cx140	Cx143	Cx116	Cx173	Cx136	Cx123	Cx58	Cx113	Cx201	Cx94	Cx99	Cx100	Cx163	Cx120	Cx144	Cx217
NC_018143.2	994546	substitution	G	G	G	T	T	G	G	T	T	G	G	G	G	T	T	G	G	G	G	G	G	G	G	G	G	T	T	Gx119	Gx120	Tx170	Tx132	Gx114	Gx99	Tx109	Tx178	Gx113	Gx93	Gx61	Gx122	Tx165	Tx68	Gx56	Gx66	Gx143	Gx85	Gx123	Gx169
NC_018143.2	995633	substitution	T	T	T	T	T	T	T	T	T	T	T	T	T	G	G	T	T	T	T	T	T	T	T	T	T	G	G	Tx122	Tx135	Tx159	Tx135	Tx104	Tx124	Tx108	Tx167	Tx107	Tx88	Tx51	Tx112	Gx184	Gx98	Tx76	Tx78	Tx150	Tx100	Tx119	Tx158
NC_018143.2	996266	substitution	G	A	A	A	A	G	G	A	A	G	G	G	G	A	A	G	G	G	G	G	G	G	G	G	G	A	A	Ax109	Ax87	Ax130	Ax102	Gx92	Gx102	Ax92	Ax110	Gx90	Gx75	Gx36	Gx70	Ax154 Tx1	Ax78	Gx51	Gx67	Gx99	Gx81	Gx75	Gx134
NC_018143.2	996874	substitution	G	G	G	G	G	G	G	G	G	G	G	G	G	G	G	A	A	G	G	G	G	G	G	A	A	G	G	Gx113	Gx119	Gx194	Gx137	Gx108	Gx114	Gx107	Gx151	Gx124	Gx96	Gx68	Gx94	Gx144	Gx89 Tx1	Ax75	Ax100	Gx138 Tx1	Gx113	Gx117	Gx188
NC_018143.2	1002175	substitution	G	A	A	A	A	G	G	A	A	G	G	G	G	A	A	G	G	G	G	G	G	G	G	G	G	A	A	Ax173	Ax125	Ax173	Ax154	Gx198	Gx204	Ax113 Gx1	Ax184	Gx170	Gx159	Gx55	Gx161	Ax101 Gx1	Ax69	Gx93	Gx66 Ax1	Gx225	Gx172	Gx118	Gx207
NC_018143.2	1006662	substitution	G	G	G	T	T	G	G	T	T	G	G	G	G	T	T	G	G	G	G	G	G	G	G	G	G	T	T	Gx36	Gx56	Tx40	Tx38	Gx37	Gx50	Tx32	Tx39	Gx51	Gx41	Gx27	Gx51	Tx42	Tx25	Gx23	Gx34	Gx61	Gx37	Gx36	Gx53
NC_018143.2	1007201	substitution	A	G	G	G	G	A	A	G	G	A	A	A	A	G	G	A	A	A	A	A	A	A	A	A	A	G	G	Gx45	Gx42	Gx52	Gx31	Ax98	Ax110	Gx28	Gx46	Ax94	Ax76	Ax26	Ax105	Gx57	Gx36	Ax54	Ax56	Ax135 Gx1	Ax105	Ax84	Ax134
NC_018143.2	1008463	substitution	C	T	T	T	T	C	C	T	T	C	C	C	C	T	T	C	C	C	C	C	C	C	C	C	C	T	T	Tx116	Tx116	Tx137	Tx132	Cx137	Cx147	Tx89	Tx136	Cx149	Cx96	Cx52	Cx147	Tx94	Tx45	Cx55	Cx81	Cx158 Tx1	Cx143	Cx114	Cx150
NC_018143.2	1009503	substitution	C	T	T	T	T	C	C	T	T	C	C	C	C	T	T	C	C	C	C	C	C	C	C	C	C	T	T	Tx168	Tx112	Tx136	Tx130	Cx116	Cx135	Tx113	Tx114	Cx134	Cx102	Cx41	Cx122	Tx77	Tx60	Cx52	Cx69	Cx138	Cx125	Cx123	Cx151
NC_018143.2	1012819	substitution	C	G	G	G	G	C	C	G	G	C	C	C	C	G	G	C	C	C	C	C	C	C	C	C	C	G	G	Gx122 Cx1	Gx106	Gx110	Gx85	Cx116	Cx123	Gx75	Gx99	Cx123 Ax1	Cx82	Cx47	Cx114	Gx63 Ax1	Gx29	Cx79	Cx51	Cx143	Cx101	Cx97	Cx124
NC_018143.2	1015349	insertion-before	-	-	-	-	-	-	-	-	-	-	-	-	-	-	-	GT	GT	-	-	-	-	-	-	GT	GT	-	-	-x102	-x108	-x88	-x99	-x90	-x82	-x57	-x100	-x87	-x64	-x47	-x106	-x94	-x51	GTx47	GTx92 GCx1	-x108	-x92	-x98	-x134
NC_018143.2	1019636	substitution	A	A	A	A	A	G	G	A	A	A	A	A	A	A	A	A	A	A	A	A	A	A	A	A	A	A	A	Ax124	Ax101	Ax111	Ax100	Gx123	Gx111	Ax68	Ax110	Ax122	Ax77	Ax46	Ax123	Ax68	Ax46	Ax62 Gx1	Ax46	Ax160	Ax140	Ax79	Ax128
NC_018143.2	1020048	substitution	C	C	C	C	C	C	C	C	C	C	C	C	C	C	C	T	T	C	C	C	C	T	T	T	T	C	C	Cx108	Cx91	Cx125	Cx111	Cx119	Cx134	Cx81	Cx118	Cx93	Cx91	Cx48	Cx128	Cx100	Cx60	Tx62	Tx73	Cx171	Cx137	Cx97	Cx168
NC_018143.2	1021028	substitution	C	C	C	C	C	C	C	C	C	T	T	C	C	C	C	C	C	T	T	T	T	C	C	C	C	C	C	Cx90	Cx71	Cx122	Cx83	Cx104	Cx127	Cx85	Cx104	Tx87	Tx81	Cx29	Cx104	Cx72	Cx47	Cx64	Cx39	Tx129 Cx1	Tx118	Tx87	Tx117
NC_018143.2	1021366	substitution	A	A	A	G	G	A	A	A	A	A	A	A	A	A	A	A	A	A	A	A	A	A	A	A	A	A	A	Ax139	Ax123	Gx156	Gx130	Ax145	Ax136	Ax120	Ax147	Ax134	Ax106	Ax58	Ax127	Ax127	Ax54	Ax74	Ax81	Ax168	Ax134 Gx1	Ax120	Ax168
NC_018143.2	1023915	substitution	C	G	G	G	G	C	C	G	G	C	C	C	C	G	G	C	C	C	C	C	C	C	C	C	C	G	G	Gx126	Gx134	Gx132	Gx132	Cx121	Cx131	Gx80	Gx133	Cx123	Cx104	Cx51	Cx106	Gx69	Gx40	Cx67	Cx64 Tx1	Cx130	Cx119	Cx105	Cx161
NC_018143.2	1024350	substitution	A	G	G	G	G	A	A	G	G	A	A	A	A	G	G	A	A	A	A	A	A	A	A	A	A	G	G	Gx90	Gx96	Gx88	Gx100	Ax79	Ax106	Gx49	Gx85	Ax97 Gx1	Ax64	Ax42	Ax84	Gx71	Gx55	Ax57	Ax59	Ax139	Ax82	Ax84	Ax123
NC_018143.2	1025398	substitution	G	G	G	A	A	G	G	A	A	G	G	G	G	A	A	G	G	G	G	G	G	G	G	G	G	A	A	Gx113	Gx104 Ax1	Ax99	Ax114	Gx95	Gx77	Ax61	Ax103	Gx90	Gx66	Gx50	Gx80	Ax140	Ax60	Gx53	Gx89	Gx100	Gx82	Gx85	Gx146
NC_018143.2	1026486	substitution	G	A	A	G	G	G	G	G	G	G	G	G	G	G	G	G	G	G	G	G	G	G	G	G	G	G	G	Ax116	Ax111	Gx127	Gx113	Gx108	Gx89	Gx52	Gx89	Gx104	Gx69	Gx51	Gx110	Gx65	Gx40	Gx73	Gx70	Gx176	Gx97	Gx109	Gx123
NC_018143.2	1028154	substitution	G	G	G	G	G	G	G	G	G	G	G	G	G	T	T	G	G	G	G	G	G	G	G	G	G	T	T	Gx102	Gx102	Gx81	Gx104	Gx80	Gx87	Gx68	Gx90	Gx81	Gx55	Gx35	Gx85	Tx53	Tx28	Gx42	Gx73	Gx100	Gx74	Gx65	Gx125
NC_018143.2	1029590	substitution	G	A	A	A	A	G	G	A	A	G	G	G	G	A	A	G	G	G	G	G	G	G	G	G	G	A	A	Ax117	Ax99	Ax84	Ax76	Gx86	Gx90	Ax65	Ax81	Gx106	Gx66	Gx42	Gx109	Ax59	Ax35	Gx65	Gx82	Gx138	Gx79 Tx1	Gx48	Gx116
NC_018143.2	1032678	substitution	C	C	C	C	C	C	C	C	C	G	G	C	C	C	C	C	C	G	G	G	G	C	C	C	C	C	C	Cx129	Cx138	Cx118	Cx120	Cx120	Cx119	Cx62	Cx115	Gx107	Gx89	Cx65	Cx138	Cx129	Cx82	Cx93	Cx106	Gx136	Gx97	Gx106	Gx180
NC_018143.2	1033167	substitution	C	C	C	C	C	C	C	C	C	G	G	C	C	C	C	C	C	G	G	G	G	C	C	C	C	C	C	Cx110	Cx107	Cx75	Cx101	Cx86	Cx85	Cx59	Cx82	Gx79	Gx74	Cx38	Cx107	Cx99	Cx43	Cx70	Cx79	Gx129 Cx1	Gx88	Gx73	Gx126
NC_018143.2	1034385	substitution	G	A	A	G	G	G	G	G	G	G	G	G	G	G	G	G	G	G	G	G	G	G	G	G	G	G	G	Ax104 Gx2	Ax108	Gx106	Gx105	Gx102	Gx114	Gx68	Gx104	Gx118	Gx75	Gx49	Gx137	Gx101	Gx38	Gx111	Gx69	Gx148	Gx90	Gx96	Gx146
NC_018143.2	1037016	substitution	T	C	C	C	C	C	C	C	C	C	C	C	C	C	C	C	C	C	C	C	C	C	C	C	C	C	C	Cx102	Cx75	Cx81	Cx68	Cx70	Cx66	Cx53	Cx83	Cx70	Cx69	Cx36	Cx72 Tx1	Cx48	Cx35	Cx55	Cx48	Cx103	Cx67	Cx66	Cx92
NC_018143.2	1037359	substitution	T	T	T	T	T	T	T	T	T	T	T	C	C	T	T	T	T	T	T	T	T	T	T	T	T	T	T	Tx109	Tx130	Tx118	Tx116	Tx105	Tx119 Gx1	Tx67	Tx120	Tx112	Tx99	Cx50	Cx109	Tx94	Tx51	Tx73	Tx100	Tx141	Tx96	Tx88	Tx188
NC_018143.2	1037926	substitution	A	A	A	A	A	G	G	A	A	A	A	A	A	A	A	A	A	A	A	A	A	A	A	A	A	A	A	Ax124	Ax119	Ax118	Ax115	Gx106	Gx106	Ax73	Ax93	Ax115	Ax76	Ax30	Ax92 Gx1	Ax97	Ax41	Ax77	Ax70	Ax166	Ax82	Ax83	Ax164
NC_018143.2	1041006	substitution	C	C	C	C	C	C	C	C	C	C	C	C	C	C	C	T	T	C	C	C	C	C	C	C	C	C	C	Cx96	Cx95	Cx76	Cx102	Cx96	Cx99	Cx66	Cx103	Cx93	Cx71	Cx41	Cx103	Cx81	Cx30	Tx58	Tx74	Cx100	Cx70	Cx72	Cx138
NC_018143.2	1041449	substitution	C	C	C	C	C	C	C	C	C	C	C	T	T	C	C	C	C	C	C	C	C	C	C	C	C	C	C	Cx107	Cx125	Cx107	Cx108	Cx90	Cx92	Cx62	Cx103	Cx101	Cx72	Tx41	Tx98	Cx100	Cx68	Cx65	Cx108	Cx146	Cx90	Cx110	Cx158
NC_018143.2	1042182	insertion-before	-	-	-	-	-	-	-	-	-	A	A	N	-	-	-	-	-	A	A	A	A	-	-	-	-	-	-	-x18	-x7	-x7	-x13	-x8	-x10	-x11	-x11	Ax82	Ax68	-x2	-x10	-x74	-x20	-x7	-x38	Ax117	Ax76	Ax85	Ax86
NC_018143.2	1044909	substitution	G	G	G	G	G	G	G	G	G	G	G	G	G	G	G	T	T	G	G	G	G	G	G	T	T	G	G	Gx110	Gx94 Ax1	Gx109	Gx96	Gx74	Gx84	Gx67	Gx94	Gx83	Gx68	Gx50	Gx84	Gx103	Gx34	Tx43 Gx1	Tx61	Gx98	Gx77	Gx91	Gx107
NC_018143.2	1047169	substitution	T	C	C	C	C	C	C	C	C	C	C	C	C	C	C	C	C	C	C	C	C	C	C	C	C	C	C	Cx112	Cx119	Cx119	Cx127	Cx123 Tx1	Cx123	Cx79	Cx122	Cx107	Cx90	Cx57	Cx126	Cx77	Cx42	Cx66	Cx61	Cx166	Cx97	Cx104	Cx145
NC_018143.2	1048229	substitution	C	T	T	C	C	C	C	C	C	C	C	C	C	C	C	C	C	C	C	C	C	C	C	C	C	C	C	Tx122	Tx131	Cx118	Cx138	Cx124	Cx111	Cx80	Cx119	Cx129	Cx87	Cx37	Cx148	Cx147	Cx62	Cx81	Cx102	Cx169	Cx113	Cx109	Cx176
NC_018143.2	1051609	substitution	C	C	C	C	C	C	C	C	C	C	C	C	C	T	T	C	C	C	C	C	C	C	C	C	C	T	T	Cx105	Cx88	Cx87	Cx92	Cx78	Cx94	Cx54	Cx93	Cx81	Cx59	Cx34	Cx85	Tx84 Cx1	Tx37	Cx50	Cx58	Cx122	Cx86	Cx61	Cx94
NC_018143.2	1051953	substitution	G	G	G	G	G	G	G	G	G	A	A	G	G	G	G	G	G	A	A	A	A	G	G	G	G	G	G	Gx141	Gx104	Gx109	Gx124	Gx122	Gx105	Gx73	Gx136	Ax112	Ax85	Gx55	Gx112	Gx75	Gx49	Gx65	Gx69	Ax158	Ax103	Ax91	Ax140
NC_018143.2	1052903	substitution	C	C	C	C	C	C	C	C	C	T	T	C	C	C	C	C	C	T	T	T	T	C	C	C	C	C	C	Cx109	Cx101	Cx89	Cx112	Cx81	Cx94	Cx66	Cx82	Tx96	Tx91	Cx39	Cx118	Cx106 Tx1	Cx52	Cx48	Cx75	Tx123	Tx91	Tx101 -x1	Tx165
NC_018143.2	1054788	substitution	C	G	G	G	G	C	C	G	G	C	C	C	C	G	G	C	C	C	C	C	C	C	C	C	C	G	G	Gx147	Gx159 Ax1	Gx164	Gx158	Cx177	Cx192	Gx145	Gx169	Cx162	Cx120 Tx1	Cx69	Cx138	Gx155	Gx81	Cx88	Cx92	Cx198 Gx1	Cx147	Cx140	Cx207
NC_018143.2	1055053	substitution	C	C	C	C	C	C	C	C	C	C	C	T	T	C	C	C	C	C	C	C	C	C	C	C	C	C	C	Cx123	Cx117	Cx141	Cx116 Ax1	Cx125	Cx189	Cx93	Cx147	Cx149	Cx105	Tx33	Tx129	Cx110	Cx49 Gx1	Cx53	Cx62	Cx155	Cx122	Cx82	Cx154
NC_018143.2	1056920	substitution	T	T	T	T	T	T	T	T	T	T	T	T	T	T	T	G	G	T	T	T	T	G	G	G	G	T	T	Tx82	Tx77	Tx41	Tx26	Tx56 Cx1	Tx84	Tx12	Tx41	Tx85	Tx77	Tx35	Tx68	Tx45	Tx19	Gx61	Gx49	Tx106	Tx97	Tx71	Tx93
NC_018143.2	1057792	substitution	T	T	T	T	T	T	T	T	T	T	T	G	G	T	T	T	T	T	T	T	T	T	T	T	T	T	T	Tx97	Tx110	Tx106	Tx113	Tx115	Tx100	Tx68	Tx97	Tx99	Tx86	Gx54	Gx119	Tx71	Tx41	Tx83	Tx76	Tx124	Tx104	Tx87	Tx138
NC_018143.2	1061681	deletion	T	T	T	T	T	T	T	T	T	T	T	-	-	T	T	T	T	T	T	T	T	T	T	T	T	T	T	Tx123	Tx148	Tx104	Tx131	Tx132	Tx125	Tx63	Tx107	Tx119	Tx107	-x54	-x123	Tx129	Tx70	Tx78	Tx110	Tx186	Tx120	Tx131	Tx199
NC_018143.2	1061682	deletion	G	G	G	G	G	G	G	G	G	G	G	-	-	G	G	G	G	G	G	G	G	G	G	G	G	G	G	Gx120	Gx147	Gx105	Gx133	Gx132	Gx129	Gx63 Ax1	Gx107	Gx121	Gx105	-x57	-x125	Gx129	Gx70	Gx80	Gx110	Gx189	Gx124	Gx131	Gx201
NC_018143.2	1061683	deletion	C	C	C	C	C	C	C	C	C	C	C	-	-	C	C	C	C	C	C	C	C	C	C	C	C	C	C	Cx120	Cx147	Cx105	Cx131	Cx133	Cx131	Cx63	Cx105	Cx120	Cx105	-x57	-x125	Cx128	Cx70	Cx81	Cx111	Cx184	Cx123 Tx1	Cx130	Cx200
NC_018143.2	1063077	substitution	G	G	G	G	G	G	G	G	G	G	G	A	A	G	G	G	G	G	G	G	G	G	G	G	G	G	G	Gx114	Gx124	Gx118	Gx124	Gx148	Gx116	Gx84	Gx104	Gx131	Gx95	Ax55 Gx1	Ax109	Gx55	Gx32	Gx82	Gx68	Gx147	Gx111	Gx127	Gx173
NC_018143.2	1068155	substitution	T	C	C	C	C	C	C	C	C	C	C	C	C	C	C	C	C	C	C	C	C	C	C	C	C	C	C	Cx102	Cx112	Cx93 Tx1	Cx85	Cx93	Cx89	Cx57	Cx86	Cx96	Cx77	Cx42	Cx94	Cx57	Cx23	Cx76	Cx44	Cx126	Cx92	Cx72	Cx134
NC_018143.2	1068436	substitution	A	G	G	G	G	G	G	G	G	G	G	G	G	G	G	G	G	G	G	G	G	G	G	G	G	G	G	Gx100	Gx127	Gx114	Gx101	Gx99	Gx98	Gx62	Gx94	Gx116	Gx69	Gx47	Gx95	Gx87	Gx36	Gx74	Gx69	Gx150	Gx122	Gx72	Gx160
NC_018143.2	1070706	substitution	T	C	C	C	C	C	C	C	C	C	C	C	C	C	C	C	C	C	C	C	C	C	C	C	C	C	C	Cx116	Cx111	Cx104	Cx125	Cx100	Cx101	Cx75	Cx91	Cx116	Cx102	Cx39	Cx149	Cx83 Gx1	Cx56 -x1	Cx52	Cx61	Cx171	Cx129	Cx110	Cx167
NC_018143.2	1071353	substitution	G	C	C	C	C	G	G	C	C	G	G	G	G	C	C	G	G	G	G	G	G	G	G	G	G	C	C	Cx97	Cx81	Cx83	Cx77	Gx52	Gx56	Cx69	Cx74	Gx62	Gx55	Gx13	Gx72	Cx70	Cx47	Gx35	Gx21	Gx114	Gx80	Gx30	Gx76
NC_018143.2	1071801	substitution	C	C	C	C	C	C	C	C	C	C	C	G	G	C	C	C	C	C	C	C	C	C	C	C	C	C	C	Cx112	Cx96	Cx126	Cx144	Cx128	Cx132	Cx79	Cx131	Cx113	Cx96	Gx32	Gx99	Cx102	Cx56	Cx69	Cx71	Cx171	Cx138	Cx114	Cx143
NC_018143.2	1072871	substitution	C	T	T	C	C	C	C	C	C	C	C	C	C	C	C	C	C	C	C	C	C	C	C	C	C	C	C	Tx164	Tx168	Cx214	Cx187	Cx172	Cx170	Cx137	Cx214	Cx174	Cx136	Cx57	Cx204	Cx151	Cx69	Cx99	Cx103	Cx263	Cx213	Cx172 Tx1	Cx260
NC_018143.2	1073650	substitution	C	C	C	C	C	C	C	C	C	T	T	C	C	C	C	C	C	T	T	T	T	C	C	C	C	C	C	Cx108	Cx142	Cx127	Cx108	Cx125	Cx121	Cx83	Cx117	Tx115	Tx83	Cx32	Cx111	Cx82	Cx63	Cx64	Cx71	Tx182 Cx1	Tx112	Tx93	Tx126
NC_018143.2	1074562	substitution	G	A	A	A	A	A	A	A	A	A	A	A	A	A	A	A	A	A	A	A	A	A	A	A	A	A	A	Ax64	Ax63	Ax76	Ax61	Ax65	Ax58	Ax50	Ax60	Ax70	Ax53	Ax28	Ax55	Ax92	Ax56	Ax48	Ax90	Ax78	Ax80	Ax65	Ax106 Cx2
NC_018143.2	1075283	substitution	T	C	C	C	C	C	C	C	C	C	C	C	C	C	C	C	C	C	C	C	C	C	C	C	C	C	C	Cx144	Cx112	Cx120	Cx124	Cx111	Cx123	Cx73	Cx121	Cx125	Cx100	Cx45	Cx118	Cx105	Cx50	Cx59	Cx104	Cx143	Cx132	Cx106	Cx173
NC_018143.2	1075943	substitution	G	G	G	G	G	N	A	G	G	G	G	G	G	G	G	G	G	G	G	G	G	G	G	G	G	G	G	Gx102	Gx101	Gx103	Gx104	Ax6	Ax15 Gx1	Gx76	Gx124	Gx111	Gx69	Gx38	Gx123	Gx94	Gx47	Gx59	Gx77	Gx141	Gx126	Gx110	Gx147
NC_018143.2	1076313	substitution	G	T	T	T	T	T	T	T	T	T	T	T	T	T	T	T	T	T	T	T	T	T	T	T	T	T	T	Tx102	Tx97	Tx103	Tx98	Tx63	Tx66	Tx72	Tx120	Tx118	Tx56	Tx43	Tx104	Tx79	Tx51	Tx62	Tx93 Gx1	Tx178	Tx114	Tx98	Tx150
NC_018143.2	1077316	substitution	A	G	G	G	G	G	G	G	G	G	G	G	G	G	G	G	G	G	G	G	G	G	G	G	G	G	G	Gx87	Gx96	Gx77	Gx95	Gx85	Gx74	Gx56	Gx73	Gx95	Gx68	Gx35	Gx103	Gx75	Gx28	Gx51	Gx77	Gx129	Gx72	Gx72	Gx120
NC_018143.2	1079685	substitution	C	C	C	T	T	C	C	T	T	C	C	C	C	T	T	C	C	C	C	C	C	C	C	C	C	T	T	Cx142	Cx112	Tx143	Tx126	Cx157	Cx142	Tx112	Tx158	Cx157	Cx105	Cx51	Cx153	Tx96	Tx61	Cx67	Cx67	Cx198	Cx188	Cx109	Cx198
NC_018143.2	1079931	substitution	C	A	A	A	A	A	A	A	A	A	A	A	A	A	A	A	A	A	A	A	A	A	A	A	A	A	A	Ax127	Ax142	Ax152	Ax134	Ax164	Ax149	Ax94	Ax133	Ax140	Ax82	Ax47	Ax158	Ax86	Ax61	Ax79	Ax54	Ax238	Ax178	Ax95	Ax158
NC_018143.2	1080011	substitution	T	T	T	T	T	C	C	T	T	T	T	T	T	T	T	T	T	T	T	T	T	T	T	T	T	T	T	Tx142	Tx136	Tx137	Tx132	Cx148	Cx162 Tx1	Tx96	Tx144 Cx1	Tx168	Tx113	Tx52	Tx193	Tx95	Tx70	Tx92	Tx74	Tx231	Tx180	Tx142	Tx216
NC_018143.2	1080196	substitution	G	A	A	A	A	G	G	A	A	G	G	G	G	A	A	G	G	G	G	G	G	G	G	G	G	A	A	Ax116	Ax99	Ax118	Ax79	Gx128	Gx137	Ax70	Ax104	Gx125	Gx110	Gx36	Gx139	Ax81	Ax45	Gx72	Gx61	Gx183	Gx145	Gx97	Gx140
NC_018143.2	1080532	substitution	G	G	G	G	G	A	A	G	G	G	G	G	G	G	G	G	G	G	G	G	G	G	G	G	G	G	G	Gx138	Gx125	Gx129	Gx124	Ax155	Ax170	Gx80	Gx127	Gx151	Gx142	Gx41	Gx175	Gx98	Gx51	Gx90	Gx77	Gx215	Gx148	Gx121	Gx227
NC_018143.2	1080784	substitution	G	G	G	G	G	G	G	G	G	G	G	G	G	G	G	G	G	G	G	G	G	A	A	G	G	G	G	Gx130	Gx141	Gx171	Gx138	Gx154	Gx160	Gx92	Gx116	Gx184	Gx105	Gx49	Gx159	Gx115 Ax1	Gx46	Gx86	Gx96	Gx208	Gx165	Gx122	Gx206
NC_018143.2	1081685	substitution	T	C	C	C	C	C	C	C	C	C	C	C	C	C	C	C	C	C	C	C	C	C	C	C	C	C	C	Cx141	Cx136	Cx162	Cx146	Cx162	Cx163	Cx63	Cx158	Cx171	Cx126	Cx65	Cx143	Cx104	Cx58	Cx84	Cx86	Cx193	Cx151	Cx115	Cx207
NC_018143.2	1082582	substitution	T	T	T	G	G	T	T	G	G	T	T	T	T	G	G	T	T	T	T	T	T	T	T	T	T	G	G	Tx84	Tx105	Gx124	Gx97	Tx120	Tx109	Gx72	Gx115	Tx131	Tx80	Tx47	Tx120	Gx95	Gx44	Tx47	Tx104	Tx143	Tx131	Tx103	Tx145
NC_018143.2	1084052	substitution	G	G	G	C	C	G	G	C	C	G	G	G	G	C	C	G	G	G	G	G	G	G	G	G	G	C	C	Gx123	Gx118	Cx139	Cx118	Gx143	Gx98	Cx92	Cx121	Gx123	Gx96 Cx1	Gx43	Gx99	Cx86	Cx44	Gx57	Gx69	Gx159	Gx104	Gx79	Gx162
NC_018143.2	1084915	substitution	G	A	A	G	G	G	G	G	G	G	G	G	G	G	G	G	G	G	G	G	G	G	G	G	G	G	G	Ax120	Ax78	Gx96	Gx99	Gx102	Gx115	Gx74	Gx98	Gx116	Gx91	Gx33	Gx115	Gx106	Gx43	Gx56	Gx81	Gx132	Gx104	Gx102	Gx145 Tx1
NC_018143.2	1087197	substitution	G	C	C	C	C	C	C	C	C	C	C	C	C	C	C	C	C	C	C	C	C	C	C	C	C	C	C	Cx104	Cx107	Cx112	Cx82	Cx111	Cx133	Cx82	Cx89	Cx91	Cx95	Cx36	Cx108	Cx91	Cx45	Cx57	Cx66	Cx146	Cx123	Cx66	Cx135
NC_018143.2	1088548	substitution	C	C	C	T	T	C	C	T	T	C	C	C	C	C	C	C	C	C	C	C	C	C	C	C	C	C	C	Cx143 Ax1	Cx140	Tx170	Tx136	Cx144	Cx181	Tx109	Tx160	Cx150	Cx130	Cx51	Cx186	Cx89	Cx61	Cx80	Cx96	Cx210	Cx172	Cx96	Cx218
NC_018143.2	1089909	substitution	C	C	C	C	C	C	C	C	C	T	T	C	C	C	C	C	C	T	T	T	T	C	C	C	C	C	C	Cx108	Cx104	Cx146	Cx101	Cx133	Cx140	Cx83	Cx107	Tx151	Tx115	Cx42	Cx109	Cx95	Cx63	Cx59	Cx88	Tx184 Cx2	Tx148	Tx90	Tx176
NC_018143.2	1090193	insertion-before	-	G	G	G	G	-	-	G	G	-	-	-	-	G	G	-	-	-	-	-	-	-	-	-	-	G	G	Gx154	Gx145	Gx138	Gx148	-x161	-x160	Gx115	Gx147	-x170	-x134	-x69	-x136	Gx78	Gx33 -x1	-x91	-x82	-x225	-x181	-x132	-x194
NC_018143.2	1092345	insertion-before	-	-	-	-	-	G	G	-	-	-	-	-	-	-	-	-	-	-	-	-	-	-	-	-	-	-	-	-x69	-x63	-x62	-x49	Gx52	Gx55	-x44	-x47	-x74	-x40	-x14	-x44	-x46	-x28	-x31	-x40	-x73	-x56	-x45	-x75
NC_018143.2	1093326	substitution	C	C	C	C	C	C	C	C	C	C	C	T	T	C	C	C	C	C	C	C	C	C	C	C	C	C	C	Cx103	Cx115	Cx120	Cx95	Cx120	Cx144 Ax1	Cx74	Cx93	Cx120	Cx105	Tx34	Tx101	Cx91	Cx49	Cx47	Cx70	Cx159	Cx102	Cx90	Cx145 Gx1
NC_018143.2	1093932	substitution	G	A	N	N	N	A	A	N	N	N	N	N	A	N	N	N	N	A	N	N	N	A	N	N	N	N	N	Ax10	Ax9	Ax5	Ax3	Ax14	Ax24	Ax3	Ax4	Ax5	Ax7	Ax3	Ax11	Ax1	Ax1	Ax4	Ax1	Ax18	Ax9	Ax2	Ax9
NC_018143.2	1093952	substitution	G	N	N	N	N	A	N	N	N	N	N	N	N	N	N	N	N	N	N	N	N	N	N	N	N	N	N	Ax9 Gx1	Ax7 Gx2	Ax5	Ax3	Ax14	Ax19 Gx5	Gx2 Ax1	Ax3 Gx1	Ax5	Ax6 Gx1	Ax3	Ax9 Gx2	Ax1	Ax1	Ax4	Ax1	Ax15 Gx3	Ax8 Gx1	Ax2	Ax9
NC_018143.2	1093953	substitution	C	N	N	N	N	G	N	N	N	N	N	N	N	N	N	N	N	N	N	N	N	N	N	N	N	N	N	Gx9 Cx1	Gx7 Cx2	Gx5	Gx3	Gx14	Gx19 Cx5	Cx2 Gx1	Gx3 Cx1	Gx5	Gx6 Cx1	Gx3	Gx9 Cx2	Gx1	Gx1	Gx4	Gx1	Gx15 Cx3	Gx8 Cx1	Gx2	Gx9
NC_018143.2	1093954	substitution	C	N	N	N	N	A	N	N	N	N	N	N	N	N	N	N	N	N	N	N	N	N	N	N	N	N	N	Ax9 Cx1	Ax7 Cx2	Ax5	Ax3	Ax14	Ax19 Cx5	Cx2 Ax1	Ax3 Cx1	Ax5	Ax6 Cx1	Ax3	Ax9 Cx2	Ax1	Ax1	Ax4	Ax1	Ax15 Cx3	Ax8 Cx1	Ax2	Ax9
NC_018143.2	1093955	substitution	A	N	N	N	N	T	N	N	N	N	N	N	N	N	N	N	N	N	N	N	N	N	N	N	N	N	N	Tx9 Gx1	Tx7 Gx2	Tx5	Tx3	Tx14	Tx19 Gx5	Gx2 Tx1	Tx3 Gx1	Tx5	Tx6 Gx1	Tx3	Tx9 Gx2	Tx1	Tx1	Tx4	Tx1	Tx15 Gx3	Tx8 Gx1	Tx2	Tx9
NC_018143.2	1093956	substitution	C	N	N	N	N	G	N	N	N	N	N	N	N	N	N	N	N	N	N	N	N	N	N	N	N	N	N	Gx9 Cx1	Gx7 Cx2	Gx5	Gx3	Gx14	Gx19 Cx5	Cx2 Gx1	Gx3 Cx1	Gx5	Gx6 Cx1	Gx3	Gx9 Cx2	Gx1	Gx1	Gx4	Gx1	Gx15 Cx3	Gx8 Cx1	Gx2	Gx9
NC_018143.2	1093963	substitution	T	N	N	N	N	G	G	N	N	N	N	N	N	N	N	N	N	G	N	N	N	G	N	N	N	N	N	Gx9	Gx7	Gx5	Gx3	Gx14	Gx19	Gx1	Gx3	Gx5	Gx6	Gx3	Gx9	Gx1 Tx1	Gx1	Gx4	Gx1	Gx15	Gx8	Gx2	Gx9 Tx1
NC_018143.2	1093964	substitution	T	N	N	N	N	C	C	N	N	N	N	N	N	N	N	N	N	C	N	N	N	C	N	N	N	N	N	Cx9	Cx7	Cx5	Cx3	Cx14	Cx19	Cx1	Cx3	Cx5	Cx6	Cx3	Cx9	Cx1 Tx1	Cx1	Cx4	Cx1	Cx15	Cx8	Cx2	Cx9 Tx1
NC_018143.2	1093965	substitution	A	N	N	N	N	C	C	N	N	N	N	N	N	N	N	N	N	C	N	N	N	C	N	N	N	N	N	Cx9	Cx5	Cx5	Cx1	Cx14	Cx18	Cx1	Cx3	Cx4	Cx6	Cx2	Cx7	Cx1 Ax1	Cx1	Cx4	Cx1	Cx14	Cx7	Cx1	Cx8 Ax1
NC_018143.2	1094148	substitution	A	N	N	N	N	N	N	N	N	A	N	N	N	N	N	N	N	N	N	N	N	G	N	N	N	N	N	Ax5	Ax8	Ax3	Ax5	Ax4	Ax7	Ax4	Ax8	Ax15	Ax8	Ax3	Ax8	Ax6	Ax5	Ax3	Ax5 Gx1	Ax3	Ax4	Ax5 Gx1	Ax8 Gx1
NC_018143.2	1094208	substitution	G	G	G	G	G	G	G	G	G	G	G	G	G	N	N	G	N	G	G	G	G	C	N	N	G	N	N	Gx47	Gx37	Gx40	Gx60	Gx59	Gx59	Gx30	Gx50	Gx58 Cx2	Gx34 Cx2	Gx13	Gx53	Gx4	Gx5	Gx38	Gx7	Gx75	Gx50	Gx30	Gx58
NC_018143.2	1094232	substitution	T	T	T	T	T	T	T	T	T	T	T	T	T	N	N	T	N	T	T	T	T	G	N	N	T	N	N	Tx55	Tx65	Tx55	Tx68	Tx60	Tx65	Tx39	Tx59 Gx1	Tx81	Tx40	Tx20	Tx68	Tx5	Tx6	Tx45	Tx8	Tx95	Tx65	Tx35	Tx61 Cx1
NC_018143.2	1094307	substitution	T	T	T	C	C	T	T	C	C	T	T	T	T	C	N	T	N	T	T	T	T	C	C	N	T	N	N	Tx64	Tx73	Cx63	Cx43	Tx67	Tx92	Cx37	Cx70	Tx73	Tx54	Tx29	Tx71	Cx13	Cx8	Tx36	Tx5 -x2	Tx82	Tx86	Tx39 -x1	Tx80
NC_018143.2	1094379	substitution	C	C	C	C	C	C	C	C	C	C	C	C	C	C	C	C	C	C	C	C	C	G	G	C	C	C	C	Cx53	Cx63	Cx77	Cx58	Cx64	Cx62	Cx48 Gx1	Cx65	Cx76	Cx58 Gx1	Cx24	Cx61	Cx17	Cx12	Cx35	Cx24	Cx81	Cx70	Cx34	Cx78
NC_018143.2	1094417	substitution	G	G	G	C	C	G	G	C	C	G	G	G	G	C	C	G	G	G	G	G	G	C	C	G	G	C	C	Gx27	Gx30	Cx59	Cx40	Gx28	Gx26	Cx45	Cx45	Gx27	Gx15	Gx11	Gx29	Cx27	Cx19	Gx18	Gx33	Gx42	Gx33	Gx24	Gx54
NC_018143.2	1094419	substitution	C	C	C	T	T	C	C	T	T	C	C	C	C	T	T	C	C	C	C	C	C	T	T	C	C	T	T	Cx27	Cx26	Tx60	Tx38	Cx30	Cx28	Tx49	Tx45	Cx24	Cx14	Cx11	Cx29	Tx26	Tx18	Cx16	Cx31 -x1	Cx42	Cx34	Cx23	Cx55
NC_018143.2	1094461	substitution	C	C	C	C	C	C	C	C	C	C	C	C	C	A	A	C	C	C	C	C	C	C	C	C	C	A	A	Cx55	Cx58	Cx70	Cx60	Cx74	Cx69	Cx62	Cx76	Cx53	Cx43	Cx21	Cx62	Ax47	Ax25	Cx42	Cx39	Cx76	Cx69	Cx52	Cx95
NC_018143.2	1094476	substitution	G	G	G	A	A	G	G	A	A	G	G	G	G	A	A	G	G	G	G	G	G	A	A	A	A	A	A	Gx66	Gx63	Ax82	Ax78	Gx88	Gx81	Ax62	Ax80	Gx65	Gx50	Gx29	Gx68	Ax46	Ax24	Gx50	Gx41	Gx89	Gx78	Gx60	Gx108
NC_018143.2	1094542	substitution	T	T	T	G	G	T	T	G	G	T	T	T	T	G	G	T	T	T	T	T	T	T	T	G	G	G	G	Tx81	Tx73	Gx68	Gx84	Tx74	Tx94	Gx43 Ax1	Gx68	Tx79	Tx53	Tx37	Tx77	Gx69	Gx33	Tx33	Tx85	Tx98	Tx82	Tx68	Tx132
NC_018143.2	1095340	substitution	G	G	G	G	G	A	A	G	G	G	G	G	G	G	G	G	G	G	G	G	G	G	G	G	G	G	G	Gx75	Gx69	Gx81	Gx70	Ax90	Ax64	Gx50	Gx69	Gx73	Gx78	Gx31	Gx79	Gx73	Gx59	Gx50	Gx73	Gx99	Gx110	Gx86	Gx172
NC_018143.2	1095368	substitution	T	T	T	T	T	T	T	T	T	T	T	G	G	T	T	T	T	T	T	T	T	T	T	T	T	T	T	Tx61 Gx2	Tx69	Tx67	Tx68	Tx88	Tx63	Tx41	Tx72	Tx71	Tx69	Gx25	Gx83	Tx57 Gx2	Tx47	Tx36	Tx70	Tx96	Tx95	Tx73	Tx140
NC_018143.2	1095494	substitution	A	G	G	G	G	A	A	G	G	A	A	A	A	G	G	A	A	A	A	A	A	A	A	A	A	G	G	Gx31	Gx33	Gx34	Gx46	Ax42	Ax47	Gx26	Gx28	Ax55	Ax37	Ax13	Ax26	Gx49	Gx13	Ax23	Ax65	Ax72 Gx1	Ax57	Ax48 Gx2	Ax91 Gx2
NC_018143.2	1095648	substitution	C	N	N	N	N	N	N	N	N	N	N	N	N	N	N	N	N	C	N	N	N	N	N	N	N	T	N	Tx8	Tx6	Tx8	Tx4	Cx4	Cx4	Tx1	Tx3	Cx9	Cx3	Cx2	Cx4	Tx4	Tx2		Cx2	Cx13	Cx6	Cx3	Cx7
NC_018143.2	1095682	substitution	A	N	N	N	N	N	N	N	N	N	N	N	N	G	N	N	N	N	N	N	N	N	N	A	N	G	G	Gx1			Gx1	Ax1	Ax2			Ax1				Gx12	Gx7	Ax1	Ax7	Ax8	Ax2	Ax6	Ax4
NC_018143.2	1096303	substitution	C	C	C	C	C	G	G	C	C	C	C	G	G	N	N	C	N	C	C	C	C	C	N	N	C	N	N	Cx35	Cx41	Cx38	Cx32	Gx51	Gx31	Cx21	Cx40	Cx30	Cx39	Gx16	Gx41	Cx5	Cx4	Cx24	Cx2	Cx41	Cx44	Cx30	Cx39
NC_018143.2	1096327	substitution	G	G	G	G	G	T	T	G	G	T	T	T	T	N	N	G	N	T	T	T	T	G	N	N	G	N	N	Gx42	Gx44 Tx1	Gx49	Gx40	Tx57	Tx45	Gx30	Gx43	Tx50	Tx43	Tx24	Tx50	Gx4	Gx6	Gx28	Gx1	Tx54 Gx1	Tx58	Tx38	Tx57
NC_018143.2	1096402	substitution	C	C	C	C	C	T	T	C	C	T	T	T	T	N	N	C	N	T	T	T	T	C	C	C	C	N	N	Cx56	Cx51	Cx60	Cx44	Tx65	Tx68	Cx44	Cx50	Tx53	Tx38	Tx20	Tx49	Cx9	Cx8	Cx33	Cx9	Tx74	Tx69	Tx32	Tx60
NC_018143.2	1096512	substitution	C	C	C	C	C	C	C	C	C	C	C	G	G	C	C	C	C	C	C	C	C	C	C	C	C	C	C	Cx57	Cx42	Cx44	Cx36	Cx54	Cx42	Cx30	Cx45	Cx51	Cx41	Gx14	Gx27	Cx33	Cx28	Cx22	Cx27	Cx55	Cx47	Cx39	Cx56
NC_018143.2	1096514	substitution	T	T	T	T	T	T	T	T	T	T	T	C	C	T	T	T	T	T	T	T	T	T	T	T	T	T	T	Tx53	Tx42	Tx40	Tx38	Tx53	Tx41	Tx28	Tx46	Tx50	Tx41	Cx13	Cx29	Tx33	Tx28	Tx20	Tx25	Tx55	Tx43	Tx36	Tx54
NC_018143.2	1096571	substitution	A	A	A	A	A	G	G	A	A	A	A	A	A	A	A	A	A	A	A	A	A	A	A	A	A	A	A	Ax68	Ax59	Ax65	Ax57	Gx70	Gx63	Ax35	Ax60	Ax65	Ax55	Ax23	Ax64	Ax37	Ax27	Ax35	Ax39	Ax77	Ax54	Ax54	Ax75
NC_018143.2	1096637	substitution	T	G	G	G	G	G	G	G	G	G	G	G	G	G	G	G	G	G	G	G	G	G	G	G	G	G	G	Gx48	Gx48	Gx47	Gx42	Gx44	Gx42	Gx31	Gx41	Gx47	Gx35	Gx23	Gx49	Gx68	Gx47	Gx27	Gx58	Gx69	Gx61	Gx65	Gx104
NC_018143.2	1097224	substitution	C	T	T	T	T	C	C	T	T	C	C	C	C	T	T	C	C	C	C	C	C	C	C	C	C	T	T	Tx129	Tx117	Tx126	Tx120	Cx118	Cx115	Tx74 Cx1	Tx126	Cx122	Cx90	Cx50	Cx116	Tx71	Tx40	Cx80	Cx84	Cx178	Cx111	Cx101	Cx150
NC_018143.2	1098527	substitution	T	A	A	A	A	T	T	A	A	T	T	T	T	A	A	T	T	T	T	T	T	T	T	T	T	A	A	Ax110	Ax95	Ax105	Ax105	Tx109	Tx104	Ax57	Ax108	Tx114	Tx75	Tx32	Tx119	Ax92	Ax46	Tx65	Tx74	Tx135	Tx143	Tx80	Tx149
NC_018143.2	1099062	substitution	G	A	A	A	A	G	G	A	A	G	G	G	G	A	A	G	G	G	G	G	G	G	G	G	G	A	A	Ax102	Ax106	Ax81	Ax114	Gx112	Gx129	Ax80	Ax95	Gx97	Gx79	Gx51	Gx116	Ax85	Ax32	Gx75 Ax1	Gx76	Gx162	Gx120	Gx99	Gx191
NC_018143.2	1099996	substitution	C	C	C	C	C	C	C	C	C	C	C	C	C	C	C	T	T	C	C	C	C	C	C	C	C	C	C	Cx111	Cx111	Cx112	Cx103	Cx115	Cx111	Cx79	Cx110	Cx110 Tx1	Cx100	Cx54	Cx115	Cx118	Cx52	Tx61	Tx96	Cx138	Cx101	Cx109	Cx196
NC_018143.2	1100238	substitution	T	C	C	C	C	C	C	C	C	C	C	C	C	C	C	C	C	C	C	C	C	C	C	C	C	C	C	Cx135	Cx98	Cx96	Cx115	Cx129	Cx117	Cx65	Cx99	Cx136	Cx92	Cx47	Cx116	Cx123	Cx48	Cx77	Cx93	Cx125	Cx110	Cx91	Cx186
NC_018143.2	1102287	substitution	T	T	T	T	T	T	T	T	T	T	T	T	T	T	T	C	C	T	T	T	T	T	T	T	T	T	T	Tx104	Tx108	Tx141	Tx111	Tx112	Tx119	Tx92	Tx155	Tx144	Tx103	Tx40	Tx106	Tx168	Tx98	Cx58	Cx88	Tx126 Gx1	Tx82	Tx104	Tx150
NC_018143.2	1102823	substitution	C	C	C	C	C	C	C	C	C	C	C	G	G	C	C	C	C	C	C	C	C	C	C	C	C	C	C	Cx89	Cx92	Cx140	Cx112	Cx117	Cx90	Cx72	Cx129	Cx107	Cx81	Gx37	Gx97	Cx164	Cx69	Cx44	Cx83	Cx107	Cx69	Cx90	Cx166
NC_018143.2	1103253	substitution	C	C	C	C	C	C	C	C	C	C	C	T	T	C	C	C	C	C	C	C	C	C	C	C	C	C	C	Cx93	Cx99	Cx126	Cx110	Cx102	Cx92	Cx84	Cx130	Cx116	Cx86	Tx30	Tx76	Cx172 Gx1	Cx85	Cx44	Cx85	Cx110	Cx67	Cx114	Cx168
NC_018143.2	1103790	substitution	G	G	G	G	G	G	G	G	G	T	T	G	G	G	G	G	G	T	T	T	T	G	G	G	G	G	G	Gx122	Gx98	Gx124	Gx112	Gx131 Tx1	Gx151	Gx106	Gx160	Tx151	Tx139	Gx35	Gx86	Gx237 Tx1	Gx94 Cx1	Gx36	Gx106	Tx136 Ax1	Tx97	Tx142	Tx187
NC_018143.2	1104578	insertion-before	-	-	-	-	-	-	-	-	-	-	-	-	-	T	T	-	-	-	-	-	-	-	-	-	-	T	T	-x96	-x82	-x139	-x99	-x147	-x131	-x97	-x159	-x145	-x112	-x42	-x93	Tx191 -x12 TTx2	Tx94 -x5	-x54	-x81	-x128	-x97	-x101	-x187
NC_018143.2	1104694	substitution	T	G	G	G	G	T	T	G	G	T	T	T	T	G	G	T	T	T	T	T	T	T	T	T	T	G	G	Gx94	Gx110	Gx184	Gx130	Tx162	Tx173	Gx114	Gx167	Tx139	Tx114	Tx53	Tx108	Gx221 Cx1	Gx105	Tx55 Gx1	Tx94	Tx147	Tx108	Tx142	Tx211
NC_018143.2	1105106	substitution	A	A	A	A	A	A	A	A	A	C	C	A	A	A	A	A	A	C	C	C	C	A	A	A	A	A	A	Ax104	Ax119	Ax134	Ax140	Ax127	Ax124	Ax96	Ax155	Cx134	Cx102	Ax55	Ax114	Ax198	Ax94	Ax58	Ax87	Cx122 Ax1	Cx99	Cx128	Cx160
NC_018143.2	1105660	substitution	A	A	A	A	A	A	A	A	A	A	A	A	A	C	C	A	A	A	A	A	A	A	A	A	A	A	A	Ax108	Ax99	Ax130	Ax110	Ax123	Ax102	Ax86	Ax119	Ax117	Ax118	Ax51	Ax83	Cx185	Cx75	Ax54	Ax71	Ax102 Cx1	Ax78	Ax99	Ax166
NC_018143.2	1105821	substitution	G	G	G	G	G	A	A	G	G	G	G	G	G	G	G	G	G	G	G	G	G	G	G	G	G	G	G	Gx116	Gx81	Gx154	Gx118	Ax122	Ax109	Gx94	Gx150	Gx118	Gx94	Gx40	Gx85	Gx218	Gx122	Gx52	Gx100	Gx115	Gx80	Gx134	Gx186
NC_018143.2	1106103	substitution	C	T	T	T	T	C	C	T	T	C	C	C	C	T	T	C	C	C	C	C	C	C	C	C	C	T	T	Tx120	Tx113	Tx165	Tx139	Cx133	Cx131	Tx113	Tx149	Cx132	Cx122	Cx38	Cx95	Tx187	Tx103	Cx68	Cx97	Cx118	Cx113	Cx133	Cx188
NC_018143.2	1106230	substitution	A	A	A	A	A	A	A	A	A	A	A	A	A	A	A	A	A	C	C	A	A	A	A	A	A	A	A	Ax100	Ax88	Ax149	Ax114	Ax119	Ax119	Ax86	Ax135	Ax124	Ax85	Ax41	Ax88	Ax132	Ax87	Ax70	Ax75	Cx117	Cx80	Ax102 Gx1	Ax178
NC_018143.2	1106426	substitution	T	C	C	C	C	C	C	C	C	C	C	C	C	C	C	C	C	C	C	C	C	C	C	C	C	C	C	Cx121	Cx123	Cx153	Cx141	Cx142	Cx143	Cx124	Cx174	Cx132	Cx108	Cx41	Cx114	Cx155	Cx90	Cx55	Cx92	Cx141	Cx124	Cx108	Cx162
NC_018143.2	1106496	substitution	C	C	C	T	T	C	C	T	T	C	C	C	C	T	T	C	C	C	C	C	C	C	C	C	C	T	T	Cx129	Cx103	Tx128	Tx129	Cx124	Cx129	Tx98	Tx160	Cx113	Cx102	Cx49	Cx100	Tx124	Tx70	Cx76	Cx93	Cx122	Cx120	Cx134	Cx173
NC_018143.2	1106656	substitution	A	A	A	A	A	A	A	A	A	G	G	A	A	A	A	A	A	G	G	G	G	A	A	A	A	A	A	Ax86 Tx1	Ax85	Ax118	Ax111	Ax120	Ax101	Ax66	Ax110	Gx121	Gx85	Ax49	Ax82	Ax68	Ax47	Ax46	Ax59	Gx129	Gx110	Gx88	Gx118
NC_018143.2	1107438	substitution	A	A	A	A	A	A	A	A	A	A	A	T	T	A	A	A	A	A	A	A	A	A	A	A	A	A	A	Ax119	Ax148	Ax156	Ax129	Ax142	Ax164	Ax91	Ax116	Ax131	Ax128	Tx64	Tx129	Ax75 Cx1	Ax34	Ax74	Ax79 Cx1	Ax205	Ax160	Ax108	Ax151
NC_018143.2	1107921	substitution	G	G	G	G	G	G	G	G	G	G	G	T	T	G	G	G	G	G	G	G	G	G	G	G	G	G	G	Gx90	Gx101	Gx121	Gx95	Gx125	Gx103	Gx75	Gx116	Gx114	Gx89	Tx32	Tx127	Gx77	Gx51	Gx61	Gx41	Gx153	Gx128	Gx79	Gx144
NC_018143.2	1107944	substitution	A	C	C	C	C	A	A	C	C	A	A	A	A	C	C	A	A	A	A	A	A	A	A	A	A	C	C	Cx95	Cx104	Cx108	Cx91	Ax106	Ax108	Cx69	Cx108	Ax123	Ax81	Ax30	Ax118	Cx87	Cx55	Ax56	Ax54	Ax165	Ax113	Ax79	Ax154
NC_018143.2	1109979	substitution	A	G	G	G	G	G	G	G	G	G	G	G	G	G	G	G	G	G	G	G	G	G	G	G	G	G	G	Gx122	Gx149	Gx145	Gx154	Gx165	Gx164	Gx113	Gx157	Gx157 Tx1	Gx128	Gx57	Gx152	Gx89	Gx38	Gx93	Gx82	Gx179	Gx165	Gx134	Gx206 Ax1 Tx1
NC_018143.2	1110725	substitution	T	C	C	T	T	T	T	T	T	T	T	T	T	T	T	T	T	T	T	T	T	T	T	T	T	T	T	Cx99	Cx103	Tx137	Tx90	Tx137	Tx147	Tx70	Tx115	Tx125	Tx97	Tx50	Tx118	Tx101	Tx54	Tx75	Tx70	Tx147	Tx125	Tx76	Tx170
NC_018143.2	1111830	substitution	G	G	G	G	G	T	T	G	G	G	G	G	G	G	G	G	G	G	G	G	G	G	G	G	G	G	G	Gx103	Gx115	Gx110	Gx126	Tx112	Tx130	Gx82	Gx121	Gx134	Gx91	Gx55	Gx126	Gx67	Gx50	Gx62	Gx91	Gx176	Gx131	Gx105	Gx185
NC_018143.2	1111856	substitution	G	T	T	T	T	G	G	T	T	G	G	G	G	T	T	G	G	G	G	G	G	G	G	G	G	T	T	Tx122	Tx114	Tx129 Gx1	Tx148	Gx148	Gx150	Tx93	Tx131 Cx1	Gx153	Gx98	Gx68	Gx136	Tx75	Tx46	Gx78	Gx84 Tx1	Gx208	Gx153	Gx112	Gx190
NC_018143.2	1111929	substitution	A	A	A	A	A	G	G	A	A	A	A	A	A	A	A	A	A	A	A	A	A	A	A	A	A	A	A	Ax133	Ax122	Ax117	Ax147	Gx117	Gx103	Ax85	Ax149	Ax137	Ax91	Ax50	Ax109	Ax109	Ax53	Ax74	Ax99	Ax176	Ax126	Ax100	Ax185
NC_018143.2	1113737	substitution	C	A	A	C	C	C	C	C	C	C	C	C	C	C	C	C	C	C	C	C	C	C	C	C	C	C	C	Ax119	Ax116	Cx91	Cx128	Cx109	Cx93	Cx80	Cx114	Cx113	Cx76	Cx41	Cx97	Cx90	Cx42	Cx69	Cx87	Cx144	Cx128	Cx103	Cx166
NC_018143.2	1120330	substitution	C	C	C	C	C	C	C	C	C	C	C	C	C	C	C	C	C	C	C	C	C	T	T	C	C	C	C	Cx78	Cx75	Cx46	Cx44	Cx70	Cx62	Cx37	Cx64	Cx53	Cx45	Cx30	Cx77	Cx91	Cx31	Cx35	Cx77	Cx92	Cx81	Cx75	Cx105
NC_018143.2	1121078	substitution	C	C	C	C	C	C	C	C	C	C	C	N	T	C	C	C	C	C	C	C	C	C	C	C	C	C	C	Cx54	Cx57	Cx70	Cx42	Cx54	Cx61	Cx39	Cx67	Cx79	Cx57	Tx5	Tx14	Cx29	Cx15	Cx31	Cx29	Cx129	Cx85	Cx45	Cx74
NC_018143.2	1121082	substitution	A	A	A	A	A	A	A	A	A	A	A	N	C	A	A	A	A	A	A	A	A	A	A	A	A	A	A	Ax57	Ax58	Ax73	Ax43	Ax55	Ax60 Gx1	Ax38	Ax69	Ax77	Ax56	Cx4	Cx10	Ax27	Ax14	Ax33	Ax30	Ax131	Ax86	Ax43	Ax74
NC_018143.2	1121131	insertion-before	-	-	-	-	-	-	-	-	-	A	A	N	-	-	-	-	-	A	A	A	A	-	-	-	-	-	-	-x68	-x64	-x85	-x53	-x59	-x95	-x44	-x84	Ax77	Ax61	-x2	-x12	-x36	-x18	-x40	-x18	Ax128	Ax75	Ax52	Ax71
NC_018143.2	1121172	substitution	C	C	C	C	C	C	C	C	C	G	G	C	C	C	C	C	C	C	C	G	G	C	C	C	C	C	C	Cx64	Cx61	Cx79	Cx49	Cx56	Cx101	Cx54	Cx98	Gx55	Gx58	Cx12	Cx48	Cx30	Cx23	Cx35	Cx18	Cx128	Cx75	Gx45	Gx68
NC_018143.2	1124747	substitution	C	C	C	T	T	C	C	T	T	C	C	C	C	T	T	C	C	C	C	C	C	C	C	C	C	T	T	Cx65	Cx75	Tx78	Tx56	Cx74	Cx86	Tx41	Tx87	Cx91	Cx50	Cx26	Cx92	Tx64	Tx33 Cx1	Cx38	Cx62	Cx109	Cx83	Cx57	Cx112
NC_018143.2	1126893	substitution	G	C	C	C	C	C	C	C	C	C	C	C	C	C	C	C	C	C	C	C	C	C	C	C	C	C	C	Cx127	Cx112	Cx118	Cx117	Cx129	Cx137	Cx80	Cx120	Cx127	Cx93	Cx53	Cx125	Cx73	Cx53	Cx73	Cx84	Cx161	Cx121	Cx104	Cx184
NC_018143.2	1127652	substitution	C	A	A	A	A	A	A	A	A	A	A	A	A	A	A	A	A	A	A	A	A	A	A	A	A	A	A	Ax139	Ax132	Ax110	Ax129	Ax134	Ax162	Ax77	Ax142	Ax144	Ax111	Ax56	Ax168	Ax119 Gx1	Ax73	Ax85	Ax103	Ax200	Ax160	Ax129	Ax231 Tx1
NC_018143.2	1130265	substitution	G	G	G	G	G	G	G	G	G	A	A	G	G	G	G	G	G	A	A	A	A	G	G	G	G	G	G	Gx123	Gx113	Gx132	Gx130	Gx139	Gx137	Gx87	Gx135	Ax127	Ax115	Gx57	Gx157	Gx95	Gx43	Gx87	Gx58	Ax211	Ax149	Ax101	Ax224
NC_018143.2	1132372	substitution	C	C	C	C	C	C	C	C	C	C	C	T	T	C	C	C	C	C	C	C	C	C	C	C	C	C	C	Cx120	Cx120	Cx113	Cx123	Cx126	Cx131	Cx68	Cx111	Cx139	Cx86	Tx62	Tx154	Cx78	Cx54	Cx94	Cx97	Cx186	Cx137	Cx95	Cx202
NC_018143.2	1133419	substitution	A	A	A	G	G	A	A	G	G	A	A	A	A	G	G	A	A	A	A	A	A	A	A	A	A	G	G	Ax95	Ax93	Gx71 Ax1	Gx73	Ax92	Ax78	Gx49	Gx68	Ax81	Ax63	Ax33	Ax109	Gx58	Gx44	Ax53	Ax64	Ax121	Ax84	Ax67	Ax133
NC_018143.2	1135255	substitution	T	T	T	T	T	G	G	T	T	T	T	T	T	T	T	T	T	T	T	T	T	T	T	T	T	T	T	Tx105	Tx119	Tx114	Tx111	Gx97	Gx85	Tx69	Tx103	Tx98	Tx78	Tx43	Tx97	Tx79	Tx52	Tx55 Gx1	Tx63	Tx144	Tx88	Tx85	Tx139
NC_018143.2	1137220	substitution	C	C	C	C	C	C	C	C	C	T	T	C	C	C	C	C	C	T	T	T	T	C	C	C	C	C	C	Cx142	Cx148	Cx95	Cx121	Cx106	Cx93	Cx48	Cx107	Tx133	Tx81	Cx59	Cx128	Cx73	Cx44	Cx72	Cx63	Tx150 Cx2	Tx120	Tx101	Tx144
NC_018143.2	1139093	substitution	G	C	C	C	C	G	G	C	C	G	G	G	G	C	C	G	G	G	G	G	G	G	G	G	G	C	C	Cx116	Cx99	Cx88	Cx101	Gx119	Gx121	Cx49	Cx103	Gx110	Gx76	Gx37	Gx133	Cx71	Cx38	Gx57	Gx60	Gx140	Gx135	Gx76	Gx139
NC_018143.2	1139751	substitution	C	C	C	A	A	C	C	A	A	C	C	C	C	A	A	C	C	C	C	C	C	C	C	C	C	A	A	Cx109	Cx123	Ax128	Ax100	Cx106	Cx117	Ax58	Ax103	Cx107	Cx71	Cx54	Cx124	Ax87	Ax41	Cx55	Cx63	Cx159	Cx113	Cx95	Cx149
NC_018143.2	1140398	substitution	C	C	C	C	C	C	C	C	C	T	T	C	C	C	C	C	C	T	T	T	T	C	C	C	C	C	C	Cx103	Cx87	Cx94	Cx106	Cx94	Cx105	Cx60	Cx90	Tx106	Tx90	Cx51	Cx109	Cx65	Cx35	Cx64 Ax1	Cx47	Tx152	Tx108	Tx90	Tx130
NC_018143.2	1140778	substitution	C	C	C	T	T	C	C	T	T	C	C	C	C	T	T	C	C	C	C	C	C	C	C	C	C	T	T	Cx86	Cx64 Tx1	Tx80	Tx80	Cx63	Cx74	Tx50 Cx1	Tx60	Cx83	Cx66	Cx16	Cx92	Tx64 Cx1	Tx30	Cx60	Cx47	Cx116	Cx96	Cx58	Cx112
NC_018143.2	1142270	substitution	A	A	A	A	A	A	A	A	A	A	A	C	C	A	A	A	A	A	A	A	A	A	A	A	A	A	A	Ax66	Ax82	Ax87	Ax63	Ax62	Ax66	Ax66	Ax72	Ax87	Ax63	Cx32	Cx90	Ax66	Ax31	Ax39	Ax46	Ax127	Ax88	Ax69	Ax94
NC_018143.2	1144413	substitution	T	G	G	G	G	T	T	G	G	T	T	T	T	G	G	T	T	T	T	T	T	T	T	T	T	G	G	Gx117	Gx149	Gx130	Gx137	Tx111	Tx114	Gx85	Gx128	Tx129	Tx76	Tx44	Tx122	Gx121	Gx48	Tx79	Tx85	Tx190	Tx125	Tx106	Tx165
NC_018143.2	1144589	substitution	A	G	G	G	G	A	A	G	G	A	A	A	A	G	G	A	A	A	A	A	A	A	A	A	A	G	G	Gx104	Gx125	Gx113	Gx103	Ax103	Ax137	Gx68	Gx102	Ax115	Ax103	Ax36	Ax126	Gx109	Gx45	Ax74	Ax71	Ax157	Ax136	Ax104	Ax192
NC_018143.2	1146425	substitution	C	C	C	C	C	C	C	C	C	T	T	C	C	C	C	C	C	T	T	T	T	C	C	C	C	C	C	Cx91	Cx109	Cx103	Cx95	Cx100	Cx104	Cx69	Cx93 Tx1	Tx109	Tx81	Cx36	Cx120	Cx64	Cx35	Cx64	Cx75	Tx156 Cx1	Tx126	Tx83	Tx143
NC_018143.2	1148259	substitution	G	G	G	G	G	A	A	G	G	G	G	G	G	G	G	G	G	G	G	G	G	G	G	G	G	G	G	Gx86	Gx98	Gx82 Tx1	Gx97	Ax95	Ax115	Gx67	Gx103	Gx96	Gx75	Gx37	Gx85	Gx152	Gx61	Gx56	Gx102	Gx134	Gx92	Gx104	Gx172
NC_018143.2	1148263	substitution	A	G	G	G	G	A	A	G	G	A	A	A	A	G	G	A	A	A	A	A	A	A	A	A	A	G	G	Gx87 Tx1	Gx100	Gx80	Gx95	Ax92	Ax114	Gx66	Gx101	Ax96	Ax77	Ax37	Ax90	Gx150	Gx61	Ax55	Ax97 Tx1	Ax132	Ax89	Ax101	Ax165
NC_018143.2	1149555	substitution	C	T	T	T	T	T	T	T	T	T	T	T	T	T	T	T	T	T	T	T	T	T	T	T	T	T	T	Tx123	Tx132	Tx150	Tx120	Tx132	Tx136	Tx82	Tx129	Tx133	Tx110	Tx45	Tx130	Tx121	Tx52	Tx68	Tx79 Cx1	Tx167	Tx149	Tx102	Tx191
NC_018143.2	1150327	deletion	C	C	C	C	C	C	C	C	C	C	C	-	-	C	C	C	C	C	C	C	C	C	C	C	C	C	C	Cx114	Cx108	Cx125	Cx125	Cx130	Cx145	Cx84	Cx119	Cx140	Cx97	-x33 Cx1	-x102	Cx70	Cx47	Cx79 Tx1	Cx75	Cx184 Gx1	Cx137	Cx91	Cx165
NC_018143.2	1150589	substitution	G	A	A	A	A	A	A	A	A	A	A	A	A	A	A	A	A	A	A	A	A	A	A	A	A	A	A	Ax128	Ax110	Ax131	Ax124	Ax95	Ax113	Ax75	Ax110	Ax103	Ax97	Ax53	Ax141	Ax95	Ax75	Ax75	Ax69	Ax158	Ax132	Ax94	Ax144
NC_018143.2	1151058	substitution	C	G	G	G	G	C	C	G	G	C	C	C	C	G	G	C	C	C	C	C	C	C	C	C	C	G	G	Gx117	Gx120	Gx148	Gx142	Cx126	Cx142	Gx81	Gx115	Cx128	Cx100 Gx1	Cx67	Cx173	Gx141	Gx103	Cx94	Cx87	Cx216	Cx146 Gx1	Cx122	Cx182
NC_018143.2	1152809	substitution	T	A	A	A	A	T	T	A	A	T	T	T	T	A	A	T	T	T	T	T	T	T	T	T	T	A	A	Ax141	Ax152	Ax108	Ax146	Tx157	Tx125	Ax80	Ax161	Tx123	Tx96	Tx60	Tx116	Ax93	Ax46	Tx80	Tx82	Tx143	Tx147	Tx121 Cx1	Tx150
NC_018143.2	1152867	substitution	A	G	G	G	G	A	A	G	G	A	A	A	A	G	G	A	A	A	A	A	A	A	A	A	A	G	G	Gx144 Ax1	Gx135	Gx124	Gx134	Ax153	Ax104	Gx96	Gx147	Ax127	Ax102	Ax51	Ax145	Gx105	Gx45	Ax90	Ax74	Ax162	Ax115	Ax115 Tx1	Ax165
NC_018143.2	1153392	substitution	C	T	T	T	T	C	C	T	T	C	C	C	C	T	T	C	C	C	C	C	C	C	C	C	C	T	T	Tx129	Tx109	Tx103	Tx96	Cx90	Cx99	Tx62	Tx106	Cx115	Cx76 Ax1	Cx41	Cx95	Tx103	Tx41	Cx72	Cx85	Cx119	Cx109	Cx109	Cx136
NC_018143.2	1153680	substitution	C	C	C	C	C	G	G	C	C	C	C	C	C	C	C	C	C	C	C	C	C	C	C	C	C	C	C	Cx119	Cx134	Cx109	Cx110	Gx131	Gx92	Cx57	Cx128	Cx116	Cx110	Cx58	Cx122	Cx78	Cx30	Cx75	Cx75	Cx148 Tx1	Cx107	Cx95	Cx121
NC_018143.2	1157014	substitution	A	G	G	A	A	A	A	A	A	A	A	A	A	A	A	A	A	A	A	A	A	A	A	A	A	A	A	Gx126 Ax1	Gx113	Ax124	Ax107	Ax104	Ax126	Ax73	Ax96	Ax107	Ax86	Ax38	Ax110	Ax71	Ax30	Ax71	Ax85	Ax112	Ax109	Ax98	Ax145
NC_018143.2	1159166	deletion	C	C	C	C	C	C	C	C	C	C	C	-	-	C	C	C	C	C	C	C	C	C	C	C	C	C	C	Cx119	Cx136	Cx139	Cx128	Cx171	Cx138	Cx86	Cx133	Cx153	Cx100	-x44	-x137	Cx98	Cx56	Cx65	Cx84	Cx203	Cx146	Cx99	Cx152
NC_018143.2	1159167	deletion	C	C	C	C	C	C	C	C	C	C	C	-	-	C	C	C	C	C	C	C	C	C	C	C	C	C	C	Cx121	Cx135	Cx140	Cx129	Cx167	Cx136	Cx87	Cx133	Cx159	Cx97	-x44	-x137	Cx91	Cx52	Cx64 Ax1	Cx79 Gx1	Cx198	Cx145	Cx99	Cx149
NC_018143.2	1159168	deletion	C	C	C	C	C	C	C	C	C	C	C	-	-	C	C	C	C	C	C	C	C	C	C	C	C	C	C	Cx121	Cx135	Cx139	Cx126	Cx164	Cx135	Cx87	Cx134	Cx155	Cx96	-x44	-x137	Cx90	Cx48	Cx67	Cx78	Cx199	Cx145	Cx98	Cx149
NC_018143.2	1159169	deletion	A	A	A	A	A	A	A	A	A	A	A	-	-	A	A	A	A	A	A	A	A	A	A	A	A	A	A	Ax121	Ax135	Ax141	Ax125	Ax162	Ax134	Ax86	Ax130	Ax154	Ax96	-x44	-x137	Ax84	Ax47	Ax69	Ax74	Ax200	Ax147	Ax96	Ax146
NC_018143.2	1159738	substitution	G	G	G	G	G	G	G	G	G	G	G	A	A	G	G	G	G	G	G	G	G	G	G	G	G	G	G	Gx100	Gx111	Gx111	Gx105	Gx119	Gx132	Gx84	Gx133	Gx121	Gx87	Ax18	Ax98	Gx116	Gx66	Gx56	Gx79	Gx170	Gx138	Gx90	Gx149
NC_018143.2	1160274	substitution	A	G	G	A	A	A	A	A	A	A	A	A	A	A	A	A	A	A	A	A	A	A	A	A	A	A	A	Gx106	Gx114	Ax127	Ax112	Ax92 Cx1	Ax122	Ax89	Ax122	Ax122	Ax78	Ax40	Ax143	Ax89	Ax38	Ax71	Ax56	Ax131	Ax122 Cx1	Ax81	Ax174
NC_018143.2	1160664	substitution	G	A	A	G	G	G	G	G	G	G	G	G	G	G	G	G	G	G	G	G	G	G	G	G	G	G	G	Ax56	Ax51	Gx61	Gx55	Gx45	Gx57	Gx29	Gx60	Gx43	Gx42	Gx16	Gx64	Gx37	Gx24	Gx25	Gx46	Gx56	Gx65	Gx39	Gx76
NC_018143.2	1160765	substitution	G	A	A	G	G	G	G	G	G	G	G	G	G	G	G	G	G	G	G	G	G	G	G	G	G	G	G	Ax96	Ax97	Gx119 Ax1	Gx90	Gx113	Gx82 Ax3	Gx75	Gx119 Ax1	Gx122	Gx109	Gx35	Gx93	Gx51 Ax2	Gx22	Gx56	Gx39 Ax1	Gx145	Gx111	Gx91	Gx155
NC_018143.2	1160774	substitution	T	A	A	A	A	T	T	A	A	T	T	T	T	A	A	T	T	T	T	T	T	T	T	T	T	A	A	Ax110	Ax108	Ax140 Tx2	Ax98	Tx126	Tx96 Ax1	Ax75	Ax125 Tx2	Tx133	Tx114 Cx1	Tx40 Ax1	Tx102	Ax47 Tx2	Ax22	Tx58	Tx39	Tx156	Tx133	Tx98	Tx168
NC_018143.2	1160794	substitution	G	A	A	G	G	G	G	G	G	G	G	G	G	G	G	G	G	G	G	G	G	G	G	G	G	G	G	Ax119	Ax121	Gx154 Ax1	Gx109	Gx152	Gx105 Ax1	Gx77	Gx137 Ax1	Gx147 Ax1	Gx129	Gx43	Gx122	Gx53	Gx25	Gx63	Gx41	Gx166	Gx134	Gx108	Gx186 Ax1
NC_018143.2	1162752	substitution	C	C	C	C	C	C	C	C	C	T	T	C	C	C	C	C	C	T	T	T	T	C	C	C	C	C	C	Cx97	Cx121	Cx127 Ax1	Cx94	Cx115	Cx132	Cx100	Cx126	Tx122	Tx99	Cx45	Cx108	Cx90	Cx56	Cx59	Cx73	Tx155	Tx121	Tx105	Tx153
NC_018143.2	1163138	substitution	T	C	C	C	C	C	C	C	C	C	C	C	C	C	C	C	C	C	C	C	C	C	C	C	C	C	C	Cx101	Cx135	Cx149	Cx120	Cx131	Cx136	Cx100	Cx124	Cx128	Cx110	Cx46	Cx109	Cx101	Cx61	Cx72	Cx98	Cx173	Cx137	Cx127	Cx190
NC_018143.2	1163849	substitution	C	C	C	C	C	C	C	C	C	C	C	T	T	C	C	C	C	C	C	C	C	C	C	C	C	C	C	Cx120	Cx116	Cx128	Cx132	Cx126	Cx110	Cx77	Cx130	Cx105	Cx116	Tx68	Tx109	Cx79	Cx32	Cx83	Cx73	Cx139	Cx128	Cx105	Cx181
NC_018143.2	1164340	substitution	G	A	A	A	A	A	A	A	A	G	G	G	G	A	A	G	G	G	G	G	G	G	G	G	G	A	A	Ax117	Ax110	Ax106	Ax112	Ax113	Ax105	Ax55 Gx1	Ax111	Gx105	Gx72	Gx45	Gx105	Ax84	Ax43	Gx83	Gx68	Gx158	Gx110	Gx99	Gx129
NC_018143.2	1164575	substitution	A	G	G	G	G	A	A	G	G	A	A	A	A	G	G	A	A	A	A	A	A	A	A	A	A	G	G	Gx102	Gx117	Gx104	Gx119	Ax102	Ax97	Gx56	Gx127	Ax125	Ax85 Gx3	Ax37	Ax108 Cx1	Gx81	Gx41	Ax81 Gx1	Ax80	Ax153 Gx1	Ax105	Ax92	Ax138
NC_018143.2	1165526	insertion-before	-	A	A	A	A	A	A	A	A	A	A	A	A	A	A	A	A	A	A	A	A	A	A	A	A	A	A	Ax75	Ax75	Ax76	Ax86	Ax70	Ax76	Ax34	Ax51	Ax83	Ax63 -x1	Ax25	Ax58	Ax58 -x1	Ax24	Ax41	Ax51	Ax97 Gx1	Ax81	Ax67	Ax120
NC_018143.2	1169241	deletion	G	G	G	G	G	G	G	G	G	G	G	G	G	G	G	-	-	G	G	G	G	-	-	-	-	G	G	Gx100	Gx118	Gx105	Gx118	Gx133 Ax1	Gx119	Gx71	Gx113	Gx118	Gx102	Gx46	Gx115	Gx91	Gx36	-x64	-x75	Gx127	Gx109	Gx101	Gx165
NC_018143.2	1169312	substitution	C	C	C	C	C	C	C	C	C	C	C	C	C	C	C	T	T	C	C	C	C	T	T	T	T	C	C	Cx109	Cx102	Cx100	Cx110	Cx77	Cx96	Cx63	Cx90	Cx96	Cx99	Cx41	Cx81	Cx101	Cx30	Tx53	Tx77	Cx131	Cx109	Cx81	Cx150
NC_018143.2	1169452	substitution	G	G	G	A	A	G	G	A	A	G	G	G	G	A	N	G	G	G	G	G	G	G	G	G	G	A	A	Gx52	Gx44	Ax55	Ax55	Gx49	Gx45	Ax30	Ax46	Gx64	Gx28	Gx23	Gx42	Ax25	Ax8	Gx22	Gx16	Gx61	Gx69	Gx40	Gx62
NC_018143.2	1169573	substitution	A	A	A	A	A	A	A	A	A	A	A	A	A	A	N	A	N	A	A	A	A	G	G	A	A	N	N	Ax50	Ax57	Ax52	Ax57	Ax56	Ax61	Ax36	Ax45	Ax62	Ax44	Ax24	Ax60	Ax15	Ax7	Ax33	Ax6	Ax68	Ax45	Ax42	Ax56
NC_018143.2	1170409	substitution	C	C	C	C	C	A	A	C	C	N	N	A	A	C	N	A	N	C	C	N	N	A	N	N	A	N	N	Cx87	Cx61	Cx73	Cx63	Ax78	Ax85	Cx49	Cx63			Ax27	Ax67	Cx11	Cx5	Ax40 Cx1	Ax7	Cx76	Cx57
NC_018143.2	1171796	substitution	G	G	G	G	G	T	T	G	G	G	G	G	G	G	G	G	G	G	G	G	G	G	G	G	G	G	G	Gx71	Gx61	Gx79	Gx63	Tx70	Tx76	Gx56	Gx69	Gx46	Gx39	Gx25	Gx58	Gx103	Gx50	Gx38 Cx1	Gx69	Gx107	Gx71	Gx62	Gx88
NC_018143.2	1172119	substitution	G	G	G	G	G	G	G	G	G	G	G	G	G	G	G	A	A	G	G	G	G	G	G	G	G	G	G	Gx135 Ax1	Gx133	Gx172	Gx139	Gx162	Gx173	Gx89	Gx122	Gx161	Gx109	Gx55	Gx142	Gx92	Gx59	Ax99	Ax108	Gx195	Gx143	Gx122	Gx205
NC_018143.2	1172231	substitution	G	G	G	G	G	G	G	G	G	G	G	G	G	G	G	G	G	C	C	G	G	G	G	G	G	G	G	Gx94	Gx110	Gx118	Gx114	Gx127	Gx129	Gx81	Gx126	Gx110	Gx77	Gx44	Gx115	Gx65	Gx37	Gx65	Gx44	Cx158	Cx121	Gx74	Gx138
NC_018143.2	1173241	substitution	T	T	T	G	G	T	T	G	G	T	T	T	T	G	G	T	T	T	T	T	T	T	T	T	T	G	G	Tx138	Tx164	Gx147	Gx149	Tx157	Tx142	Gx91	Gx149	Tx159	Tx143	Tx73	Tx150	Gx120	Gx77	Tx93	Tx82	Tx204	Tx170	Tx126	Tx223
NC_018143.2	1173755	substitution	G	T	T	T	T	G	G	T	T	G	G	G	G	T	T	G	G	G	G	G	G	G	G	G	G	T	T	Tx159	Tx140	Tx152	Tx142	Gx133	Gx139	Tx86	Tx144	Gx164	Gx101	Gx50	Gx137	Tx102	Tx42	Gx96 Ax1	Gx76	Gx181 Ax1	Gx136	Gx95	Gx177
NC_018143.2	1175026	substitution	C	C	C	G	G	C	C	G	G	C	C	C	C	G	G	C	C	C	C	C	C	C	C	C	C	G	G	Cx61	Cx47	Gx47	Gx40	Cx51	Cx45	Gx37	Gx73	Cx48	Cx33	Cx18	Cx54	Gx95	Gx57	Cx31	Cx62	Cx90	Cx60	Cx47	Cx93
NC_018143.2	1175754	deletion	C	C	C	-	-	C	C	-	-	C	C	C	C	-	-	C	C	C	C	C	C	C	C	C	C	-	-	Cx105	Cx77	-x81 Cx1	-x87 Cx7	Cx84	Cx104	-x64	-x91 Cx4	Cx98	Cx75 Ax1	Cx31	Cx110	-x151 Cx3	-x86 Cx7	Cx47	Cx96	Cx126	Cx101	Cx102	Cx162
NC_018143.2	1175755	deletion	G	G	G	-	-	G	G	-	-	G	G	G	G	-	-	G	G	G	G	G	G	G	G	G	G	-	-	Gx103	Gx78	-x81 Gx1	-x87 Gx3	Gx83	Gx101	-x64	-x91 Gx3	Gx98	Gx77	Gx30	Gx108	-x156 Gx2	-x89 Gx7	Gx46	Gx97	Gx127	Gx98	Gx102	Gx161
NC_018143.2	1177189	substitution	C	A	A	A	A	C	C	A	A	C	C	C	C	A	A	C	C	C	C	C	C	C	C	C	C	A	A	Ax108	Ax104	Ax108	Ax124	Cx147	Cx109	Ax75	Ax83	Cx110	Cx98	Cx44	Cx105	Ax86	Ax45 Gx1	Cx65	Cx92	Cx141	Cx100	Cx98	Cx150
NC_018143.2	1177451	substitution	T	T	T	T	T	T	T	T	T	T	T	T	T	T	T	C	C	T	T	T	T	C	C	C	C	T	T	Tx142	Tx114	Tx111	Tx121	Tx98	Tx105	Tx69	Tx119	Tx107	Tx95	Tx44	Tx101	Tx85	Tx41	Cx67	Cx87	Tx122	Tx106	Tx92	Tx145
NC_018143.2	1178121	substitution	T	C	C	C	C	C	C	C	C	C	C	C	C	C	C	C	C	C	C	C	C	C	C	C	C	C	C	Cx145	Cx152	Cx138	Cx120	Cx126	Cx132	Cx77	Cx136	Cx107	Cx86	Cx60	Cx123	Cx115	Cx48	Cx83	Cx85	Cx157	Cx107	Cx130	Cx186
NC_018143.2	1180999	substitution	A	A	A	A	A	A	A	A	A	G	G	A	A	A	A	A	A	G	G	G	G	A	A	A	A	A	A	Ax133	Ax125	Ax144	Ax141	Ax119	Ax104	Ax61	Ax123	Gx118	Gx77	Ax38	Ax119	Ax133	Ax68	Ax70	Ax97	Gx132	Gx113	Gx118	Gx181
NC_018143.2	1184610	substitution	C	C	C	C	C	C	C	C	C	C	C	C	C	C	C	A	A	C	C	C	C	A	A	A	A	C	C	Cx110	Cx133	Cx113	Cx124	Cx115	Cx109	Cx62	Cx104	Cx114	Cx78	Cx47	Cx129	Cx99	Cx71	Ax72	Ax119	Cx174	Cx108	Cx91	Cx165
NC_018143.2	1185286	substitution	G	G	G	A	A	G	G	G	G	G	G	G	G	G	G	G	G	G	G	G	G	G	G	G	G	G	G	Gx93	Gx81	Ax103	Ax90	Gx90	Gx90	Gx57	Gx88	Gx89	Gx56	Gx36	Gx102	Gx103	Gx50	Gx74	Gx57	Gx147	Gx94	Gx76	Gx152
NC_018143.2	1185769	substitution	C	C	C	C	C	C	C	C	C	C	C	C	C	C	C	C	C	C	C	C	C	T	T	C	C	C	C	Cx119	Cx138	Cx114	Cx125	Cx125	Cx106	Cx81	Cx115	Cx134	Cx85	Cx58	Cx135	Cx77	Cx20	Cx80	Cx43	Cx194	Cx137	Cx91	Cx203
NC_018143.2	1189387	substitution	G	N	N	N	N	N	N	N	N	N	N	N	N	T	T	N	G	N	N	N	N	N	N	G	N	T	T													Tx19	Tx14		Gx17			Gx2	Gx5
NC_018143.2	1190098	substitution	A	C	C	C	C	C	C	C	C	C	C	C	C	C	C	N	N	C	C	C	C	N	N	N	N	C	C	Cx79	Cx67	Cx107	Cx79	Cx84	Cx107	Cx61	Cx78 Ax1	Cx102	Cx85	Cx30	Cx77	Cx58	Cx32		Ax1	Cx140	Cx95	Cx71	Cx119
NC_018143.2	1191746	substitution	G	A	A	A	A	A	A	A	A	G	G	G	G	A	A	G	G	G	G	G	G	G	G	G	G	A	A	Ax84	Ax72	Ax68	Ax73	Ax93	Ax95	Ax50	Ax84	Gx70	Gx61	Gx21	Gx61	Ax36 Gx2	Ax17 Gx1	Gx48	Gx23	Gx96 Ax1	Gx74	Gx60	Gx92
NC_018143.2	1191822	substitution	A	C	C	A	A	A	A	A	A	A	A	A	A	A	A	A	A	A	A	A	A	A	A	A	A	A	A	Cx82	Cx60	Ax73	Ax83	Ax70	Ax90	Ax56	Ax79 Cx1	Ax71	Ax79	Ax29	Ax76	Ax35	Ax22	Ax51	Ax20	Ax113	Ax78	Ax60 Cx1	Ax109
NC_018143.2	1193468	substitution	T	A	A	T	T	T	T	T	T	T	T	T	T	T	T	T	T	T	T	T	T	T	T	T	T	T	T	Ax109	Ax99	Tx83	Tx94	Tx106	Tx95	Tx61	Tx93	Tx100	Tx88	Tx43	Tx89	Tx84	Tx49	Tx55	Tx74	Tx115	Tx99	Tx95	Tx121
NC_018143.2	1199052	substitution	G	G	G	G	G	G	G	G	G	G	G	G	G	G	G	G	G	G	G	G	G	G	G	T	T	G	G	Gx79	Gx109	Gx68	Gx77	Gx98	Gx88	Gx54	Gx75	Gx90	Gx61	Gx40	Gx102	Gx72	Gx35	Gx52	Gx67	Gx116	Gx86	Gx83	Gx136
NC_018143.2	1199552	substitution	G	G	G	G	G	G	G	G	G	G	G	A	A	G	G	G	G	G	G	G	G	G	G	G	G	G	G	Gx124	Gx121	Gx95	Gx104	Gx108	Gx103	Gx66	Gx96	Gx114	Gx84	Ax53	Ax126	Gx98	Gx42	Gx65	Gx78	Gx200	Gx109	Gx88	Gx154 Ax1
NC_018143.2	1199767	substitution	A	A	A	A	A	A	A	A	A	A	A	A	A	A	A	G	G	A	A	A	A	G	G	G	G	A	A	Ax112	Ax105	Ax85	Ax88	Ax87	Ax95	Ax47	Ax92	Ax86	Ax80	Ax27	Ax114	Ax89 Cx2	Ax44	Gx62	Gx77	Ax152	Ax95	Ax77	Ax149
NC_018143.2	1200423	substitution	A	G	G	G	G	G	G	G	G	G	G	G	G	G	G	G	G	G	G	G	G	G	G	G	G	G	G	Gx125	Gx112	Gx126	Gx127	Gx135	Gx127 Tx1	Gx67	Gx114	Gx113	Gx94 -x1	Gx54	Gx126	Gx97	Gx38	Gx87	Gx95	Gx156	Gx110 -x1	Gx97	Gx157
NC_018143.2	1200758	substitution	C	C	C	C	C	C	C	C	C	C	C	C	C	C	C	C	C	C	C	C	C	T	T	C	C	C	C	Cx115	Cx93	Cx85	Cx113	Cx105	Cx104	Cx61	Cx94	Cx97	Cx79	Cx35	Cx98	Cx88	Cx30	Cx59	Cx81	Cx120	Cx97	Cx79	Cx135
NC_018143.2	1201294	substitution	G	G	G	G	G	G	G	G	G	G	G	A	A	G	G	G	G	G	G	G	G	G	G	G	G	G	G	Gx116	Gx101	Gx94	Gx131	Gx129	Gx114	Gx76	Gx109	Gx106	Gx94	Ax51	Ax117	Gx77	Gx44	Gx99	Gx63	Gx169	Gx121	Gx83	Gx179
NC_018143.2	1202277	substitution	A	A	A	A	A	A	A	A	A	A	A	A	A	A	A	A	A	G	G	A	A	A	A	A	A	A	A	Ax101	Ax104	Ax119	Ax86	Ax107	Ax121	Ax74	Ax97	Ax121	Ax96	Ax47	Ax94	Ax51	Ax23	Ax68	Ax69	Gx169	Gx141	Ax73	Ax149
NC_018143.2	1204887	substitution	A	A	A	A	A	A	A	A	A	A	A	A	A	A	A	G	G	A	A	A	A	G	G	G	G	A	A	Ax77	Ax89	Ax95	Ax97	Ax79	Ax68	Ax57	Ax83	Ax74	Ax88	Ax25	Ax89	Ax119	Ax58	Gx43	Gx102	Ax144 Gx1	Ax82	Ax112	Ax117
NC_018143.2	1205989	substitution	T	T	T	C	C	T	T	C	C	T	T	T	T	T	T	T	T	T	T	T	T	T	T	T	T	T	T	Tx119	Tx126	Cx126	Cx128 Tx2	Tx148	Tx114	Cx85	Cx139	Tx126	Tx107 Cx1	Tx55	Tx114	Tx90	Tx37	Tx84	Tx101	Tx173 Cx1	Tx144	Tx137	Tx165
NC_018143.2	1206405	substitution	G	G	G	G	G	G	G	G	G	G	G	A	A	G	G	G	G	G	G	G	G	G	G	G	G	G	G	Gx118	Gx104	Gx108	Gx83	Gx124	Gx114	Gx85	Gx107	Gx147	Gx83	Ax50	Ax127	Gx98	Gx56	Gx82	Gx84	Gx153	Gx141	Gx112	Gx142
NC_018143.2	1206686	substitution	G	G	G	C	C	G	G	C	C	G	G	G	G	C	C	G	G	G	G	G	G	G	G	G	G	C	C	Gx116	Gx124	Cx138	Cx112	Gx122	Gx132	Cx84	Cx107	Gx120	Gx96	Gx45	Gx120	Cx74	Cx31	Gx76	Gx65 Tx1	Gx159	Gx134	Gx86	Gx133
NC_018143.2	1207600	deletion	C	C	C	-	-	C	C	-	-	C	C	C	C	C	C	C	C	C	C	C	C	C	C	C	C	C	C	Cx130	Cx131	-x103 Cx7	-x91 Cx17	Cx120	Cx135	-x59 Cx6	-x96 Cx14	Cx146	Cx104	Cx55	Cx141	Cx57	Cx30	Cx88	Cx58	Cx147	Cx140	Cx110	Cx153
NC_018143.2	1207601	deletion	A	A	A	-	-	A	A	-	-	A	A	A	A	A	A	A	A	A	A	A	A	A	A	A	A	A	A	Ax130	Ax131	-x103 Cx3 Ax3	-x91 Cx8 Ax6	Ax120	Ax135	-x59 Cx4 Ax2	-x96 Cx7 Ax6	Ax146	Ax106	Ax54	Ax139	Ax56	Ax30	Ax86	Ax58	Ax149	Ax140	Ax108	Ax150
NC_018143.2	1207602	deletion	C	C	C	-	-	C	C	-	-	C	C	C	C	C	C	C	C	C	C	C	C	C	C	C	C	C	C	Cx137	Cx132	-x103 Gx3 Cx3	-x91 Gx8 Cx4	Cx125	Cx137	-x59 Gx2 Cx1	-x96 Gx4 Cx4	Cx147	Cx109	Cx51	Cx136	Cx52	Cx28	Cx83	Cx51	Cx147	Cx146	Cx109	Cx147
NC_018143.2	1207603	deletion	C	C	C	-	-	C	C	-	-	C	C	C	C	C	C	C	C	C	C	C	C	C	C	C	C	C	C	Cx136	Cx129	-x103 Gx2 Cx1	-x91 Cx7 Gx3	Cx121	Cx138	-x59 Cx1 Gx1	-x96 Gx3 Cx2	Cx143	Cx108	Cx50	Cx135	Cx53	Cx27	Cx80	Cx50	Cx145	Cx144	Cx105	Cx145
NC_018143.2	1207604	deletion	G	G	G	-	-	G	G	-	-	G	G	G	G	G	G	G	G	G	G	G	G	G	G	G	G	G	G	Gx134	Gx129	-x103 Gx1	-x91 Gx4	Gx120	Gx138	-x59	-x96	Gx138	Gx106	Gx50	Gx129	Gx56	Gx30	Gx80	Gx51	Gx145	Gx144	Gx102	Gx145
NC_018143.2	1207605	deletion	A	A	A	-	-	A	A	-	-	A	A	A	A	A	A	A	A	A	A	A	A	A	A	A	A	A	A	Ax133	Ax131	-x103	-x91	Ax120	Ax137	-x59	-x96 Gx2	Ax135	Ax106	Ax51	Ax130	Ax56	Ax30	Ax80	Ax52	Ax144 Cx1	Ax145	Ax103	Ax146
NC_018143.2	1208657	substitution	G	G	G	G	G	G	G	G	G	A	A	G	G	G	G	G	G	A	A	A	A	G	G	G	G	G	G	Gx128 Cx1	Gx126	Gx170	Gx130	Gx132	Gx157	Gx106	Gx165	Ax161	Ax136	Gx44	Gx139	Gx72	Gx35	Gx58	Gx44	Ax185	Ax145	Ax107	Ax195 Cx1 Gx1
NC_018143.2	1209465	substitution	T	G	G	T	T	T	T	T	T	T	T	N	T	T	T	T	T	T	T	T	T	T	T	T	T	T	T	Gx18	Gx16	Tx37	Tx20	Tx23	Tx49	Tx27	Tx38	Tx33	Tx16	Tx8	Tx34	Tx52 Cx1	Tx37	Tx50	Tx39	Tx158	Tx24	Tx18	Tx41
NC_018143.2	1211374	substitution	A	C	C	C	C	A	A	C	C	A	A	A	A	C	C	A	A	A	A	A	A	A	A	A	A	C	C	Cx100	Cx95	Cx102	Cx113	Ax134	Ax128	Cx73	Cx118	Ax120	Ax113	Ax41	Ax122	Cx106 Ax1	Cx30	Ax61	Ax107	Ax166	Ax147	Ax127	Ax179
NC_018143.2	1212081	substitution	G	G	G	G	G	G	G	G	G	G	G	A	A	G	G	G	G	G	G	G	G	G	N	G	G	G	G	Gx41	Gx50	Gx54	Gx28	Gx35	Gx48	Gx26	Gx47	Gx56	Gx24	Ax21	Ax42	Gx29	Gx19	Gx26	Gx15	Gx56	Gx56	Gx24	Gx52
NC_018143.2	1215110	deletion	T	-	-	-	-	T	T	-	-	T	T	T	T	-	-	T	T	T	T	T	T	T	T	T	T	-	-	-x144	-x151	-x148	-x160	Tx170	Tx131	-x104	-x149	Tx138	Tx132	Tx69	Tx124	-x107	-x72	Tx82	Tx84	Tx220	Tx151	Tx136	Tx183 Ax1
NC_018143.2	1216496	substitution	C	C	C	T	T	C	C	T	T	C	C	C	C	T	T	C	C	C	C	C	C	C	C	C	C	T	T	Cx121	Cx118	Tx133	Tx128	Cx139	Cx128	Tx101	Tx143	Cx137	Cx123	Cx50	Cx130	Tx98	Tx58	Cx62	Cx76	Cx181	Cx119	Cx126	Cx180
NC_018143.2	1216982	substitution	G	G	N	C	C	N	G	C	C	G	N	N	N	C	N	N	N	G	G	G	G	N	N	N	G	C	N	Gx10	Gx7	Cx17	Cx16	Gx8	Gx14	Cx14	Cx20	Gx16	Gx6	Gx3	Gx7	Cx23	Cx8	Gx9	Gx3	Gx32	Gx15	Gx11	Gx12
NC_018143.2	1216989	substitution	G	N	N	C	C	N	G	C	C	G	N	N	N	C	N	N	N	G	G	N	N	N	N	N	N	C	N	Gx7	Gx5	Cx17	Cx15	Gx5	Gx12	Cx13	Cx18	Gx11	Gx3	Gx3	Gx6	Cx18	Cx7	Gx7	Gx1	Gx28	Gx12	Gx5	Gx3 Tx1
NC_018143.2	1218742	substitution	G	G	G	G	G	G	G	G	G	G	G	N	T	G	N	G	G	G	G	G	G	N	G	G	G	G	G	Gx16	Gx12	Gx20	Gx11	Gx15	Gx26	Gx14	Gx20	Gx16	Gx17	Tx5	Tx26	Gx21	Gx8	Gx25	Gx18	Gx85	Gx20	Gx14	Gx25
NC_018143.2	1220685	substitution	T	C	C	C	C	C	C	C	C	C	C	C	C	C	C	C	C	C	C	C	C	C	C	C	C	C	C	Cx133	Cx115	Cx116	Cx82	Cx109	Cx101	Cx72 Tx7	Cx96	Cx99	Cx75	Cx53	Cx87	Cx94	Cx67	Cx50	Cx112	Cx125	Cx140	Cx98	Cx147 Tx2
NC_018143.2	1224312	substitution	C	C	C	C	C	C	C	C	C	G	G	C	C	C	C	C	C	G	G	G	G	C	C	C	C	C	C	Cx55	Cx38	Cx28	Cx34	Cx43	Cx43	Cx26	Cx27	Gx16	Gx14	Cx18	Cx38	Cx57	Cx37	Cx16	Cx71	Gx33	Gx23	Gx29	Gx46
NC_018143.2	1224372	substitution	T	C	C	C	C	C	C	C	C	C	C	C	C	C	C	C	C	C	C	C	C	C	C	C	C	C	C	Cx26	Cx23	Cx23	Cx13	Cx17	Cx19	Cx17	Cx32	Cx26	Cx13	Cx11	Cx12	Cx43	Cx23	Cx15	Cx45	Cx29	Cx33	Cx22	Cx48
NC_018143.2	1226134	substitution	C	C	C	C	C	C	C	C	C	T	T	C	C	C	C	C	C	T	T	T	T	C	C	C	C	C	C	Cx131	Cx129	Cx116	Cx129	Cx129	Cx120	Cx68	Cx110	Tx116	Tx86	Cx52	Cx122	Cx84	Cx67	Cx77	Cx106	Tx153	Tx102	Tx120	Tx178
NC_018143.2	1227034	substitution	C	C	C	C	C	C	C	C	C	C	C	C	C	C	C	C	C	C	C	C	C	T	T	C	C	C	C	Cx125	Cx116	Cx137	Cx129	Cx135	Cx139	Cx81	Cx131	Cx114	Cx95	Cx44	Cx123	Cx83	Cx35	Cx86	Cx70	Cx159	Cx124	Cx110	Cx172
NC_018143.2	1227835	substitution	G	T	T	T	T	G	G	T	T	G	G	G	G	T	T	G	G	G	G	G	G	G	G	G	G	T	T	Tx141	Tx124	Tx134	Tx115	Gx135	Gx127	Tx102	Tx136	Gx147	Gx125	Gx57	Gx128	Tx145	Tx63	Gx65	Gx109	Gx205	Gx159	Gx117	Gx202
NC_018143.2	1230783	substitution	G	A	A	A	A	G	G	A	A	G	G	G	G	A	A	G	G	G	G	G	G	G	G	G	G	A	A	Ax112	Ax141	Ax116	Ax140	Gx125	Gx127	Ax88	Ax117	Gx147	Gx96	Gx52	Gx99	Ax98	Ax30	Gx80	Gx94	Gx174	Gx142	Gx125	Gx145
NC_018143.2	1232042	substitution	C	C	C	C	C	A	A	C	C	C	C	C	C	C	C	C	C	C	C	C	C	C	C	C	C	C	C	Cx119	Cx129	Cx103	Cx119	Ax125	Ax102	Cx68	Cx102	Cx109	Cx88	Cx43	Cx98	Cx78	Cx58	Cx74	Cx74	Cx160	Cx118	Cx96	Cx155
NC_018143.2	1234267	substitution	G	G	G	G	G	C	C	G	G	G	G	G	G	G	G	G	G	G	G	G	G	G	G	G	G	G	G	Gx152	Gx138	Gx108	Gx113	Cx131	Cx134	Gx104	Gx118	Gx173	Gx113	Gx54	Gx169 Cx1	Gx97	Gx55	Gx79	Gx82	Gx205	Gx142	Gx117	Gx180
NC_018143.2	1236438	substitution	A	C	C	A	A	A	A	A	A	A	A	A	A	A	A	A	A	A	A	A	A	A	A	A	A	A	A	Cx127	Cx124	Ax116	Ax111	Ax123	Ax100	Ax81	Ax96	Ax132 Cx1	Ax88	Ax50	Ax136	Ax103 Gx1	Ax57	Ax80	Ax127	Ax159	Ax93	Ax110	Ax217
NC_018143.2	1239083	substitution	C	C	C	C	C	C	C	C	C	C	C	A	A	C	C	C	C	C	C	C	C	C	C	C	C	C	C	Cx129	Cx110	Cx101	Cx118	Cx107	Cx118	Cx58	Cx108	Cx108	Cx85	Ax50	Ax102	Cx83	Cx43	Cx61	Cx74	Cx152	Cx113	Cx104	Cx133
NC_018143.2	1239377	substitution	C	C	C	C	C	C	C	C	C	C	C	C	C	C	C	T	T	C	C	C	C	C	C	C	C	C	C	Cx144	Cx140	Cx108	Cx113	Cx141	Cx120	Cx57	Cx95 Tx1	Cx109	Cx90	Cx56	Cx118	Cx76	Cx45	Tx91	Tx85	Cx186	Cx116	Cx116	Cx176
NC_018143.2	1240369	substitution	G	G	G	G	G	G	G	G	G	A	A	G	G	G	G	G	G	A	A	A	A	G	G	G	G	G	G	Gx90	Gx91	Gx72	Gx82	Gx79	Gx78	Gx53	Gx86	Ax78	Ax54	Gx35	Gx92	Gx102	Gx54	Gx47	Gx65	Ax110 Gx1	Ax72	Ax66	Ax114
NC_018143.2	1240749	substitution	C	A	A	A	A	C	C	A	A	C	C	C	C	A	A	C	C	C	C	C	C	C	C	C	C	A	A	Ax74	Ax96	Ax75	Ax71	Cx73	Cx91	Ax46	Ax77	Cx82	Cx60	Cx35	Cx90	Ax76 -x1	Ax35	Cx47	Cx57	Cx93	Cx60	Cx68	Cx124
NC_018143.2	1241577	substitution	A	G	G	A	A	A	A	A	A	A	A	A	A	A	A	A	A	A	A	A	A	A	A	A	A	A	A	Gx81	Gx104	Ax75	Ax87	Ax76	Ax97	Ax43	Ax74	Ax82	Ax63	Ax31	Ax82	Ax114	Ax50	Ax49	Ax98	Ax110	Ax74	Ax88	Ax147
NC_018143.2	1247396	substitution	A	C	C	C	C	A	A	C	C	A	A	A	A	C	C	A	A	A	A	A	A	A	A	A	A	C	C	Cx104	Cx111	Cx107	Cx114	Ax109	Ax112	Cx77	Cx110	Ax127	Ax88	Ax51	Ax142	Cx114	Cx80	Ax63	Ax104	Ax161 Cx1	Ax140	Ax97	Ax194
NC_018143.2	1248387	substitution	A	G	G	G	G	A	A	G	G	A	A	A	A	G	G	A	A	A	A	A	A	A	A	A	A	G	G	Gx104	Gx106	Gx147	Gx136	Ax128	Ax137	Gx107	Gx132	Ax118	Ax104	Ax55	Ax132	Gx113	Gx71	Ax72	Ax99	Ax157	Ax136 Gx1	Ax111	Ax181
NC_018143.2	1248941	substitution	G	C	C	C	C	G	G	C	C	G	G	G	G	C	C	G	G	G	G	G	G	G	G	G	G	C	C	Cx94	Cx102	Cx122	Cx104	Gx106	Gx134	Cx67	Cx98	Gx127	Gx83	Gx46	Gx106	Cx120 Gx1	Cx64	Gx58	Gx85	Gx152	Gx102	Gx82	Gx173
NC_018143.2	1248983	substitution	T	C	C	C	C	C	C	C	C	C	C	C	C	C	C	C	C	C	C	C	C	C	C	C	C	C	C	Cx78	Cx65	Cx104	Cx73	Cx69	Cx87	Cx49	Cx72	Cx97	Cx62	Cx38	Cx78	Cx77	Cx53	Cx34	Cx54	Cx105	Cx81	Cx62	Cx134
NC_018143.2	1250345	substitution	A	G	G	G	G	A	A	G	G	A	A	A	A	G	G	A	A	A	A	A	A	A	A	A	A	G	G	Gx122	Gx136 Ax1	Gx164	Gx122	Ax128	Ax156	Gx85	Gx121	Ax145	Ax106	Ax48	Ax115	Gx105	Gx55	Ax91	Ax82	Ax204	Ax151	Ax103	Ax189
NC_018143.2	1251204	substitution	C	T	T	T	T	T	T	T	T	C	C	C	C	T	T	C	C	C	C	C	C	C	C	C	C	T	T	Tx138	Tx150	Tx133	Tx149	Tx131	Tx144	Tx100	Tx140 Cx1	Cx128	Cx104	Cx53	Cx127	Tx69 Cx2 Gx1	Tx36	Cx86	Cx68	Cx177 Tx1	Cx126	Cx102	Cx172
NC_018143.2	1251389	substitution	G	A	A	G	G	G	G	G	G	G	G	G	G	G	G	G	G	G	G	G	G	G	G	G	G	G	G	Ax132	Ax158	Gx102	Gx123	Gx114	Gx104	Gx62	Gx122	Gx115	Gx89	Gx55	Gx110	Gx90 Cx1	Gx61	Gx93	Gx93 Tx1	Gx124	Gx100	Gx114	Gx164
NC_018143.2	1252169	substitution	T	C	C	C	C	C	C	C	C	T	T	T	T	C	C	T	T	T	T	T	T	T	T	T	T	C	C	Cx128	Cx152	Cx115	Cx154	Cx120	Cx131	Cx78	Cx121	Tx150	Tx89	Tx63	Tx135	Cx123	Cx65 Ax1	Tx76	Tx113	Tx172 Gx1	Tx110	Tx137	Tx197
NC_018143.2	1253335	substitution	C	C	C	C	C	C	C	C	C	C	C	C	C	T	T	C	C	C	C	C	C	C	C	C	C	T	T	Cx85	Cx111	Cx84	Cx97 Ax1	Cx73	Cx88	Cx65	Cx99	Cx75	Cx77	Cx35	Cx101	Tx52	Tx34	Cx57	Cx61	Cx123	Cx91	Cx69	Cx115
NC_018143.2	1253546	substitution	T	T	T	G	G	T	T	G	G	T	T	T	T	T	T	T	T	T	T	T	T	T	T	T	T	T	T	Tx121	Tx119	Gx120	Gx133	Tx105	Tx110 Ax1	Gx60	Gx128	Tx99	Tx68	Tx43	Tx113	Tx69	Tx31	Tx76	Tx57	Tx148	Tx108	Tx84 Cx1	Tx129
NC_018143.2	1254567	substitution	A	G	G	G	G	A	A	G	G	A	A	A	A	G	G	A	A	A	A	A	A	A	A	A	A	G	G	Gx143	Gx128	Gx138	Gx157	Ax145	Ax130	Gx86	Gx140	Ax133	Ax106	Ax56	Ax146	Gx94	Gx42	Ax87	Ax109	Ax193	Ax123	Ax131	Ax189
NC_018143.2	1254596	substitution	G	G	G	A	A	G	G	A	A	G	G	G	G	G	G	G	G	G	G	G	G	G	G	G	G	G	G	Gx122	Gx126	Ax143	Ax141	Gx142	Gx124	Ax84	Ax144	Gx131	Gx85	Gx54	Gx149	Gx94	Gx34	Gx82	Gx98	Gx176	Gx126	Gx106	Gx175
NC_018143.2	1257425	substitution	G	A	A	G	G	G	G	G	G	G	G	G	G	G	G	G	G	G	G	G	G	G	G	G	G	G	G	Ax115	Ax121	Gx117	Gx112	Gx107	Gx103	Gx70	Gx101	Gx99	Gx76	Gx45	Gx104	Gx78	Gx39	Gx55	Gx56	Gx141	Gx98	Gx69	Gx161
NC_018143.2	1257615	substitution	G	G	G	G	G	G	G	G	G	T	T	G	G	G	G	G	G	T	T	T	T	G	G	G	G	G	G	Gx127	Gx115	Gx87	Gx133	Gx142	Gx116	Gx60	Gx117	Tx94	Tx91	Gx31	Gx110	Gx80	Gx35	Gx72	Gx75 Ax1	Tx118	Tx108	Tx135	Tx150
NC_018143.2	1259978	substitution	G	G	G	G	G	A	A	G	G	G	G	G	G	G	G	G	G	G	G	G	G	G	G	G	G	G	G	Gx154	Gx161	Gx176	Gx145	Ax187 Gx1	Ax203	Gx128	Gx205	Gx174	Gx151	Gx65	Gx201	Gx92	Gx56	Gx116	Gx59	Gx271	Gx190	Gx134	Gx218
NC_018143.2	1262864	substitution	C	T	T	C	C	C	C	C	C	C	C	C	C	C	C	C	C	C	C	C	C	C	C	C	C	C	C	Tx92	Tx96	Cx113	Cx104	Cx118 Tx1	Cx72	Cx65	Cx87	Cx99	Cx93	Cx36	Cx98	Cx63	Cx37	Cx39	Cx35	Cx79	Cx112	Cx103	Cx117
NC_018143.2	1263633	substitution	C	C	C	C	C	C	C	C	C	C	C	C	C	C	C	C	C	C	C	C	C	C	C	T	T	C	C	Cx94	Cx76	Cx120	Cx72	Cx89	Cx132	Cx61	Cx106	Cx96	Cx75	Cx41	Cx94	Cx64	Cx36	Cx50	Cx54	Cx122	Cx104	Cx69 Gx1	Cx122
NC_018143.2	1264712	substitution	T	T	T	T	T	T	T	T	T	T	T	T	T	T	T	C	C	T	T	T	T	T	T	T	T	T	T	Tx116	Tx88	Tx113	Tx98	Tx104	Tx112	Tx55	Tx106	Tx103 Ax1	Tx101	Tx31	Tx103	Tx84	Tx35	Cx42	Cx73	Tx138	Tx112	Tx93	Tx136
NC_018143.2	1265833	substitution	G	A	A	A	A	G	G	A	A	G	G	G	G	A	A	G	G	G	G	G	G	G	G	G	G	A	A	Ax99	Ax125	Ax105	Ax98	Gx122	Gx120	Ax62	Ax98	Gx103	Gx72	Gx60	Gx118	Ax87	Ax34	Gx76	Gx74	Gx168	Gx132	Gx105	Gx150
NC_018143.2	1267808	substitution	C	C	C	C	C	C	C	C	C	T	T	C	C	C	C	C	C	T	T	T	T	C	C	C	C	C	C	Cx122	Cx102	Cx102	Cx119	Cx115 Tx1	Cx102	Cx49	Cx112	Tx102	Tx68	Cx53	Cx95	Cx97	Cx57	Cx67	Cx91 Ax1	Tx159	Tx84	Tx100	Tx179
NC_018143.2	1269033	substitution	G	C	C	G	G	G	G	G	G	G	G	G	G	G	G	G	G	G	G	G	G	G	G	G	G	G	G	Cx147	Cx152	Gx116	Gx171	Gx159	Gx125	Gx94	Gx146	Gx158	Gx120	Gx78 -x1	Gx162	Gx115	Gx57	Gx124	Gx141	Gx237	Gx134	Gx170	Gx224
NC_018143.2	1270729	substitution	A	A	A	A	A	A	A	A	A	A	A	G	G	A	A	A	A	A	A	A	A	A	A	A	A	A	A	Ax104	Ax90 Cx1	Ax83	Ax89	Ax80	Ax86	Ax51	Ax70	Ax92	Ax78	Gx32	Gx119	Ax80	Ax40	Ax60	Ax61	Ax127	Ax90	Ax101	Ax139
NC_018143.2	1271192	substitution	C	G	G	G	G	C	C	G	G	C	C	C	C	G	G	C	C	C	C	C	C	C	C	C	C	G	G	Gx127	Gx128	Gx98	Gx116	Cx116	Cx96	Gx63	Gx97	Cx106	Cx77	Cx43	Cx118	Gx86	Gx38	Cx64 Gx1	Cx78	Cx177	Cx118	Cx89	Cx162
NC_018143.2	1271621	deletion	C	C	C	-	-	C	C	-	-	C	C	C	C	-	-	C	C	C	C	C	C	C	C	C	C	-	-	Cx118	Cx115	-x71	-x88	Cx86	Cx103	-x63	-x80	Cx99	Cx52	Cx43	Cx110	-x67	-x31	Cx87	Cx75	Cx157	Cx102	Cx96	Cx147
NC_018143.2	1271622	deletion	C	C	C	-	-	C	C	-	-	C	C	C	C	-	-	C	C	C	C	C	C	C	C	C	C	-	-	Cx116	Cx111	-x71	-x88	Cx85	Cx99	-x63	-x80	Cx99	Cx50	Cx44	Cx110	-x67	-x31	Cx89	Cx78	Cx156	Cx99	Cx98	Cx147
NC_018143.2	1271623	deletion	G	G	G	-	-	G	G	-	-	G	G	G	G	-	-	G	G	G	G	G	G	G	G	G	G	-	-	Gx117	Gx109	-x71 Gx1	-x88 Gx1	Gx86	Gx99	-x63 Gx1	-x80	Gx100	Gx50	Gx44	Gx112	-x67 Gx1	-x31	Gx87	Gx77	Gx156	Gx96	Gx100	Gx144
NC_018143.2	1271624	deletion	C	C	C	-	-	C	C	-	-	C	C	C	C	-	-	C	C	C	C	C	C	C	C	C	C	-	-	Cx114	Cx109	-x71 Gx4	-x88 Gx9	Cx84	Cx98	-x63 Gx3	-x80 Gx3	Cx101	Cx48	Cx44	Cx108	-x67 Gx2	-x31	Cx86	Cx76	Cx156	Cx97	Cx101	Cx145
NC_018143.2	1273256	insertion-before	-	A	A	A	A	-	-	A	A	-	-	-	-	A	A	-	-	-	-	-	-	-	-	-	-	A	A	Ax130	Ax126	Ax112	Ax123	-x108	-x128	Ax72	Ax111	-x96	-x89	-x56	-x121	Ax80	Ax29 -x1	-x70	-x79	-x149	-x125	-x92	-x162
NC_018143.2	1273784	substitution	A	A	A	A	A	A	A	A	A	A	A	A	A	A	A	A	A	C	C	A	A	A	A	A	A	A	A	Ax100	Ax109	Ax94	Ax128	Ax114	Ax105	Ax51	Ax96	Ax121	Ax75	Ax43	Ax110	Ax76	Ax36	Ax67	Ax75	Cx122	Cx106	Ax86	Ax110
NC_018143.2	1275962	substitution	T	C	C	C	C	C	C	C	C	T	T	T	T	C	C	T	T	T	T	T	T	T	T	T	T	C	C	Cx127	Cx163	Cx108	Cx176	Cx110	Cx104	Cx73	Cx126	Tx120	Tx88	Tx57	Tx118	Cx79	Cx41	Tx89	Tx89 Cx1	Tx190	Tx84	Tx117	Tx171
NC_018143.2	1276326	substitution	T	T	T	T	T	G	G	T	T	T	T	T	T	T	T	T	T	T	T	T	T	T	T	T	T	T	T	Tx128	Tx124	Tx126	Tx132	Gx75	Gx77	Tx66 Gx1	Tx120	Tx83	Tx74	Tx51	Tx100	Tx91 Gx1	Tx36	Tx73	Tx84 Gx1	Tx154	Tx81	Tx89	Tx158
NC_018143.2	1276327	substitution	T	T	T	T	T	G	G	T	T	T	T	T	T	T	T	T	T	T	T	T	T	T	T	T	T	T	T	Tx127	Tx125	Tx127	Tx131	Gx69	Gx77	Tx65 Gx2	Tx121	Tx79	Tx71	Tx50	Tx101	Tx89 Gx1	Tx35	Tx73	Tx84 Gx1	Tx148	Tx82	Tx94	Tx160
NC_018143.2	1276345	substitution	G	G	G	G	G	T	T	G	G	G	G	G	G	G	G	G	G	G	G	G	G	G	G	G	G	G	G	Gx111 Ax1	Gx123	Gx129	Gx125	Tx35	Tx41	Gx72 Tx1	Gx98	Gx49	Gx42	Gx49	Gx100	Gx91 Tx3	Gx36 Tx1	Gx71	Gx78 Tx2	Gx121	Gx83	Gx97	Gx151
NC_018143.2	1276365	substitution	T	T	T	T	T	G	G	T	T	G	G	T	T	T	T	T	T	T	T	T	T	T	T	T	T	T	T	Tx114	Tx120	Tx130	Tx122	Gx22	Gx14	Tx66	Tx100	Gx19	Gx19	Tx54	Tx108	Tx84 Gx2	Tx36	Tx64	Tx74	Tx119	Tx95	Tx104	Tx153 Gx1
NC_018143.2	1276368	substitution	T	T	T	T	T	G	G	T	T	G	G	T	T	T	T	T	T	T	T	T	T	T	T	T	T	T	T	Tx119	Tx121	Tx127	Tx129	Gx21	Gx11	Tx70	Tx109	Gx17	Gx18	Tx56	Tx105	Tx85 Gx1	Tx39	Tx66	Tx77	Tx118	Tx93	Tx107	Tx163
NC_018143.2	1276371	substitution	C	C	C	C	C	T	N	C	C	T	T	C	C	C	C	C	C	C	C	C	C	C	C	C	C	C	C	Cx117	Cx121	Cx124	Cx128	Tx18	Tx9	Cx70	Cx112	Tx16	Tx16	Cx56	Cx107	Cx85 Tx1	Cx40	Cx70	Cx78	Cx119	Cx94	Cx112	Cx163 Ax1
NC_018143.2	1276410	substitution	G	G	G	G	G	A	N	G	G	A	A	G	G	G	G	G	G	G	G	G	G	G	G	G	G	G	G	Gx128	Gx131	Gx118	Gx122	Ax15	Ax8	Gx77	Gx124	Ax14	Ax12	Gx66	Gx106	Gx79 Tx1	Gx45 Ax1	Gx63	Gx69	Gx122	Gx98	Gx119	Gx156
NC_018143.2	1276419	substitution	G	G	G	G	G	T	T	G	G	T	T	G	G	G	G	G	G	G	G	G	G	G	G	G	G	G	G	Gx136	Gx135	Gx117	Gx119	Tx22	Tx16	Gx77 Tx1	Gx125	Tx23	Tx17	Gx62	Gx107	Gx77	Gx40 Tx1	Gx59	Gx66	Gx124	Gx98	Gx113	Gx145 Tx2
NC_018143.2	1276421	substitution	G	G	G	G	G	T	T	G	G	T	T	G	G	G	G	G	G	G	G	G	G	G	G	G	G	G	G	Gx134	Gx138	Gx112	Gx120	Tx24	Tx16	Gx74 Tx1	Gx119	Tx24	Tx19	Gx64	Gx106	Gx78 Tx1	Gx42 Tx1	Gx59	Gx67	Gx125	Gx97	Gx113 Tx1	Gx145 Tx2
NC_018143.2	1276428	substitution	T	T	T	T	T	C	C	T	T	C	C	T	T	T	T	T	T	T	T	T	T	T	T	T	T	T	T	Tx120 Cx1	Tx144	Tx112	Tx121	Cx27	Cx19	Tx80 Cx1	Tx117 Gx1	Cx29	Cx25	Tx64	Tx98	Tx81 Cx1	Tx44 Cx1	Tx57	Tx69 Cx2	Tx115	Tx91	Tx115 Cx2	Tx137 Cx2
NC_018143.2	1276437	substitution	C	T	T	C	C	T	T	C	C	T	T	C	C	C	C	C	C	C	C	C	C	C	C	C	C	C	C	Tx114	Tx138	Cx104	Cx115	Tx31	Tx26	Cx78 Gx1	Cx118 Gx1	Tx34	Tx33	Cx61	Cx97	Cx74 Tx1	Cx45 Tx1	Cx56	Cx68	Cx118	Cx82	Cx111 Tx1	Cx137 Tx1
NC_018143.2	1276593	substitution	C	G	G	C	C	G	G	C	C	G	G	C	C	C	C	C	C	C	C	C	C	C	C	C	C	C	C	Gx61	Gx53	Cx47	Cx50	Gx53	Gx53	Cx26	Cx55	Gx52	Gx38	Cx25	Cx59	Cx65 Gx1	Cx19 Gx2	Cx41	Cx31	Cx53	Cx60	Cx54 Gx1	Cx77
NC_018143.2	1276688	substitution	T	T	T	T	T	T	T	T	T	G	G	T	T	T	N	T	N	T	T	T	T	T	N	T	T	T	T	Tx54	Tx45	Tx58 Gx1	Tx58	Tx31	Tx37	Tx26 Gx1	Tx51	Gx48	Gx27	Tx22	Tx48	Tx32 Gx2	Tx13 Gx1	Tx31	Tx6	Tx60	Tx49	Tx38	Tx56 Gx3
NC_018143.2	1276689	substitution	G	G	G	G	G	G	G	G	G	C	C	G	G	G	G	G	N	G	G	G	G	G	G	G	G	G	G	Gx54	Gx45	Gx58 Cx1	Gx58	Gx30	Gx37	Gx26 Cx1	Gx51	Cx47	Cx27	Gx22	Gx48	Gx31 Cx1	Gx14	Gx30	Gx7	Gx60	Gx48	Gx37 Cx2	Gx57 Cx3
NC_018143.2	1276694	substitution	G	G	G	G	G	G	G	G	G	T	T	G	G	G	G	G	N	G	G	G	G	G	G	G	G	G	G	Gx54	Gx42	Gx58 Tx1	Gx62	Gx21	Gx29	Gx25 Tx1	Gx50	Tx44	Tx23	Gx23	Gx41	Gx30 Tx1	Gx13	Gx26	Gx8	Gx58	Gx41	Gx37 Tx1	Gx59 Tx2
NC_018143.2	1276799	substitution	T	T	T	T	T	N	N	T	T	N	N	T	T	T	T	N	N	T	T	T	T	C	N	N	N	T	T	Tx92	Tx97	Tx60	Tx73			Tx52	Tx78			Tx43	Tx60	Tx70 Cx2	Tx21	Cx7	Cx1	Tx115	Tx73	Tx56	Tx97
NC_018143.2	1276800	substitution	C	C	C	C	C	N	N	C	C	N	N	C	C	C	C	N	N	C	C	C	C	G	N	N	N	C	C	Cx89	Cx97	Cx63	Cx74			Cx53	Cx78			Cx42	Cx60	Cx70 Gx2	Cx23	Gx6	Gx1	Cx115	Cx74	Cx56	Cx97
NC_018143.2	1276943	substitution	G	N	N	N	N	N	N	N	N	N	N	N	N	G	N	N	N	N	N	N	C	N	N	N	N	G	G			Gx1	Gx4				Gx2					Gx36	Gx8	Cx1		Cx3		Cx6 Ax1	Cx10
NC_018143.2	1277875	insertion-before	-	T	T	T	T	T	T	T	T	-	-	T	T	T	T	T	T	T	T	-	-	-	-	-	-	T	T	Tx68	Tx68	Tx60	Tx53	Tx54 -x1	Tx60	Tx37	Tx68	-x57	-x31 Tx1	Tx29	Tx79	Tx59	Tx18	Tx54	Tx52	Tx81	Tx51	-x48	-x81 Tx1
NC_018143.2	1278837	substitution	G	G	G	G	G	G	G	G	G	A	A	G	G	G	G	G	G	A	A	A	A	G	G	G	G	G	G	Gx116	Gx128	Gx126	Gx114	Gx102	Gx108	Gx52	Gx96	Ax116	Ax83	Gx45	Gx124	Gx45	Gx30	Gx80	Gx59	Ax172	Ax110	Ax115	Ax143
NC_018143.2	1281123	substitution	T	C	C	C	C	C	C	C	C	C	C	C	C	C	C	C	C	C	C	C	C	C	C	C	C	C	C	Cx127	Cx109	Cx110	Cx109	Cx122	Cx106	Cx90	Cx98	Cx110	Cx117	Cx49	Cx113	Cx50	Cx40	Cx61	Cx79	Cx139	Cx115	Cx100	Cx143
NC_018143.2	1281448	substitution	C	C	C	C	C	C	C	C	C	C	C	G	G	C	C	C	C	C	C	C	C	C	C	C	C	C	C	Cx154 Ax1	Cx115	Cx121	Cx117	Cx137	Cx131	Cx93	Cx128	Cx140	Cx111	Gx60	Gx148	Cx50	Cx41	Cx82	Cx66	Cx175	Cx129	Cx125	Cx157
NC_018143.2	1281776	substitution	T	C	C	C	C	T	T	C	C	T	T	T	T	C	C	T	T	T	T	T	T	T	T	T	T	C	C	Cx90	Cx96	Cx85	Cx90	Tx105 Cx1	Tx97	Cx63	Cx105	Tx101	Tx83	Tx38	Tx100	Cx40	Cx25	Tx42	Tx53	Tx115	Tx116	Tx79	Tx106
NC_018143.2	1281989	substitution	G	A	A	A	A	G	G	A	A	G	G	G	G	A	A	G	G	G	G	G	G	G	G	G	G	A	A	Ax70	Ax64	Ax67	Ax78	Gx71	Gx63	Ax36	Ax61	Gx63	Gx40	Gx40	Gx67	Ax50	Ax26	Gx41	Gx44	Gx95	Gx55	Gx62	Gx94
NC_018143.2	1285097	substitution	C	C	C	T	T	C	C	T	T	C	C	C	C	C	C	C	C	C	C	C	C	C	C	C	C	C	C	Cx131	Cx119	Tx116	Tx116	Cx110	Cx141	Tx77	Tx119	Cx122 Ax1	Cx99	Cx43	Cx111	Cx98	Cx36	Cx66	Cx72	Cx167	Cx144	Cx86	Cx167
NC_018143.2	1285323	substitution	G	G	G	A	A	G	G	G	G	G	G	G	G	G	G	G	G	G	G	G	G	G	G	G	G	G	G	Gx122	Gx140	Ax141	Ax156	Gx176	Gx152	Gx86	Gx118	Gx126	Gx123	Gx56	Gx135	Gx87	Gx57	Gx81	Gx79	Gx188	Gx146	Gx139	Gx203
NC_018143.2	1287377	substitution	G	C	C	G	G	G	G	G	G	G	G	G	G	G	G	G	G	G	G	G	G	G	G	G	G	G	G	Cx99	Cx96	Gx90	Gx80	Gx82	Gx112	Gx59	Gx106	Gx81	Gx72	Gx33	Gx103	Gx112	Gx57	Gx67	Gx131	Gx145	Gx102	Gx75	Gx176
NC_018143.2	1287438	substitution	C	C	C	C	C	T	T	C	C	C	C	C	C	C	C	C	C	C	C	C	C	C	C	C	C	C	C	Cx87	Cx64	Cx52	Cx54	Tx50	Tx60	Cx23	Cx71 Tx1	Cx48	Cx39	Cx21	Cx62	Cx89 Gx1	Cx49	Cx36	Cx100 Gx1 Ax1	Cx97	Cx55	Cx65	Cx129
NC_018143.2	1288070	substitution	C	C	C	T	T	C	C	T	T	C	C	C	C	T	T	C	C	C	C	C	C	C	C	C	C	T	T	Cx108	Cx130	Tx115	Tx107	Cx108	Cx106	Tx74	Tx86	Cx124	Cx74	Cx56	Cx125	Tx74	Tx41	Cx59	Cx69	Cx151 Ax1	Cx99	Cx84	Cx144
NC_018143.2	1292107	substitution	A	G	G	G	G	G	G	G	G	G	G	G	G	G	G	G	G	G	G	G	G	G	G	G	G	G	G	Gx78	Gx90	Gx65	Gx78	Gx88	Gx89	Gx56	Gx76	Gx86	Gx46	Gx31	Gx85	Gx75	Gx41	Gx49	Gx55	Gx102	Gx66	Gx90	Gx120
NC_018143.2	1292469	substitution	C	C	C	C	C	T	T	C	C	C	C	C	C	C	C	C	C	C	C	C	C	C	C	C	C	C	C	Cx99	Cx139	Cx137	Cx115	Tx142	Tx139	Cx73	Cx109	Cx132	Cx86	Cx51	Cx137	Cx93	Cx46	Cx80	Cx86	Cx194	Cx117	Cx103	Cx182
NC_018143.2	1292580	substitution	C	C	C	T	T	C	C	T	T	C	C	C	C	C	C	C	C	C	C	C	C	C	C	C	C	C	C	Cx122	Cx115	Tx119	Tx104	Cx112	Cx119	Tx76	Tx134	Cx128	Cx100	Cx47	Cx130	Cx118	Cx51	Cx62	Cx84	Cx194	Cx111	Cx104	Cx180
NC_018143.2	1297332	substitution	G	G	G	G	G	G	G	G	G	G	G	A	A	G	G	G	G	G	G	G	G	G	G	G	G	G	G	Gx120	Gx92	Gx105	Gx80	Gx90	Gx125	Gx70	Gx84	Gx107	Gx59	Ax37	Ax119	Gx84	Gx45	Gx49	Gx70	Gx155	Gx95	Gx77	Gx123
NC_018143.2	1298004	substitution	T	T	T	T	T	T	T	T	T	T	T	G	G	T	T	T	T	T	T	T	T	T	T	T	T	T	T	Tx123 Cx1	Tx123	Tx105	Tx115	Tx139	Tx137	Tx87	Tx105	Tx113	Tx97	Gx46	Gx138	Tx111	Tx46	Tx77	Tx70	Tx168	Tx138	Tx92	Tx185
NC_018143.2	1306264	substitution	A	G	G	G	G	G	G	G	G	A	A	A	A	G	G	A	A	A	A	A	A	A	A	A	A	G	G	Gx105	Gx96	Gx127	Gx124	Gx132	Gx116	Gx67	Gx98	Ax119	Ax101	Ax51	Ax113	Gx78	Gx44	Ax71	Ax59	Ax174	Ax129	Ax114	Ax167
NC_018143.2	1306417	substitution	G	G	G	G	G	G	G	G	G	G	G	G	G	G	G	G	G	G	G	G	G	G	G	G	G	A	A	Gx109	Gx136	Gx116	Gx129	Gx117	Gx126	Gx87	Gx115	Gx119	Gx95	Gx52	Gx148	Gx135	Gx70	Gx63	Gx137	Gx174	Gx138	Gx131	Gx221
NC_018143.2	1306491	substitution	C	C	C	T	T	C	C	C	C	C	C	C	C	C	C	C	C	C	C	C	C	C	C	C	C	C	C	Cx88	Cx82	Tx100	Tx101 Cx1	Cx113	Cx78	Cx59	Cx86	Cx97	Cx80	Cx33	Cx77	Cx123	Cx56	Cx62	Cx106	Cx125	Cx84	Cx99	Cx177
NC_018143.2	1307603	substitution	C	G	G	G	G	G	G	G	G	G	G	G	G	G	G	C	C	G	G	G	G	C	C	C	C	G	G	Gx132	Gx125	Gx159	Gx136	Gx145	Gx121	Gx74	Gx129	Gx122	Gx126	Gx58	Gx111	Gx75	Gx52	Cx77	Cx56	Gx202	Gx136	Gx98	Gx161
NC_018143.2	1308322	substitution	T	C	C	C	C	T	T	C	C	T	T	T	T	C	C	T	T	T	T	T	T	T	T	T	T	C	C	Cx132	Cx95	Cx157 Ax1	Cx138	Tx109	Tx128	Cx70	Cx131	Tx121	Tx99	Tx52	Tx125	Cx100	Cx51	Tx72	Tx88	Tx182	Tx123	Tx100	Tx200
NC_018143.2	1308727	substitution	C	C	C	C	C	C	C	C	C	C	C	T	T	C	C	C	C	C	C	C	C	C	C	C	C	C	C	Cx86	Cx87	Cx96	Cx93	Cx96	Cx89	Cx61 Tx1	Cx87	Cx82	Cx76	Tx27	Tx99	Cx120	Cx50	Cx62	Cx89	Cx130	Cx91	Cx98	Cx153
NC_018143.2	1311937	substitution	G	G	G	G	G	G	G	G	G	A	A	G	G	G	G	G	G	A	A	A	A	G	G	G	G	G	G	Gx129	Gx119	Gx131	Gx119	Gx123	Gx141	Gx77	Gx122	Ax106	Ax99	Gx43	Gx132	Gx86	Gx60	Gx74	Gx98	Ax223	Ax133	Ax131	Ax161
NC_018143.2	1319772	substitution	G	G	G	G	G	G	G	G	G	G	G	G	A	G	G	G	G	G	G	G	G	G	G	G	G	G	G	Gx127	Gx119	Gx140	Gx121	Gx120	Gx128	Gx90	Gx156	Gx109	Gx84	Gx54	Ax131	Gx117	Gx69	Gx76	Gx80	Gx172	Gx102	Gx124	Gx148
NC_018143.2	1320681	substitution	G	G	G	G	G	G	G	G	G	A	A	G	G	G	G	G	G	A	A	A	A	G	G	G	G	G	G	Gx79	Gx73 Cx1	Gx74	Gx59	Gx72	Gx59	Gx63	Gx86	Ax69	Ax60	Gx29	Gx77	Gx136 Ax1	Gx65	Gx45	Gx76	Ax100	Ax67	Ax57	Ax100
NC_018143.2	1321216	substitution	C	C	C	C	C	C	C	C	C	T	T	C	C	C	C	C	C	T	T	T	T	C	C	C	C	C	C	Cx108	Cx124	Cx184	Cx116	Cx126	Cx112	Cx111	Cx156	Tx117	Tx114	Cx47 Ax1	Cx120	Cx191	Cx104	Cx65	Cx116	Tx159	Tx128	Tx131	Tx217
NC_018143.2	1321703	substitution	C	C	C	C	C	C	C	C	C	C	C	C	C	C	C	C	C	C	C	C	C	C	C	T	T	C	C	Cx124	Cx117	Cx153	Cx141	Cx107	Cx120	Cx114	Cx167	Cx141	Cx106	Cx68	Cx97	Cx102	Cx61	Cx77	Cx74	Cx148	Cx114	Cx107 Ax1	Cx146
NC_018143.2	1325656	substitution	G	A	A	A	A	G	G	A	A	G	G	G	G	A	A	G	G	G	G	G	G	G	G	G	G	A	A	Ax131	Ax130	Ax131	Ax111	Gx135	Gx106	Ax105	Ax161	Gx120 Tx1	Gx104	Gx49	Gx75	Ax111 Gx1	Ax57	Gx75	Gx59	Gx139	Gx107	Gx108	Gx132
NC_018143.2	1327540	substitution	C	C	C	T	T	C	C	T	T	C	C	C	C	C	C	C	C	C	C	C	C	C	C	C	C	C	C	Cx141 Tx1	Cx123	Tx176	Tx146	Cx144	Cx121	Tx120	Tx164	Cx142	Cx124	Cx70	Cx129	Cx157	Cx66	Cx102	Cx81	Cx155	Cx133	Cx152	Cx183
NC_018143.2	1327896	substitution	G	A	A	A	A	A	A	A	A	A	A	A	A	A	A	A	A	A	A	A	A	A	A	A	A	A	A	Ax112	Ax115	Ax129	Ax108	Ax107	Ax116	Ax104	Ax140	Ax137	Ax86	Ax74	Ax129	Ax147	Ax66	Ax70	Ax109	Ax149	Ax130	Ax131	Ax177
NC_018143.2	1328228	substitution	T	T	T	T	T	T	T	T	T	T	T	T	T	T	T	C	C	T	T	T	T	C	C	C	C	T	T	Tx101	Tx127	Tx116	Tx108	Tx131	Tx126	Tx93	Tx136	Tx139	Tx111	Tx66	Tx117 Ax1	Tx116	Tx52	Cx71	Cx72	Tx184	Tx135	Tx105	Tx174
NC_018143.2	1328693	substitution	G	C	C	C	C	C	C	C	C	C	C	C	C	C	C	C	C	C	C	C	C	C	C	C	C	C	C	Cx122	Cx131	Cx119	Cx126	Cx107	Cx109	Cx75	Cx146	Cx104	Cx108	Cx41	Cx116	Cx115	Cx58	Cx71	Cx88	Cx165	Cx99	Cx105	Cx133
NC_018143.2	1333262	substitution	G	G	G	A	A	G	G	A	A	G	G	G	G	G	G	G	G	G	G	G	G	G	G	G	G	G	G	Gx143	Gx108	Ax178	Ax135	Gx134	Gx175	Ax116	Ax152	Gx135	Gx132	Gx69	Gx135	Gx102	Gx46	Gx66	Gx54	Gx164	Gx127	Gx120	Gx150
NC_018143.2	1333668	deletion	G	-	-	G	G	G	G	G	G	G	G	G	G	G	G	G	G	G	G	G	G	G	G	G	G	G	G	-x134 Gx8	-x107 Gx4	Gx166	Gx102	Gx154	Gx175 Tx1 -x1	Gx108 -x1	Gx166	Gx144	Gx116 -x1	Gx49	Gx161	Gx106 -x1	Gx78	Gx64	Gx92 Tx1	Gx209	Gx145	Gx120	Gx165
NC_018143.2	1333702	substitution	C	C	C	C	C	C	C	C	C	C	C	C	C	C	C	C	C	C	C	C	C	T	T	C	C	C	C	Cx143	Cx118	Cx158	Cx115	Cx152	Cx171	Cx124	Cx177	Cx173	Cx137	Cx57	Cx158	Cx104	Cx73	Cx98	Cx95	Cx229 Ax1	Cx145	Cx136	Cx184
NC_018143.2	1334346	substitution	G	A	A	G	G	G	G	G	G	G	G	G	G	G	G	G	G	G	G	G	G	G	G	G	G	G	G	Ax116	Ax128	Gx159	Gx114	Gx121	Gx148	Gx85	Gx139	Gx130	Gx108	Gx40	Gx121	Gx68	Gx34	Gx59	Gx52	Gx192	Gx153	Gx92	Gx141
NC_018143.2	1338178	substitution	G	G	G	G	G	C	C	G	G	G	G	G	G	G	G	G	G	G	G	G	G	G	G	G	G	G	G	Gx96	Gx87	Gx113	Gx92	Cx101	Cx79	Gx69	Gx101	Gx109 Ax1	Gx89	Gx52	Gx105	Gx123	Gx63	Gx61	Gx90	Gx123	Gx107	Gx101	Gx165
NC_018143.2	1339747	substitution	C	C	C	C	C	G	G	C	C	C	C	C	C	C	C	C	C	C	C	C	C	C	C	C	C	C	C	Cx37	Cx43	Cx49	Cx51	Gx39	Gx40	Cx39	Cx51 Gx1	Cx49	Cx34	Cx16	Cx40	Cx61	Cx36	Cx28	Cx34	Cx53	Cx54	Cx46	Cx72 Ax1 Gx1
NC_018143.2	1339780	substitution	C	G	G	C	C	G	G	C	C	C	C	C	C	C	C	C	C	C	C	C	C	C	C	C	C	C	C	Gx15	Gx34	Cx61	Cx52	Gx33	Gx36	Cx39	Cx67	Cx59	Cx52	Cx21	Cx48	Cx52	Cx28	Cx29	Cx33	Cx67	Cx75	Cx42	Cx75 Gx1
NC_018143.2	1339829	substitution	A	G	G	A	A	A	A	A	A	A	A	A	A	A	A	A	A	A	A	A	A	A	A	A	A	A	A	Gx65 -x1	Gx60	Ax121	Ax99	Ax79	Ax116	Ax75 Gx1	Ax104	Ax134	Ax90	Ax44	Ax91	Ax55 Gx1	Ax37	Ax42	Ax39 Gx1	Ax137 Gx1	Ax131	Ax69 Gx1	Ax129 Gx2
NC_018143.2	1339900	substitution	C	T	T	C	C	C	C	C	C	C	C	C	C	C	C	C	C	C	C	C	C	C	C	C	C	C	C	Tx86	Tx77	Cx77	Cx83	Cx70	Cx106	Cx48	Cx80	Cx97	Cx56	Cx31	Cx87	Cx63	Cx36	Cx44	Cx37	Cx114	Cx95	Cx62	Cx104
NC_018143.2	1339911	substitution	C	T	T	C	C	C	C	C	C	C	C	C	C	C	C	C	C	C	C	C	C	C	C	C	C	C	C	Tx65	Tx66	Cx67	Cx72	Cx54	Cx84	Cx42	Cx60	Cx74	Cx47	Cx24	Cx67 Tx1	Cx60	Cx32	Cx32	Cx42	Cx83	Cx77	Cx53	Cx91
NC_018143.2	1340506	substitution	G	T	T	G	G	G	G	G	G	G	G	G	G	G	G	G	G	G	G	G	G	G	G	G	G	G	G	Tx122	Tx116	Gx129	Gx130	Gx136	Gx157	Gx87	Gx142	Gx139	Gx128	Gx56	Gx128	Gx73	Gx33	Gx57	Gx57	Gx151	Gx149	Gx105	Gx198
NC_018143.2	1340659	deletion	G	-	-	G	G	G	G	G	G	G	G	G	G	G	G	G	G	G	G	G	G	G	G	G	G	G	G	-x53	-x57	Gx58	Gx45	Gx60	Gx56	Gx46	Gx64	Gx60	Gx60	Gx32	Gx60	Gx31	Gx20	Gx37	Gx25	Gx69	Gx65	Gx49	Gx87
NC_018143.2	1340663	substitution	A	G	G	A	A	A	A	A	A	A	A	A	A	A	A	A	A	A	A	A	A	A	A	A	A	A	A	Gx49	Gx58	Ax60	Ax47	Ax54	Ax54	Ax46	Ax66	Ax59	Ax53	Ax28	Ax58	Ax29	Ax20	Ax35	Ax25	Ax68	Ax61	Ax44	Ax90
NC_018143.2	1340673	substitution	A	G	G	A	A	A	A	A	A	G	G	A	A	A	A	A	A	G	G	G	G	A	A	A	A	A	A	Gx49	Gx57	Ax59	Ax47	Ax57	Ax55	Ax46	Ax66 Gx1	Gx54	Gx56	Ax28	Ax57	Ax31	Ax23	Ax32	Ax21 Gx1	Gx67 Ax1	Gx58	Gx45	Gx88
NC_018143.2	1340790	substitution	T	C	C	T	T	T	T	T	T	T	T	T	T	T	T	T	T	T	T	T	T	T	T	T	T	T	T	Cx43	Cx55	Tx69	Tx70	Tx65	Tx44 Cx1	Tx53	Tx55	Tx73	Tx39	Tx21	Tx51	Tx20	Tx14	Tx31	Tx17	Tx67	Tx56	Tx44 Cx1	Tx76
NC_018143.2	1341029	substitution	A	A	A	A	A	G	G	A	A	A	A	A	A	A	A	A	A	A	A	A	A	A	A	A	A	A	A	Ax76	Ax75	Ax72 Gx1	Ax79	Gx107	Gx102	Ax48	Ax93	Ax94	Ax90	Ax36	Ax76	Ax47	Ax23	Ax25	Ax34	Ax88	Ax85	Ax61 Gx1	Ax101 Gx1
NC_018143.2	1341035	substitution	G	G	G	G	G	T	T	G	G	G	G	G	G	G	G	G	G	G	G	G	G	G	G	G	G	G	G	Gx77	Gx70	Gx70 Tx1	Gx83	Tx104	Tx104	Gx48	Gx89	Gx89	Gx92	Gx38	Gx71	Gx44	Gx22	Gx29	Gx37	Gx90	Gx86	Gx59 Tx1	Gx103 Tx1
NC_018143.2	1341108	substitution	C	C	C	T	T	C	C	T	T	C	C	C	C	T	T	T	T	C	C	C	C	T	T	T	T	T	T	Cx66	Cx51	Tx74	Tx58	Cx69	Cx78	Tx46	Tx55	Cx83	Cx70	Cx22	Cx59	Tx37 Cx1	Tx23 Cx1	Tx32	Tx38	Cx68	Cx81	Cx82	Cx98
NC_018143.2	1341109	substitution	G	G	G	C	C	G	G	C	C	G	G	G	G	C	C	C	C	G	G	G	G	C	C	C	C	C	C	Gx65	Gx51	Cx73	Cx61	Gx71	Gx77	Cx45	Cx57	Gx80	Gx73	Gx21	Gx59	Cx38 Gx1	Cx24 Gx1	Cx33	Cx39	Gx68	Gx75	Gx81 Ax1	Gx97
NC_018143.2	1341301	substitution	A	G	G	G	G	A	A	G	G	A	A	A	A	G	G	A	A	A	A	A	A	A	A	A	A	G	G	Gx106	Gx97	Gx118	Gx119	Ax130	Ax138	Gx71	Gx115	Ax119	Ax103	Ax32	Ax124	Gx104 Tx1	Gx47 Ax1	Ax56	Ax92	Ax166	Ax126	Ax113 Gx1	Ax180
NC_018143.2	1341325	substitution	A	A	A	A	A	A	A	A	A	A	A	A	A	A	A	A	A	A	A	A	A	G	G	A	A	A	A	Ax106	Ax89	Ax104	Ax101	Ax111	Ax124	Ax61	Ax100	Ax96	Ax98	Ax30	Ax104	Ax80 Cx1	Ax43	Ax52	Ax69	Ax144	Ax116	Ax93	Ax168
NC_018143.2	1341630	substitution	G	G	G	G	G	T	T	G	G	G	G	T	T	G	N	T	N	G	G	G	G	T	N	N	T	N	N	Gx41	Gx49	Gx51	Gx75	Tx75	Tx73	Gx43	Gx61	Gx71	Gx55	Tx16	Tx75	Gx11	Gx6	Tx25	Tx4	Gx75	Gx56	Gx51	Gx56
NC_018143.2	1342466	substitution	T	T	T	T	T	T	T	T	T	T	T	T	T	T	T	T	T	T	T	T	T	C	C	T	T	N	N	Tx57	Tx43	Tx59	Tx51	Tx58	Tx62	Tx38	Tx55	Tx61	Tx45	Tx20	Tx66	Tx18	Tx12	Tx36	Tx22	Tx66	Tx54	Tx43	Tx69
NC_018143.2	1342587	substitution	T	T	T	T	T	C	C	T	T	T	T	T	T	T	T	T	T	T	T	T	T	T	T	T	T	T	T	Tx32	Tx46	Tx50	Tx38	Cx55	Cx49	Tx26	Tx40	Tx51	Tx43	Tx20	Tx47	Tx25	Tx14	Tx24	Tx26	Tx60	Tx51	Tx42	Tx63 Cx1
NC_018143.2	1342722	insertion-before	-	-	-	-	-	C	C	-	-	-	-	-	-	-	-	-	-	-	-	-	-	-	-	-	-	-	-	-x104	-x87	-x108	-x98	Cx83 -x2	Cx98 -x13	-x68	-x95	-x104	-x79	-x48	-x108	-x69	-x30	-x57	-x92	-x149	-x114	-x125	-x159
NC_018143.2	1342726	substitution	T	T	T	T	T	G	G	T	T	T	T	T	T	T	T	T	T	T	T	T	T	T	T	T	T	T	T	Tx110 Ax1	Tx98	Tx110	Tx111	Gx85 Cx6 Tx1	Gx105 Cx6 Tx1	Tx74	Tx99	Tx107	Tx81	Tx50	Tx118	Tx71	Tx35	Tx59	Tx95	Tx154	Tx118	Tx134	Tx163
NC_018143.2	1345007	substitution	G	A	A	G	G	G	G	G	G	G	G	G	G	G	G	G	G	G	G	G	G	G	G	G	G	G	G	Ax124	Ax125	Gx109	Gx99	Gx100	Gx128	Gx56	Gx112	Gx134	Gx87	Gx45	Gx116	Gx42	Gx16	Gx58	Gx26	Gx184	Gx100	Gx83 Tx1	Gx97
NC_018143.2	1345022	substitution	C	T	T	C	C	C	C	C	C	C	C	C	C	C	C	C	C	C	C	C	C	C	C	C	C	C	C	Tx123	Tx136	Cx101	Cx107	Cx97	Cx124	Cx56	Cx115	Cx135	Cx81	Cx40	Cx122	Cx49	Cx17	Cx64	Cx32	Cx163	Cx104	Cx78	Cx110
NC_018143.2	1349607	substitution	C	C	C	T	T	C	C	T	T	C	C	C	C	T	T	C	C	C	C	C	C	C	C	C	C	T	T	Cx95	Cx110	Tx84	Tx85	Cx88	Cx95	Tx58	Tx77	Cx106 Tx1	Cx76	Cx43	Cx102	Tx90	Tx40	Cx77	Cx81 Ax3	Cx159	Cx108	Cx91	Cx156 Ax1
NC_018143.2	1349939	substitution	C	C	C	C	C	C	C	C	C	C	C	C	C	T	T	C	C	C	C	C	C	C	C	C	C	T	T	Cx100	Cx105	Cx92	Cx96	Cx118	Cx116	Cx74	Cx90	Cx97	Cx96	Cx53	Cx105	Tx64	Tx33	Cx71	Cx65	Cx158	Cx114 Ax1	Cx85	Cx132
NC_018143.2	1351178	substitution	A	G	G	G	G	A	A	G	G	A	A	A	A	G	G	A	A	A	A	A	A	A	A	A	A	G	G	Gx83	Gx93	Gx95	Gx94	Ax104	Ax96	Gx70	Gx84	Ax116	Ax95	Ax29	Ax116	Gx95	Gx41	Ax54	Ax97	Ax138	Ax122	Ax78	Ax166 Tx1
NC_018143.2	1354443	substitution	A	A	A	A	A	A	A	A	A	A	A	C	C	A	A	A	A	A	A	A	A	A	A	A	A	A	A	Ax127	Ax122	Ax103	Ax126	Ax128	Ax116	Ax75	Ax99	Ax134	Ax91	Cx62	Cx136	Ax81	Ax44	Ax79	Ax99	Ax159	Ax107	Ax119	Ax171
NC_018143.2	1354485	deletion	C	C	C	C	C	-	-	C	C	C	C	C	C	C	C	C	C	C	C	C	C	C	C	C	C	C	C	Cx138	Cx128	Cx99	Cx119	-x98 Ax14 Cx1	-x91 Ax14	Cx62	Cx112	Cx132	Cx88	Cx58	Cx112	Cx75 Gx1	Cx37	Cx75	Cx97	Cx127	Cx94	Cx96	Cx147 Gx1
NC_018143.2	1354486	deletion	A	A	A	A	A	-	-	A	A	A	A	A	A	A	A	A	A	A	A	A	A	A	A	A	A	A	A	Ax139	Ax131	Ax98	Ax121	-x98 Ax13	-x91 Ax14	Ax60	Ax115	Ax135	Ax86	Ax56	Ax109	Ax75	Ax37	Ax75	Ax92	Ax128	Ax95	Ax93	Ax146
NC_018143.2	1354488	deletion	C	C	C	C	C	-	-	C	C	C	C	C	C	C	C	C	C	C	C	C	C	C	C	C	C	C	C	Cx138	Cx131	Cx93	Cx119	-x100	-x92 Cx4	Cx59	Cx120	Cx135	Cx85	Cx55	Cx102	Cx79	Cx38	Cx74	Cx95	Cx129	Cx97	Cx94	Cx147
NC_018143.2	1354489	deletion	G	G	G	G	G	-	-	G	G	G	G	G	G	G	G	G	G	G	G	G	G	G	G	G	G	G	G	Gx138	Gx130	Gx91 Tx1	Gx120	-x100 Gx2	-x95 Gx1	Gx60	Gx120	Gx135	Gx84	Gx54	Gx100	Gx79	Gx38	Gx73	Gx95	Gx132	Gx97	Gx95	Gx146
NC_018143.2	1354490	deletion	G	G	G	G	G	-	-	G	G	G	G	G	G	G	G	G	G	G	G	G	G	G	G	G	G	G	G	Gx138	Gx129	Gx93	Gx123	-x100 Cx2	-x95 Cx1	Gx61	Gx123	Gx139	Gx86	Gx55	Gx104	Gx79	Gx38	Gx72	Gx94	Gx130	Gx100	Gx97	Gx149
NC_018143.2	1356141	substitution	C	C	C	C	C	T	T	C	C	C	C	C	C	C	C	C	C	C	C	C	C	C	C	C	C	C	C	Cx88	Cx77	Cx70	Cx97	Tx108	Tx78	Cx52	Cx71	Cx92	Cx60	Cx27	Cx80	Cx96	Cx45	Cx48	Cx72	Cx96	Cx99	Cx85	Cx129
NC_018143.2	1357315	substitution	G	G	G	G	G	G	G	G	G	A	A	G	G	G	G	G	G	A	A	A	A	G	G	G	G	G	G	Gx70	Gx72	Gx90	Gx53	Gx71	Gx73	Gx48	Gx75	Ax74	Ax62	Gx22	Gx75	Gx88	Gx55	Gx35	Gx63	Ax99	Ax93	Ax55	Ax114 Gx1
NC_018143.2	1357983	substitution	C	C	C	C	C	C	C	C	C	C	C	C	C	C	C	T	T	C	C	C	C	T	T	T	T	C	C	Cx82	Cx86	Cx107	Cx89	Cx89	Cx118	Cx63	Cx96	Cx98	Cx79	Cx33	Cx98	Cx73	Cx41	Tx57	Tx62	Cx130	Cx108	Cx71	Cx150
NC_018143.2	1360215	substitution	T	C	C	C	C	C	C	C	C	C	C	C	C	C	C	T	T	C	C	C	C	T	T	T	T	C	C	Cx108	Cx106	Cx105	Cx116	Cx114	Cx128	Cx80	Cx122	Cx125	Cx86	Cx62	Cx122	Cx81	Cx47	Tx81	Tx57	Cx162	Cx118	Cx95	Cx180
NC_018143.2	1360466	substitution	C	C	C	C	C	C	C	C	C	C	C	C	C	A	A	C	C	C	C	C	C	C	C	C	C	A	A	Cx93	Cx105	Cx81	Cx110	Cx111	Cx105	Cx64	Cx110	Cx111	Cx78	Cx38	Cx105	Ax61	Ax26	Cx75	Cx40	Cx148	Cx107	Cx89	Cx149
NC_018143.2	1361196	substitution	G	A	A	A	A	G	G	A	A	G	G	G	G	A	A	G	G	G	G	G	G	G	G	G	G	A	A	Ax117	Ax105	Ax121	Ax83	Gx90	Gx148	Ax76	Ax122	Gx114	Gx85	Gx41 Ax1	Gx140	Ax60	Ax43	Gx68	Gx57	Gx203	Gx122	Gx76	Gx132
NC_018143.2	1362012	substitution	T	C	C	C	C	C	C	C	C	T	T	T	T	C	C	T	T	T	T	T	T	T	T	T	T	C	C	Cx142	Cx128	Cx109	Cx102	Cx108 Tx1	Cx109	Cx69	Cx107	Tx134	Tx114	Tx56	Tx103	Cx122	Cx54	Tx69	Tx110	Tx171 Ax1	Tx143	Tx125	Tx215
NC_018143.2	1365824	substitution	C	C	C	C	C	C	C	C	C	A	A	C	C	C	C	C	C	A	A	A	A	C	C	C	C	C	C	Cx120	Cx114	Cx122	Cx111	Cx127	Cx148	Cx73	Cx119	Ax131	Ax87	Cx44	Cx118	Cx79	Cx53	Cx73	Cx75	Ax186 Cx1	Ax136	Ax102	Ax165
NC_018143.2	1365844	insertion-before	-	GG	GG	GG	GG	G	G	GG	GG	G	G	G	G	GG	GG	G	G	G	G	G	G	G	G	G	G	GG	GG	GGx124	GGx111 -x1	GGx117 -x4	GGx118 -x3	Gx117	Gx128 -x2	GGx67 -x1	GGx116 -x6	Gx141	Gx89 -x1	Gx53	Gx115	GGx74 -x1	GGx50 -x2	Gx76	Gx69	Gx175 -x4 GGx1	Gx130	Gx104 -x1	Gx160 -x4
NC_018143.2	1367490	substitution	T	G	G	G	G	T	T	G	G	T	T	T	T	G	G	T	T	T	T	T	T	T	T	T	T	G	G	Gx110	Gx114 -x1	Gx111	Gx119	Tx146	Tx120	Gx82	Gx133 Tx1	Tx130	Tx97	Tx51	Tx139	Gx95	Gx38	Tx64	Tx89	Tx165	Tx164	Tx108	Tx187
NC_018143.2	1367751	substitution	G	G	G	G	G	G	G	G	G	A	A	G	G	G	G	G	G	A	A	A	A	G	G	G	G	G	G	Gx125	Gx150	Gx125	Gx109	Gx141	Gx140	Gx98	Gx119	Ax133	Ax110	Gx57	Gx156	Gx101	Gx63	Gx77	Gx78 Ax1	Ax202	Ax146 Gx1	Ax119	Ax228 Tx1
NC_018143.2	1368475	substitution	G	G	G	T	T	G	G	T	T	G	G	G	G	T	T	G	G	G	G	G	G	G	G	G	G	T	T	Gx121	Gx98	Tx116	Tx95	Gx119	Gx161	Tx83	Tx131	Gx131	Gx103	Gx48	Gx141	Tx67	Tx28	Gx68	Gx55	Gx196	Gx137	Gx77	Gx145
NC_018143.2	1368686	substitution	G	G	G	G	G	G	G	G	G	A	A	G	G	G	G	G	G	A	A	A	A	G	G	G	G	G	G	Gx103	Gx110	Gx96	Gx96	Gx115	Gx138	Gx69	Gx118	Ax119	Ax99	Gx53	Gx131	Gx81	Gx47	Gx98	Gx76	Ax197	Ax140	Ax102	Ax160
NC_018143.2	1371188	substitution	G	G	G	G	G	G	G	G	G	G	G	G	G	G	G	A	A	G	G	G	G	A	A	A	A	G	G	Gx108	Gx111	Gx107	Gx119	Gx128	Gx97	Gx65	Gx111	Gx109	Gx92	Gx50	Gx120	Gx120	Gx36	Ax67	Ax103 Cx1	Gx164	Gx149 Ax1	Gx109	Gx168
NC_018143.2	1371476	substitution	G	A	A	A	A	G	G	A	A	G	G	G	G	A	A	G	G	G	G	G	G	G	G	G	G	A	A	Ax130	Ax144	Ax145	Ax155	Gx150	Gx139	Ax105 Gx1	Ax144	Gx170	Gx147	Gx62	Gx143	Ax94	Ax35	Gx91	Gx88	Gx223	Gx150	Gx147	Gx199
NC_018143.2	1372307	substitution	G	G	G	G	G	G	G	G	G	C	C	G	G	G	G	G	G	C	C	C	C	G	G	G	G	G	G	Gx113	Gx127	Gx116	Gx128	Gx138	Gx132	Gx77 Ax3	Gx108	Cx126	Cx94	Gx46	Gx146	Gx100	Gx49	Gx75	Gx97	Cx162	Cx149	Cx106	Cx194
NC_018143.2	1373176	substitution	G	G	G	G	G	G	G	G	G	G	G	C	C	G	G	G	G	G	G	G	G	G	G	G	G	G	G	Gx118	Gx121	Gx100	Gx121	Gx115	Gx133	Gx68	Gx85	Gx108	Gx91	Cx44	Cx122	Gx44 -x1	Gx37	Gx67	Gx54	Gx177	Gx118	Gx76	Gx153
NC_018143.2	1374071	substitution	T	C	C	C	C	C	C	C	C	C	C	C	C	C	C	C	C	C	C	C	C	C	C	C	C	C	C	Cx77	Cx69	Cx51	Cx58	Cx50	Cx66	Cx32	Cx70	Cx77	Cx59	Cx29	Cx79	Cx47	Cx25	Cx59	Cx52	Cx123	Cx84 Gx1	Cx59	Cx100
NC_018143.2	1375730	substitution	A	C	C	C	C	C	C	C	C	C	C	C	C	C	C	C	C	C	C	C	C	C	C	C	C	C	C	Cx134	Cx104	Cx110	Cx115	Cx104 Ax1	Cx89	Cx66	Cx87	Cx110	Cx64	Cx45	Cx120	Cx85	Cx42	Cx76	Cx82	Cx168	Cx92	Cx80	Cx152
NC_018143.2	1377574	substitution	A	G	G	G	G	A	A	G	G	A	A	A	A	G	G	A	A	A	A	A	A	A	A	A	A	G	G	Gx98	Gx122	Gx78	Gx115	Ax96	Ax102	Gx74	Gx107	Ax93	Ax82	Ax49	Ax97	Gx49	Gx39	Ax68	Ax53	Ax143	Ax93	Ax69	Ax120
NC_018143.2	1378731	substitution	T	C	C	T	T	T	T	T	T	T	T	T	T	T	T	T	T	T	T	T	T	T	T	T	T	T	T	Cx133	Cx127	Tx112	Tx130	Tx113 Cx1	Tx128	Tx67	Tx116	Tx119	Tx79	Tx43	Tx115	Tx89	Tx36	Tx74	Tx70 Gx1	Tx147	Tx94	Tx101	Tx153
NC_018143.2	1382283	substitution	C	C	C	C	C	C	C	C	C	C	C	C	C	C	C	C	C	C	C	C	C	T	T	C	C	C	C	Cx116	Cx124	Cx106	Cx121	Cx108	Cx116	Cx78	Cx125	Cx109	Cx83	Cx42	Cx118	Cx99	Cx57	Cx76	Cx64	Cx124	Cx98	Cx82	Cx147
NC_018143.2	1382634	substitution	T	C	C	C	C	C	C	C	C	C	C	C	C	C	C	C	C	C	C	C	C	C	C	C	C	C	C	Cx130	Cx125	Cx91	Cx137	Cx131	Cx123	Cx70	Cx119	Cx107	Cx96	Cx51	Cx114	Cx108	Cx48	Cx68	Cx74	Cx136	Cx107	Cx105	Cx145
NC_018143.2	1386017	deletion	C	-	-	C	C	C	C	C	C	C	C	N	C	N	N	C	N	C	C	C	C	C	N	N	C	N	N	-x34 Cx1	-x27 Cx1	Cx48	Cx47	Cx35	Cx38	Cx19	Cx51	Cx35	Cx32	Cx8	Cx34	Cx8	Cx3	Cx24	Cx4	Cx96	Cx32	Cx21	Cx43
NC_018143.2	1388476	substitution	G	G	G	G	G	G	G	G	G	A	A	G	G	G	G	G	G	A	A	A	A	G	G	G	G	G	G	Gx119	Gx101	Gx116	Gx120	Gx127	Gx142	Gx67 -x1	Gx120	Ax147	Ax123	Gx49	Gx131	Gx95	Gx39	Gx81	Gx86	Ax155	Ax141	Ax118	Ax192
NC_018143.2	1389744	substitution	G	G	G	G	G	G	G	G	G	G	G	A	A	G	G	G	G	G	G	G	G	G	G	G	G	G	G	Gx114	Gx110 Ax1	Gx113	Gx125	Gx122	Gx116	Gx74	Gx121	Gx133	Gx114	Ax54	Ax114 Gx1	Gx93	Gx54	Gx71	Gx93	Gx157	Gx123	Gx134	Gx191
NC_018143.2	1390047	substitution	G	G	G	G	G	G	G	G	G	G	G	A	A	G	G	G	G	G	G	G	G	G	G	G	G	G	G	Gx125	Gx141	Gx111	Gx124	Gx127	Gx130	Gx88	Gx132	Gx141	Gx94	Ax44	Ax108 Tx1	Gx76	Gx43	Gx113	Gx86	Gx169	Gx138	Gx112	Gx161
NC_018143.2	1390737	substitution	G	G	G	G	G	G	G	G	G	A	A	G	G	G	G	G	G	A	A	A	A	G	G	G	G	G	G	Gx124	Gx144	Gx123	Gx112	Gx126	Gx134	Gx57 Ax1	Gx98	Ax125	Ax98	Gx45	Gx114	Gx86	Gx39	Gx81	Gx82	Ax177 Cx1	Ax139	Ax106	Ax183
NC_018143.2	1390769	substitution	C	T	T	T	T	C	C	T	T	C	C	C	C	T	T	C	C	C	C	C	C	C	C	C	C	T	T	Tx108	Tx131	Tx133	Tx114	Cx138	Cx131	Tx81 Cx1	Tx119	Cx125	Cx83	Cx53	Cx93	Tx105	Tx48	Cx69	Cx86	Cx167	Cx123	Cx106	Cx179
NC_018143.2	1392927	substitution	G	G	G	G	G	G	G	G	G	A	A	G	G	G	G	G	G	A	A	A	A	G	G	G	G	G	G	Gx134	Gx90	Gx149	Gx109	Gx137	Gx158	Gx107	Gx145	Ax139	Ax140 Gx1	Gx47	Gx122	Gx105	Gx45 -x2	Gx66	Gx49	Ax148	Ax121	Ax86	Ax154
NC_018143.2	1393632	substitution	A	G	G	G	G	G	G	G	G	G	G	G	G	G	G	G	G	G	G	G	G	G	G	G	G	G	G	Gx121	Gx114	Gx114	Gx96	Gx102	Gx131	Gx71	Gx103	Gx106	Gx79	Gx42	Gx94	Gx64 -x1	Gx23 -x1	Gx57	Gx57 -x1	Gx187	Gx129	Gx77 -x2	Gx147 -x1
NC_018143.2	1393700	substitution	C	C	C	C	C	A	A	C	C	C	C	C	C	C	C	C	C	C	C	C	C	C	C	C	C	C	C	Cx119	Cx134	Cx123	Cx119	Ax122	Ax143	Cx67	Cx125	Cx118	Cx91	Cx48	Cx133	Cx53	Cx17	Cx76	Cx37	Cx174	Cx138	Cx95	Cx129
NC_018143.2	1394000	substitution	C	C	C	C	C	T	T	C	C	C	C	C	C	C	C	C	C	C	C	C	C	C	C	C	C	C	C	Cx151	Cx121	Cx138	Cx124 Ax1	Tx147	Tx124	Cx80	Cx102	Cx130	Cx109	Cx49	Cx114	Cx101	Cx39	Cx65	Cx72	Cx177	Cx140	Cx105	Cx166
NC_018143.2	1396316	substitution	G	G	G	G	G	G	G	G	G	A	A	G	G	G	G	G	G	A	A	A	A	G	G	G	G	G	G	Gx126	Gx120	Gx109	Gx110	Gx107	Gx107	Gx61	Gx95	Ax107	Ax100	Gx50	Gx132	Gx91	Gx47	Gx82	Gx90	Ax164 Gx1	Ax125	Ax110	Ax160
NC_018143.2	1396317	substitution	G	G	G	G	G	T	T	G	G	G	G	G	G	G	G	G	G	G	G	G	G	G	G	G	G	G	G	Gx126	Gx121	Gx113	Gx110	Tx106	Tx105 Gx1	Gx62	Gx95	Gx108	Gx101	Gx48	Gx133	Gx91	Gx47	Gx85	Gx90	Gx170	Gx125	Gx110	Gx164
NC_018143.2	1396624	substitution	C	A	A	A	A	C	C	A	A	C	C	C	C	A	A	C	C	C	C	C	C	C	C	C	C	A	A	Ax83	Ax86	Ax85	Ax94	Cx65	Cx57	Ax46	Ax57	Cx85	Cx50	Cx30	Cx77	Ax82 Gx1	Ax40	Cx57	Cx95 Tx1	Cx138	Cx87	Cx66	Cx117
NC_018143.2	1396928	substitution	T	C	C	C	C	C	C	C	C	C	C	C	C	C	C	C	C	C	C	C	C	C	C	C	C	C	C	Cx104	Cx120	Cx117	Cx105	Cx107	Cx108	Cx67	Cx108	Cx85	Cx75	Cx46	Cx134	Cx85	Cx37	Cx68	Cx86	Cx200	Cx108	Cx94	Cx179
NC_018143.2	1399287	substitution	G	G	G	G	G	G	G	G	G	G	G	G	G	G	G	G	G	G	G	G	G	G	G	G	G	A	A	Gx108	Gx81	Gx84	Gx87	Gx87	Gx109	Gx62	Gx82	Gx76	Gx68	Gx40	Gx106 Ax1	Gx77	Gx31	Gx54	Gx47	Gx170	Gx100	Gx65	Gx137
NC_018143.2	1401039	substitution	C	T	T	T	T	C	C	T	T	C	C	C	C	T	T	C	C	C	C	C	C	C	C	C	C	T	T	Tx102	Tx99	Tx109	Tx108	Cx115	Cx88	Tx67	Tx109	Cx100	Cx82	Cx46	Cx117	Tx100	Tx58	Cx81	Cx89	Cx156	Cx85	Cx117	Cx137
NC_018143.2	1402901	substitution	C	C	C	T	T	C	C	T	T	C	C	C	C	T	T	C	C	C	C	C	C	C	C	C	C	T	T	Cx120	Cx149	Tx91	Tx128	Cx119	Cx116	Tx71	Tx118	Cx107	Cx97	Cx37	Cx167	Tx82 Cx1	Tx50	Cx75	Cx74	Cx184 Tx1	Cx134	Cx102	Cx179
NC_018143.2	1404175	substitution	T	T	T	T	T	T	T	T	T	T	T	G	G	T	T	T	T	T	T	T	T	T	T	T	T	T	T	Tx144	Tx144	Tx98	Tx135	Tx128	Tx113	Tx77	Tx112	Tx110	Tx117	Gx73	Gx138	Tx94	Tx33	Tx83	Tx64	Tx195	Tx130 Cx1	Tx106 Gx1	Tx197
NC_018143.2	1407086	deletion	G	G	G	G	G	-	-	G	G	G	G	G	G	G	G	G	G	G	G	G	G	G	G	G	G	G	G	Gx101	Gx108	Gx121	Gx94	-x96	-x110	Gx73	Gx96	Gx120	Gx88	Gx34	Gx106	Gx55	Gx35	Gx65	Gx32	Gx145	Gx114	Gx79	Gx135
NC_018143.2	1407580	substitution	G	G	G	G	G	G	G	G	G	G	G	A	A	G	G	G	G	G	G	G	G	G	G	G	G	G	G	Gx104	Gx114	Gx111	Gx62	Gx105	Gx145	Gx74	Gx124	Gx100	Gx87	Ax39	Ax133	Gx96	Gx36	Gx53	Gx61	Gx170	Gx139	Gx97	Gx157
NC_018143.2	1410069	substitution	G	G	G	A	A	G	G	A	A	G	G	G	G	A	A	G	G	G	G	G	G	G	G	G	G	A	A	Gx141	Gx146	Ax138	Ax128	Gx130	Gx109	Ax71	Ax148	Gx123	Gx101	Gx54	Gx133	Ax127	Ax74	Gx86	Gx91	Gx186	Gx148	Gx127	Gx174
NC_018143.2	1410189	substitution	C	C	C	C	C	C	C	C	C	C	C	C	C	C	C	C	C	C	C	C	C	C	C	T	T	C	C	Cx89	Cx98	Cx87	Cx74	Cx90	Cx88	Cx46	Cx84	Cx101	Cx57	Cx51	Cx83	Cx82 Tx2	Cx54	Cx75	Cx69	Cx159	Cx86	Cx69 Tx1	Cx135 Tx1
NC_018143.2	1411216	substitution	T	G	G	G	G	G	G	G	G	G	G	G	G	G	G	G	G	G	G	G	G	G	G	G	G	G	G	Gx104	Gx102	Gx83	Gx101	Gx100	Gx107	Gx63	Gx102	Gx101	Gx65	Gx37	Gx89	Gx85	Gx40	Gx52	Gx63	Gx130	Gx95	Gx74	Gx147 Ax1
NC_018143.2	1413154	substitution	C	T	T	T	T	T	T	T	T	T	T	T	T	T	T	T	T	T	T	T	T	T	T	T	T	T	T	Tx105	Tx101	Tx112	Tx98	Tx97	Tx91	Tx50	Tx101	Tx94	Tx87	Tx40	Tx118	Tx68	Tx34	Tx82	Tx68	Tx137	Tx94	Tx81	Tx156
NC_018143.2	1415353	substitution	G	G	G	G	G	G	G	G	G	A	A	G	G	G	G	G	G	A	A	A	A	G	G	G	G	G	G	Gx117	Gx116	Gx116	Gx115	Gx140 Ax1	Gx122	Gx71	Gx113	Ax121	Ax108	Gx34	Gx105	Gx105	Gx40	Gx65	Gx80	Ax141	Ax106	Ax130	Ax181
NC_018143.2	1422672	substitution	C	T	T	C	C	C	C	C	C	C	C	C	C	C	C	C	C	C	C	C	C	C	C	C	C	C	C	Tx77	Tx101	Cx78	Cx66	Cx68	Cx85	Cx48	Cx70	Cx84	Cx42	Cx20	Cx76	Cx74	Cx42	Cx47	Cx73	Cx96	Cx84	Cx62	Cx112
NC_018143.2	1422673	substitution	C	T	T	C	C	C	C	C	C	C	C	C	C	C	C	C	C	C	C	C	C	C	C	C	C	C	C	Tx80	Tx99	Cx79	Cx65	Cx69	Cx85	Cx49	Cx71	Cx85	Cx44	Cx20	Cx76	Cx74	Cx42	Cx46	Cx74	Cx97	Cx83	Cx62	Cx113
NC_018143.2	1426518	substitution	C	T	T	C	C	C	C	C	C	C	C	C	C	C	C	C	C	C	C	C	C	C	C	C	C	C	C	Tx165	Tx147	Cx132	Cx150	Cx165	Cx143	Cx97	Cx148	Cx164	Cx131	Cx73	Cx162	Cx89	Cx63	Cx92	Cx96	Cx184	Cx185	Cx140	Cx201
NC_018143.2	1428512	substitution	G	G	G	G	G	G	G	G	G	G	G	T	T	G	G	G	G	G	G	G	G	G	G	G	G	G	G	Gx137	Gx126	Gx163	Gx102	Gx127	Gx173	Gx94	Gx164	Gx128	Gx124	Tx36	Tx120	Gx90	Gx61	Gx94	Gx61	Gx182	Gx120 Ax1	Gx86	Gx166
NC_018143.2	1430138	substitution	G	A	A	G	G	G	G	G	G	G	G	G	G	G	G	G	G	G	G	G	G	G	G	G	G	G	G	Ax91	Ax120	Gx128	Gx75	Gx96	Gx116	Gx79	Gx114	Gx110	Gx112	Gx38	Gx108	Gx69	Gx46	Gx69	Gx77	Gx140	Gx97	Gx87	Gx152
NC_018143.2	1433120	substitution	G	G	G	G	G	G	G	G	G	G	G	G	G	G	G	A	A	G	G	G	G	A	A	A	A	G	G	Gx141	Gx127	Gx131	Gx142	Gx132	Gx110	Gx79	Gx140	Gx147	Gx102	Gx59	Gx129	Gx90	Gx43	Ax77	Ax67	Gx192 Cx1	Gx129	Gx115	Gx180
NC_018143.2	1434338	substitution	G	G	G	G	G	G	G	G	G	G	G	A	A	G	G	G	G	G	G	G	G	G	G	G	G	G	G	Gx116	Gx112	Gx132	Gx102	Gx102	Gx133	Gx78	Gx113	Gx98	Gx81	Ax52	Ax147	Gx71	Gx36	Gx63	Gx52	Gx160	Gx106	Gx84	Gx141
NC_018143.2	1435095	substitution	G	G	G	A	A	G	G	A	A	G	G	G	G	A	A	G	G	G	G	G	G	G	G	G	G	A	A	Gx115	Gx143	Ax131	Ax92	Gx115	Gx89	Ax73	Ax113	Gx111	Gx86	Gx44	Gx122	Ax58	Ax41	Gx94	Gx68	Gx152	Gx101	Gx89	Gx145
NC_018143.2	1439338	substitution	C	C	C	C	C	C	C	C	C	C	C	C	C	C	C	T	T	C	C	C	C	C	C	T	T	C	C	Cx112	Cx145	Cx138	Cx127	Cx124	Cx128	Cx91	Cx153	Cx151	Cx115	Cx61	Cx110	Cx80	Cx45	Tx73	Tx56	Cx151	Cx108	Cx84	Cx159
NC_018143.2	1440096	substitution	C	T	T	T	T	C	C	T	T	C	C	C	C	T	T	C	C	C	C	C	C	C	C	C	C	T	T	Tx111	Tx90	Tx90	Tx79	Cx109	Cx105	Tx65	Tx105	Cx99	Cx83	Cx44	Cx100	Tx80	Tx41	Cx66	Cx70	Cx115	Cx88	Cx78	Cx145
NC_018143.2	1440182	substitution	A	A	A	A	A	A	A	A	A	A	A	T	T	A	A	A	A	A	A	A	A	A	A	A	A	A	A	Ax117	Ax118	Ax110	Ax116	Ax95	Ax115	Ax74	Ax107	Ax113	Ax82	Tx46	Tx91	Ax116	Ax65	Ax78	Ax118	Ax146	Ax106	Ax105	Ax164
NC_018143.2	1440475	substitution	C	G	G	G	G	G	G	G	G	G	G	G	G	G	G	G	G	G	G	G	G	G	G	G	G	G	G	Gx105	Gx117	Gx108	Gx85	Gx114	Gx95	Gx65	Gx90	Gx93	Gx70	Gx48	Gx115	Gx107	Gx55	Gx71 Ax1	Gx102	Gx129	Gx75	Gx110	Gx133 Tx1
NC_018143.2	1441539	substitution	C	N	N	C	C	C	C	C	C	C	C	G	G	C	C	C	C	C	C	C	C	C	C	N	C	N	C	Cx31 Gx14	Cx36 Gx14	Cx76	Cx70	Cx86	Cx73	Cx39	Cx79	Cx81 Gx1	Cx50	Gx27	Gx63 Cx1	Cx23 Gx2	Cx14	Cx42	Cx13	Cx80	Cx49	Cx67	Cx87 Gx2
NC_018143.2	1441582	substitution	T	C	C	T	T	T	T	T	T	T	T	T	T	T	N	T	T	T	T	T	T	T	N	N	T	N	N	Cx48	Cx44	Tx66	Tx50	Tx66	Tx71	Tx29	Tx76	Tx70 Cx1	Tx45	Tx25	Tx62	Tx22 Cx1	Tx11 Cx1	Tx35	Tx15	Tx80 Cx1	Tx59	Tx50	Tx85 Cx3
NC_018143.2	1441585	substitution	A	T	T	A	A	A	A	A	A	A	A	A	A	A	N	A	A	A	A	A	A	A	N	N	A	N	N	Tx50	Tx47	Ax72	Ax44	Ax61	Ax69	Ax27	Ax68	Ax68 Tx1	Ax43	Ax25	Ax58	Ax17 Tx1	Ax10 Tx3	Ax35	Ax15	Ax77 Tx2	Ax59	Ax45	Ax82 Tx4
NC_018143.2	1441588	substitution	T	C	C	T	T	T	T	T	T	T	T	T	T	N	N	T	T	T	T	T	T	T	N	N	T	N	N	Cx50	Cx47	Tx74	Tx42	Tx54	Tx63	Tx24	Tx64	Tx66 Cx1	Tx42	Tx22	Tx53	Tx17 Cx2	Tx10 Cx3	Tx34	Tx13	Tx76 Cx2	Tx58	Tx39	Tx75 Cx4
NC_018143.2	1444208	substitution	C	C	C	C	C	G	G	C	C	C	C	C	C	C	C	C	C	C	C	C	C	C	C	C	C	C	C	Cx93	Cx108	Cx115	Cx95	Gx130	Gx133	Cx85	Cx115	Cx120	Cx82	Cx47	Cx96	Cx112 Gx1	Cx48	Cx69	Cx61	Cx179	Cx97	Cx84	Cx139
NC_018143.2	1445480	substitution	G	G	G	G	G	G	G	G	G	G	G	A	A	G	G	G	G	G	G	G	G	G	G	G	G	G	G	Gx79	Gx109	Gx102	Gx99	Gx92	Gx109	Gx48	Gx102	Gx79	Gx67	Ax60	Ax127	Gx110	Gx55	Gx60	Gx91	Gx122	Gx91	Gx82	Gx134
NC_018143.2	1445787	substitution	A	G	G	G	G	G	G	G	G	G	G	G	G	G	G	G	G	G	G	G	G	G	G	G	G	G	G	Gx93	Gx125	Gx126	Gx135	Gx106	Gx117	Gx91	Gx128	Gx101	Gx81	Gx65	Gx130	Gx85	Gx50	Gx68	Gx82	Gx154	Gx109	Gx87	Gx122
NC_018143.2	1446549	substitution	G	G	G	G	G	G	G	G	G	C	C	G	G	G	G	G	G	C	C	C	C	G	G	G	G	G	G	Gx144	Gx140	Gx123	Gx122	Gx126	Gx126	Gx93	Gx126	Cx126	Cx94	Gx51	Gx122	Gx76	Gx33	Gx67	Gx84	Cx167	Cx113	Cx93 Gx1	Cx146
NC_018143.2	1446929	substitution	T	T	T	T	T	T	T	T	T	T	T	G	G	T	T	T	T	T	T	T	T	T	T	T	T	T	T	Tx135	Tx174	Tx160	Tx165	Tx140	Tx126	Tx100	Tx159	Tx149	Tx133	Gx72	Gx122	Tx84	Tx42	Tx86	Tx74	Tx211	Tx148	Tx133 Cx1	Tx152
NC_018143.2	1447661	substitution	T	T	T	T	T	T	T	T	T	C	C	T	T	T	T	T	T	C	C	C	C	T	T	T	T	T	T	Tx168	Tx144	Tx145	Tx136	Tx128	Tx154	Tx101	Tx147	Cx103	Cx108	Tx57	Tx113	Tx105	Tx70	Tx76	Tx88 Cx1	Cx154 Ax2 Tx1	Cx124 Ax1	Cx126	Cx176
NC_018143.2	1450322	substitution	C	T	T	T	T	C	C	T	T	C	C	C	C	T	T	C	C	C	C	C	C	C	C	C	C	T	T	Tx109	Tx103	Tx104	Tx83	Cx69	Cx90	Tx67	Tx103	Cx75	Cx59	Cx22	Cx65	Tx115 Cx1	Tx48	Cx42	Cx44	Cx117	Cx83	Cx53	Cx102
NC_018143.2	1452077	substitution	C	C	C	C	C	C	C	C	C	C	C	A	A	C	C	C	C	C	C	C	C	C	C	C	C	C	C	Cx132	Cx119	Cx174 Ax1	Cx141	Cx161	Cx137	Cx113	Cx176	Cx160	Cx132	Ax32	Ax73	Cx111	Cx80	Cx74	Cx84	Cx188 Ax1	Cx146	Cx132	Cx200
NC_018143.2	1457150	substitution	C	T	T	T	T	T	T	T	T	T	T	T	T	T	T	T	T	T	T	T	T	T	T	T	T	T	T	Tx99	Tx64	Tx72	Tx77	Tx70	Tx74	Tx52	Tx93	Tx67	Tx57	Tx31	Tx67	Tx60	Tx19	Tx45	Tx42	Tx99	Tx75	Tx50	Tx101
NC_018143.2	1459039	substitution	C	C	C	C	C	C	C	C	C	C	C	C	C	C	C	C	C	C	C	C	C	C	C	T	T	C	C	Cx109	Cx88	Cx96	Cx88	Cx81	Cx99	Cx73	Cx93	Cx79	Cx73	Cx32	Cx94	Cx61	Cx28	Cx53	Cx64 Tx1	Cx111	Cx77	Cx72	Cx128
NC_018143.2	1461395	substitution	C	C	C	T	T	C	C	T	T	C	C	C	C	C	C	C	C	C	C	C	C	C	C	C	C	C	C	Cx93	Cx111	Tx117	Tx107	Cx85	Cx82	Tx83	Tx128 Gx1	Cx86	Cx80	Cx39	Cx60	Cx109	Cx61	Cx64	Cx63	Cx95	Cx84	Cx97	Cx126
NC_018143.2	1465161	substitution	C	C	C	C	C	C	C	C	C	C	C	C	C	C	C	T	T	C	C	C	C	T	T	T	T	C	C	Cx101	Cx103	Cx126	Cx97	Cx95	Cx75	Cx73	Cx103	Cx92	Cx82	Cx27	Cx70	Cx83	Cx50	Tx60	Tx85	Cx89	Cx91	Cx104	Cx127
NC_018143.2	1467957	substitution	C	C	C	C	C	T	T	C	C	C	C	C	C	C	C	C	C	C	C	C	C	C	C	C	C	C	C	Cx120	Cx115	Cx118	Cx88	Tx97	Tx95	Cx72	Cx102	Cx123	Cx86	Cx36	Cx91	Cx118	Cx41	Cx67	Cx79	Cx105	Cx94	Cx77	Cx134
NC_018143.2	1468214	substitution	A	C	C	C	C	A	A	C	C	C	C	C	C	C	C	C	C	C	C	C	C	C	C	C	C	C	C	Cx43 Ax1	Cx50	Cx62	Cx54	Ax58	Ax56	Cx28	Cx49	Cx51	Cx42	Cx18	Cx51	Cx73	Cx48	Cx25	Cx65	Cx88	Cx45	Cx62	Cx95
NC_018143.2	1468498	substitution	C	A	A	A	A	C	C	A	A	C	C	C	C	A	A	C	C	C	C	C	C	C	C	C	C	A	N	Ax48	Ax47	Ax70	Ax48	Cx55	Cx45	Ax31	Ax52	Cx54	Cx54	Cx22	Cx46	Ax11	Ax15	Cx28	Cx12	Cx49 Ax1	Cx55	Cx41	Cx51
NC_018143.2	1469251	substitution	C	C	C	C	C	C	C	C	C	T	T	C	C	N	N	C	N	C	C	T	T	C	N	N	C	N	N	Cx43	Cx38	Cx56	Cx33	Cx47	Cx40	Cx40	Cx45	Tx44	Tx33 Cx1	Cx11	Cx48	Cx6	Cx5	Cx24	Cx3	Cx65	Cx37	Tx18	Tx40 Cx2
NC_018143.2	1472863	substitution	A	A	A	G	G	A	A	N	G	A	A	A	A	G	G	A	A	A	A	A	A	A	A	A	A	G	G	Ax73	Ax45	Gx113	Gx81	Ax89	Ax80	Gx59 Ax21	Gx95	Ax76	Ax86	Ax31	Ax67	Gx142	Gx72	Ax45	Ax70	Ax86	Ax58	Ax92	Ax120
NC_018143.2	1477594	substitution	G	G	G	G	G	C	C	G	G	G	G	G	G	G	G	G	G	G	G	G	G	G	G	G	G	G	G	Gx94	Gx91	Gx89	Gx78	Cx93	Cx99	Gx66	Gx77	Gx80	Gx65	Gx42	Gx97	Gx98	Gx59	Gx56	Gx90	Gx103	Gx65	Gx84	Gx180
NC_018143.2	1478363	substitution	G	T	T	T	T	G	G	T	T	G	G	G	G	T	T	G	G	G	G	G	G	G	G	G	G	T	T	Tx93	Tx110 Gx1	Tx94	Tx85	Gx81	Gx94	Tx55	Tx88	Gx105	Gx66	Gx44	Gx115	Tx80	Tx49	Gx73	Gx83	Gx141	Gx100	Gx63	Gx157
NC_018143.2	1479091	substitution	T	C	C	C	C	T	T	C	C	T	T	T	T	C	C	T	T	T	T	T	T	T	T	T	T	C	C	Cx94	Cx108	Cx88	Cx69	Tx79	Tx71	Cx43	Cx71	Tx100	Tx63	Tx35	Tx101	Cx67	Cx32	Tx76	Tx60	Tx151	Tx84	Tx68	Tx131
NC_018143.2	1479892	substitution	C	C	C	C	C	C	C	C	C	C	C	C	C	C	C	C	C	T	T	C	C	C	C	C	C	C	C	Cx103	Cx86	Cx91	Cx63	Cx68	Cx103	Cx49	Cx100	Cx81	Cx61	Cx49	Cx118	Cx78	Cx40	Cx66	Cx56	Tx42	Tx35	Cx63	Cx147
NC_018143.2	1479898	substitution	G	G	G	G	G	G	G	G	G	G	G	G	G	G	G	G	G	A	A	G	G	G	G	G	G	G	G	Gx77	Gx78	Gx77	Gx54	Gx52	Gx83	Gx39	Gx78	Gx67	Gx49	Gx42	Gx102	Gx76 Ax1	Gx40 Ax1	Gx64	Gx62	Ax39	Ax30	Gx60	Gx128
NC_018143.2	1479910	substitution	G	G	G	G	G	G	G	G	G	G	G	G	G	G	G	G	G	C	C	G	G	G	G	G	G	G	G	Gx61	Gx80	Gx81	Gx59	Gx54	Gx82	Gx41	Gx75	Gx66	Gx50	Gx39	Gx98	Gx83	Gx42	Gx67	Gx55 Tx1	Cx19	Cx13	Gx57	Gx122
NC_018143.2	1480030	substitution	G	G	G	G	G	G	G	G	G	G	G	T	T	G	G	G	G	N	N	G	G	G	G	G	G	G	G	Gx116	Gx123	Gx117	Gx100	Gx124	Gx120	Gx70	Gx101	Gx115 Ax1	Gx107	Tx40	Tx119	Gx105	Gx52	Gx83	Gx72			Gx87	Gx202
NC_018143.2	1480951	substitution	C	G	G	C	C	C	C	N	C	C	C	N	C	C	C	C	C	N	N	C	C	C	C	N	C	C	N	Gx106	Gx125	Cx77 Gx11	Cx89 Gx14	Cx85 Gx13	Cx91 Gx17	Cx48 Gx13	Cx97 Gx18	Cx99 Gx18	Cx79 Gx12	Cx42 Gx10	Cx114 Gx21	Cx72 Gx19	Cx38 Gx4	Cx69 Gx11	Cx58 Gx13			Cx74 Gx11	Cx148 Gx35
NC_018143.2	1480954	substitution	C	T	T	C	C	C	C	N	C	C	C	N	C	C	C	C	C	N	N	C	C	C	C	N	C	C	N	Tx109	Tx125 Cx1	Cx73 Tx15	Cx89 Tx15	Cx81 Tx14	Cx92 Tx19	Cx48 Tx15	Cx96 Tx22	Cx102 Tx18	Cx81 Tx14	Cx42 Tx11	Cx114 Tx23	Cx72 Tx19	Cx37 Tx6	Cx72 Tx13	Cx58 Tx14			Cx76 Tx11	Cx145 Tx36
NC_018143.2	1480978	substitution	T	N	N	N	N	N	N	N	N	T	T	T	T	N	C	N	N	N	N	T	T	N	N	N	N	C	N	Cx102 Tx38	Cx98 Tx34	Cx66 Tx32	Cx84 Tx31	Cx74 Tx31	Cx83 Tx41	Cx43 Tx26	Cx92 Tx32	Tx116	Tx93	Tx54	Tx145	Cx64 Tx29	Cx41 Tx9	Cx62 Tx19	Cx49 Tx21			Tx96	Tx216
NC_018143.2	1481191	substitution	A	C	C	N	N	C	C	N	N	A	A	C	C	N	N	A	A	N	N	A	A	C	C	N	N	N	N	Cx116	Cx126	Cx77 Ax36	Cx82 Ax44	Cx103	Cx129	Cx53 Ax27	Cx57 Ax32	Ax112	Ax70	Cx36	Cx89	Cx59 Ax45	Cx33 Ax19	Ax71	Ax95			Ax86	Ax165
NC_018143.2	1481569	substitution	C	T	T	N	N	C	C	N	N	C	C	C	C	N	N	C	C	N	N	C	C	C	C	C	C	N	N	Tx140	Tx163	Tx93 Cx49	Tx114 Cx40	Cx143	Cx168	Tx79 Cx37	Tx102 Cx39	Cx174	Cx105	Cx49	Cx124	Tx64 Cx33	Tx31 Cx16	Cx101	Cx80			Cx127 Ax1	Cx236
NC_018143.2	1482633	substitution	T	C	C	C	C	C	C	C	C	C	C	C	C	C	C	C	C	N	N	C	C	C	C	C	C	C	C	Cx106	Cx99	Cx82	Cx89	Cx90	Cx85	Cx63	Cx102	Cx87	Cx68	Cx43	Cx93	Cx105	Cx52	Cx58	Cx81			Cx86	Cx140
NC_018143.2	1483225	substitution	G	G	G	G	G	G	G	G	G	G	G	G	G	G	G	G	G	C	N	G	G	G	G	G	G	G	G	Gx126	Gx115	Gx103	Gx116	Gx95	Gx71	Gx64	Gx97	Gx116	Gx87	Gx43	Gx91	Gx95 Ax1	Gx50	Gx94	Gx70	Cx11	Cx6	Gx82	Gx132 Ax3
NC_018143.2	1483234	substitution	T	T	T	T	T	T	T	T	T	T	T	T	T	T	T	T	T	C	N	T	T	T	T	T	T	T	T	Tx125	Tx111	Tx107	Tx110	Tx92	Tx77	Tx59	Tx100	Tx125	Tx84	Tx48	Tx99	Tx93 Cx1	Tx49	Tx86	Tx71	Cx14	Cx7	Tx93	Tx137
NC_018143.2	1483237	substitution	G	G	G	G	G	G	G	G	G	G	G	G	G	G	G	G	G	T	N	G	G	G	G	G	G	G	G	Gx126	Gx117	Gx109	Gx110	Gx95	Gx76	Gx59	Gx100	Gx123	Gx86	Gx47	Gx98	Gx95	Gx47	Gx89	Gx70	Tx16	Tx7	Gx89	Gx133
NC_018143.2	1483249	substitution	G	G	G	G	G	G	G	G	G	G	G	G	G	G	G	G	G	C	C	G	G	G	G	G	G	G	G	Gx128	Gx121	Gx110	Gx116	Gx101	Gx80	Gx63	Gx96	Gx109	Gx88	Gx55	Gx106	Gx94	Gx45	Gx86	Gx68	Cx30	Cx12	Gx94	Gx137
NC_018143.2	1483255	substitution	G	G	G	G	G	G	G	G	G	G	G	G	G	G	G	G	G	T	T	G	G	G	G	G	G	G	G	Gx135	Gx121	Gx117	Gx115	Gx103	Gx83	Gx69	Gx100	Gx111	Gx91	Gx54	Gx109	Gx113	Gx50	Gx85	Gx72	Tx46	Tx15	Gx97	Gx133
NC_018143.2	1483258	substitution	C	C	C	C	C	C	C	C	C	C	C	C	C	C	C	C	C	G	G	C	C	C	C	C	C	C	C	Cx136	Cx121	Cx118	Cx114 Ax1	Cx106	Cx82	Cx68	Cx107	Cx113	Cx85	Cx56	Cx103	Cx112 Gx2	Cx51	Cx84	Cx69	Gx47	Gx15	Cx91 Gx1	Cx138
NC_018143.2	1483259	substitution	T	T	T	T	T	T	T	T	T	T	T	T	T	T	T	T	T	G	G	T	T	T	T	T	T	T	T	Tx136	Tx119	Tx117 Cx1	Tx113	Tx108	Tx81	Tx68	Tx106	Tx112	Tx87	Tx55	Tx101	Tx108	Tx53	Tx84	Tx68	Gx48	Gx15	Tx92	Tx137
NC_018143.2	1483267	substitution	T	T	T	T	T	T	T	T	T	T	T	T	T	T	T	T	T	C	C	T	T	T	T	T	T	T	T	Tx137	Tx125	Tx115	Tx114	Tx108	Tx83	Tx71	Tx112	Tx111	Tx85	Tx55	Tx106	Tx108 Cx1	Tx57	Tx79	Tx69	Cx57	Cx19	Tx95	Tx135
NC_018143.2	1483268	substitution	C	C	C	C	C	C	C	C	C	C	C	C	C	C	C	C	C	G	G	C	C	C	C	C	C	C	C	Cx143	Cx121	Cx116	Cx112	Cx108	Cx86	Cx70	Cx110	Cx110	Cx86	Cx57	Cx109	Cx108 Gx1	Cx57	Cx76	Cx69	Gx58	Gx20	Cx93	Cx133
NC_018143.2	1483269	substitution	T	T	T	T	T	T	T	T	T	T	T	T	T	T	T	T	T	C	C	T	T	T	T	T	T	T	T	Tx140	Tx124	Tx113	Tx117	Tx109	Tx87	Tx67	Tx110	Tx110	Tx91	Tx56	Tx108	Tx106 Cx2	Tx55 Gx1	Tx75	Tx66	Cx59	Cx21	Tx93	Tx132
NC_018143.2	1483658	substitution	A	A	A	A	A	A	A	A	A	A	A	A	A	A	A	G	G	A	A	A	A	G	G	G	G	A	A	Ax120	Ax109	Ax98	Ax94	Ax120	Ax95	Ax77	Ax92	Ax88	Ax75	Ax45	Ax103	Ax97	Ax48	Gx55	Gx85	Ax114	Ax59	Ax84	Ax123
NC_018143.2	1484714	substitution	A	C	C	C	C	C	C	C	C	C	C	C	C	C	C	C	C	C	C	C	C	C	C	C	C	C	C	Cx95	Cx99	Cx95	Cx100	Cx83 Tx1	Cx92	Cx56	Cx104	Cx94	Cx68	Cx35	Cx84	Cx95	Cx41	Cx63	Cx73	Cx106	Cx84	Cx83	Cx113
NC_018143.2	1485005	substitution	A	A	A	A	A	A	A	G	G	A	A	A	A	A	A	A	A	A	A	A	A	A	A	A	A	A	A	Ax56	Ax62	Ax55	Ax51	Ax40	Ax49	Gx30	Gx29	Ax54	Ax45	Ax21	Ax64	Ax52	Ax32	Ax28	Ax45	Ax78	Ax59	Ax48	Ax76
NC_018143.2	1490911	substitution	A	G	G	G	G	A	A	G	G	A	A	A	A	G	G	A	A	A	A	A	A	A	A	A	A	G	G	Gx100	Gx119	Gx122	Gx125	Ax119	Ax125	Gx77	Gx130	Ax139	Ax110	Ax50	Ax111	Gx134	Gx55	Ax69	Ax122	Ax123 Tx1	Ax117	Ax102	Ax183
NC_018143.2	1495332	substitution	A	A	A	A	A	G	G	A	A	A	A	A	A	A	A	A	A	A	A	A	A	A	A	A	A	A	A	Ax104	Ax113	Ax100	Ax107	Gx99	Gx112	Ax65	Ax107	Ax125	Ax80	Ax49	Ax96 Gx1	Ax62	Ax30	Ax54	Ax78	Ax137	Ax107	Ax81	Ax145
NC_018143.2	1495842	substitution	G	A	A	A	A	G	G	A	A	G	G	G	G	A	A	G	G	G	G	G	G	G	G	G	G	A	A	Ax125	Ax118	Ax109	Ax114	Gx99	Gx130	Ax55	Ax101	Gx111	Gx77	Gx47	Gx97	Ax84	Ax41	Gx68	Gx85	Gx158	Gx111	Gx87 Ax1	Gx129
NC_018143.2	1496969	substitution	C	C	C	C	C	C	C	C	C	C	C	T	T	C	C	C	C	C	C	C	C	C	C	C	C	C	C	Cx68	Cx69	Cx81	Cx57	Cx67	Cx87	Cx39	Cx75	Cx62	Cx39	Tx47	Tx93	Cx67	Cx31	Cx58	Cx76	Cx149	Cx85	Cx63	Cx127
NC_018143.2	1497011	substitution	G	A	A	G	G	G	G	G	G	G	G	G	G	G	G	G	G	G	G	G	G	G	G	G	G	G	G	Ax101	Ax107	Gx101	Gx76	Gx95	Gx102	Gx58	Gx85	Gx95	Gx42	Gx46	Gx123	Gx73	Gx46	Gx77	Gx88	Gx188	Gx93	Gx68	Gx164
NC_018143.2	1497834	substitution	T	T	T	T	T	T	T	T	T	T	T	T	T	T	T	T	T	C	C	T	T	T	T	T	T	T	T	Tx111	Tx121	Tx112	Tx93	Tx104	Tx99	Tx65	Tx100	Tx92	Tx68	Tx47	Tx111	Tx48	Tx24	Tx80	Tx40	Cx152	Cx111	Tx90	Tx136
NC_018143.2	1498957	substitution	G	T	T	T	T	G	G	T	T	G	G	G	G	T	T	G	G	G	G	G	G	G	G	G	G	T	T	Tx113	Tx150	Tx130	Tx116	Gx127	Gx119	Tx79	Tx126 Ax1	Gx133	Gx85 Ax1	Gx58	Gx111	Tx81	Tx27	Gx76	Gx65	Gx174	Gx135	Gx93	Gx136
NC_018143.2	1499219	deletion	T	-	-	-	-	T	T	-	-	T	T	T	T	-	-	T	T	T	T	T	T	T	T	T	T	-	-	-x103 Tx1	-x123 Tx6	-x104 Tx3	-x93 Tx7	Tx153	Tx176	-x77	-x98 Tx2	Tx136	Tx112	Tx56	Tx164	-x72 Tx3	-x29 Tx1	Tx87	Tx53	Tx196	Tx142	Tx121	Tx184
NC_018143.2	1499221	deletion	A	N	N	N	N	A	A	N	N	A	A	A	A	-	N	A	A	A	A	A	A	A	A	A	A	N	N	-x56 Ax47	-x79 Ax44	-x63 Ax41 Gx1	-x64 Ax29 Gx1	Ax152	Ax172	-x50 Ax27	-x70 Ax28 Gx1	Ax138	Ax112	Ax58	Ax162	-x59 Ax13	-x18 Ax11	Ax86	Ax53	Ax196	Ax140	Ax118	Ax184
NC_018143.2	1499222	deletion	G	-	-	-	-	G	G	-	-	G	G	G	G	-	-	G	G	G	G	G	G	G	G	G	G	-	-	-x102	-x121	-x102	-x91	Gx154	Gx169	-x77	-x97	Gx140	Gx110	Gx59	Gx162	-x72	-x29	Gx88	Gx53	Gx193	Gx137	Gx115	Gx185
NC_018143.2	1499223	deletion	G	-	-	-	-	G	G	-	-	G	G	G	G	-	-	G	G	G	G	G	G	G	G	G	G	-	-	-x102	-x121	-x102	-x91	Gx151	Gx170	-x77	-x97	Gx142	Gx109	Gx59	Gx166	-x72	-x29	Gx88	Gx53	Gx192	Gx134	Gx115	Gx185
NC_018143.2	1499224	deletion	C	-	-	-	-	C	C	-	-	C	C	C	C	-	-	C	C	C	C	C	C	C	C	C	C	-	-	-x102 Cx2 Gx1	-x121 Gx1 Cx1	-x102 Gx2 Cx1	-x91	Cx150	Cx170	-x77	-x97 Gx1 Cx1	Cx141	Cx111	Cx59	Cx165	-x72 Cx11	-x29 Cx4	Cx88	Cx53	Cx189 Gx1	Cx131	Cx115	Cx185 Gx1
NC_018143.2	1499225	deletion	C	-	-	-	-	C	C	-	-	C	C	C	C	-	-	C	C	C	C	C	C	C	C	C	C	-	-	-x102 Gx2 Cx1	-x121 Cx1 Gx1	-x102 Gx3 Cx2	-x91	Cx151	Cx169	-x77 Cx1	-x97 Gx4 Cx1	Cx138	Cx112	Cx60	Cx164	-x72 Gx11	-x29 Gx5	Cx89	Cx54	Cx189 Ax1 Gx1	Cx133	Cx116	Cx189
NC_018143.2	1499226	deletion	G	-	-	-	-	G	G	-	-	G	G	G	G	-	-	G	G	G	G	G	G	G	G	G	G	-	-	-x102 Cx3 Gx1	-x121 Cx5 Gx1	-x102 Cx4 Gx2	-x91 Cx1	Gx152	Gx167	-x77 Cx2	-x97 Cx4 Gx1	Gx136	Gx116	Gx60	Gx160	-x72 Cx11	-x29 Cx5	Gx89	Gx43	Gx190	Gx130	Gx117	Gx181
NC_018143.2	1499227	substitution	G	N	N	N	N	G	G	N	N	G	G	G	G	A	N	G	G	G	G	G	G	G	G	G	G	N	N	Ax64 -x46	Ax86 -x42	Ax70 -x39	Ax65 -x27	Gx150	Gx166	Ax54 -x27	Ax76 -x27	Gx135	Gx116	Gx60	Gx159	Ax71 -x13	Ax23 -x11	Gx87	Gx51	Gx184	Gx124	Gx116 Cx1	Gx184
NC_018143.2	1499280	substitution	C	G	G	G	G	G	G	G	G	G	G	G	G	G	G	G	G	G	G	G	G	G	G	G	G	G	G	Gx102	Gx106	Gx105	Gx99	Gx91	Gx114	Gx64	Gx106	Gx124	Gx52	Gx51	Gx115	Gx74	Gx39	Gx58	Gx59	Gx153 Tx1	Gx126	Gx72	Gx150
NC_018143.2	1501706	substitution	G	A	A	A	A	G	G	A	A	G	G	G	G	A	A	G	G	G	G	G	G	G	G	G	G	A	A	Ax104	Ax103	Ax126	Ax105	Gx122	Gx143	Ax103	Ax105	Gx146	Gx95	Gx44	Gx117	Ax97	Ax57	Gx65	Gx78	Gx197	Gx118	Gx111	Gx172
NC_018143.2	1502126	substitution	C	C	C	C	C	C	C	C	C	C	C	A	A	C	C	C	C	C	C	C	C	C	C	C	C	C	C	Cx108	Cx96	Cx135	Cx89	Cx88	Cx146	Cx93	Cx108	Cx120	Cx108	Ax36	Ax114	Cx98	Cx50 Tx1	Cx64	Cx89	Cx155	Cx137	Cx82	Cx170
NC_018143.2	1505883	substitution	C	C	C	C	C	C	C	C	C	C	C	T	T	C	C	C	C	C	C	C	C	C	C	C	C	C	C	Cx143	Cx132	Cx118	Cx125	Cx115	Cx116 Tx1	Cx77	Cx104	Cx112	Cx126	Tx69	Tx123	Cx129	Cx64	Cx85	Cx129 Gx1	Cx155 Ax1	Cx121	Cx145	Cx230
NC_018143.2	1507552	substitution	C	C	C	C	C	C	C	C	C	A	A	C	C	C	C	C	C	A	A	A	A	C	C	C	C	C	C	Cx112	Cx108	Cx109	Cx94	Cx95	Cx103	Cx61	Cx104	Ax119	Ax105	Cx38	Cx130	Cx79	Cx48	Cx80	Cx59	Ax203	Ax124	Ax90	Ax178
NC_018143.2	1509550	substitution	A	A	A	G	G	A	A	G	G	A	A	A	A	A	A	A	A	A	A	A	A	A	A	A	A	A	A	Ax102	Ax100	Gx88	Gx95	Ax93	Ax110	Gx71	Gx105	Ax89	Ax75	Ax44	Ax123	Ax65	Ax41	Ax77	Ax94	Ax143	Ax114	Ax93	Ax137
NC_018143.2	1510829	substitution	C	C	C	C	C	C	C	C	C	C	C	C	C	T	T	C	C	C	C	C	C	C	C	C	C	T	T	Cx113	Cx118	Cx114	Cx122	Cx123	Cx116	Cx66	Cx110	Cx103	Cx86	Cx39	Cx119	Tx79	Tx55	Cx58	Cx64 Ax1	Cx145	Cx118	Cx81	Cx141
NC_018143.2	1512037	substitution	T	T	T	T	T	T	T	T	T	T	T	G	G	T	T	T	T	T	T	T	T	T	T	T	T	T	T	Tx105	Tx134	Tx127	Tx110	Tx105	Tx124	Tx62	Tx103	Tx104	Tx84	Gx49	Gx101	Tx110	Tx46	Tx60	Tx66	Tx153	Tx122	Tx104	Tx144
NC_018143.2	1512089	substitution	C	C	C	C	C	C	C	C	C	C	C	C	C	A	A	C	C	C	C	C	C	C	C	C	C	A	A	Cx115	Cx106	Cx113	Cx104	Cx94	Cx99	Cx74	Cx104	Cx95	Cx74	Cx47	Cx94	Ax86	Ax34	Cx59	Cx69	Cx125	Cx111	Cx101	Cx128
NC_018143.2	1512345	substitution	G	G	G	G	G	A	A	G	G	G	G	G	G	G	G	G	G	G	G	G	G	G	G	G	G	G	G	Gx131	Gx136	Gx125	Gx149	Ax172	Ax134	Gx99	Gx142	Gx145	Gx110	Gx49	Gx112	Gx83	Gx34	Gx86	Gx50	Gx186	Gx144	Gx115	Gx162
NC_018143.2	1513195	substitution	C	T	T	T	T	C	C	T	T	C	C	C	C	T	T	C	C	C	C	C	C	C	C	C	C	T	T	Tx109	Tx107	Tx118	Tx116	Cx116	Cx101	Tx63	Tx102	Cx128	Cx84	Cx54	Cx121	Tx94	Tx41	Cx66	Cx62	Cx138 Ax1	Cx108	Cx83	Cx150
NC_018143.2	1514793	substitution	C	C	C	C	C	C	C	C	C	C	C	C	C	C	C	C	C	C	C	C	C	A	A	C	C	C	C	Cx111	Cx122	Cx85	Cx91	Cx109	Cx122 Tx1	Cx82	Cx132	Cx129	Cx94	Cx50	Cx113	Cx89	Cx38	Cx63	Cx66	Cx152	Cx98	Cx80	Cx139
NC_018143.2	1517107	substitution	C	C	C	T	T	C	C	T	T	C	C	C	C	T	T	C	C	C	C	C	C	C	C	C	C	T	T	Cx121	Cx125	Tx125	Tx117	Cx129	Cx101	Tx87	Tx130	Cx105	Cx75	Cx53	Cx109	Tx107	Tx45	Cx67	Cx67	Cx156	Cx121	Cx82	Cx130
NC_018143.2	1520629	substitution	G	G	G	G	G	N	N	G	G	G	G	G	G	G	G	G	G	G	G	G	G	G	G	A	A	G	G	Gx108	Gx113	Gx132	Gx101			Gx95	Gx137	Gx82	Gx78	Gx50	Gx87	Gx130	Gx71	Gx54	Gx100	Gx101	Gx86	Gx119	Gx139
NC_018143.2	1521982	substitution	T	C	C	T	T	N	N	T	T	T	T	T	T	T	T	T	T	T	T	T	T	T	T	T	T	T	T	Cx126	Cx116	Tx146	Tx113			Tx90	Tx127	Tx108	Tx63	Tx43	Tx93	Tx107	Tx59	Tx65	Tx69	Tx100	Tx94	Tx86	Tx139
NC_018143.2	1522367	substitution	C	C	C	T	T	N	N	T	T	C	C	C	C	T	T	C	C	C	C	C	C	C	C	C	C	T	T	Cx117	Cx107	Tx126	Tx112			Tx69	Tx107	Cx106	Cx67	Cx48	Cx83	Tx140	Tx76 Cx1	Cx66	Cx64	Cx114	Cx82	Cx84	Cx123
NC_018143.2	1523581	substitution	A	G	G	A	A	N	N	A	A	A	A	A	A	A	A	A	A	A	A	A	A	A	A	A	A	A	A	Gx127	Gx114	Ax180	Ax127			Ax116	Ax182	Ax102	Ax78	Ax43	Ax110	Ax158	Ax55	Ax59	Ax86	Ax101	Ax73	Ax88	Ax158
NC_018143.2	1526825	substitution	C	A	A	A	A	A	A	A	A	A	A	A	A	A	A	A	A	A	A	A	A	A	A	A	A	A	A	Ax112	Ax118	Ax138	Ax117	Ax104	Ax100	Ax92	Ax138	Ax107	Ax78	Ax53	Ax96	Ax125	Ax66	Ax80	Ax73	Ax140 Gx1	Ax95	Ax98	Ax139
NC_018143.2	1527456	insertion-before	-	-	-	-	-	-	-	-	-	-	-	T	T	-	-	-	-	-	-	-	-	-	-	-	-	-	-	-x119	-x120	-x135	-x117	-x112	-x98 Tx1	-x89	-x160	-x91	-x100	Tx58	Tx96	-x122	-x61	-x29	-x89	-x114	-x101	-x113	-x157
NC_018143.2	1528564	substitution	A	A	A	G	G	A	A	G	G	A	A	A	A	G	G	A	A	A	A	A	A	A	A	A	A	G	G	Ax112	Ax122	Gx129	Gx141	Ax114	Ax111	Gx94	Gx132	Ax118	Ax117	Ax57	Ax104	Gx111	Gx68	Ax69	Ax72	Ax144	Ax100	Ax94	Ax142
NC_018143.2	1529958	substitution	G	G	G	G	G	A	A	G	G	G	G	G	G	G	G	G	G	G	G	G	G	G	G	G	G	G	G	Gx102	Gx105	Gx119	Gx129	Ax96	Ax117	Gx105	Gx128	Gx133	Gx100	Gx44	Gx92	Gx112	Gx64	Gx77	Gx87	Gx148	Gx111	Gx107	Gx175
NC_018143.2	1531222	substitution	G	G	G	A	A	G	G	A	A	G	G	G	G	A	A	G	G	G	G	G	G	G	G	G	G	A	A	Gx133	Gx148	Ax147	Ax131	Gx62	Gx50	Ax102	Ax162	Gx143	Gx125	Gx60	Gx122	Ax103	Ax55	Gx63	Gx59	Gx183	Gx137	Gx125	Gx164
NC_018143.2	1532662	substitution	G	G	G	G	G	G	G	G	G	T	T	G	G	G	G	G	G	T	T	T	T	G	G	G	G	G	G	Gx60	Gx69	Gx84	Gx82	Gx70	Gx81	Gx56	Gx84 Tx1	Tx76	Tx56	Gx23	Gx79	Gx73	Gx41	Gx41	Gx32	Tx114	Tx64	Tx60	Tx96
NC_018143.2	1532665	substitution	C	C	C	C	C	C	C	C	C	T	T	C	C	C	C	C	C	T	T	T	T	C	C	C	C	C	C	Cx57	Cx62	Cx79	Cx80	Cx66	Cx80	Cx54	Cx82 Tx1	Tx77	Tx53	Cx22	Cx78	Cx68	Cx39	Cx41	Cx29	Tx112	Tx60 Cx1	Tx56	Tx95
NC_018143.2	1532666	substitution	T	T	T	T	T	T	T	T	T	G	G	T	T	T	T	T	T	G	G	G	G	T	T	T	T	T	T	Tx56	Tx63	Tx77	Tx77	Tx66	Tx80	Tx53	Tx81 Gx1	Gx74	Gx54	Tx21	Tx80	Tx64	Tx38	Tx41	Tx29	Gx113	Gx62	Gx53	Gx96
NC_018143.2	1532783	substitution	T	T	T	T	T	C	C	T	T	T	T	T	T	T	T	T	T	T	T	T	T	T	T	T	T	T	T	Tx82	Tx72	Tx107 Cx1	Tx81	Cx69	Cx76	Tx85	Tx112	Tx101	Tx86	Tx35	Tx84	Tx48	Tx30 Cx1	Tx50	Tx40	Tx119	Tx93	Tx74	Tx122
NC_018143.2	1532784	substitution	G	G	G	G	G	A	A	G	G	G	G	G	G	G	G	G	G	G	G	G	G	G	G	G	G	G	G	Gx81	Gx70	Gx107 Ax1	Gx81	Ax70	Ax77	Gx86	Gx112	Gx101	Gx86	Gx34	Gx84	Gx47	Gx31	Gx49	Gx41	Gx118	Gx91	Gx73	Gx120
NC_018143.2	1532833	substitution	A	A	A	A	A	T	T	A	A	A	A	A	A	A	A	A	A	A	A	A	A	A	A	A	A	A	A	Ax72	Ax80	Ax100	Ax71	Tx97	Tx102	Ax79	Ax98 Tx1	Ax89	Ax88	Ax33	Ax90	Ax73	Ax47 Gx1	Ax49	Ax51	Ax98	Ax98	Ax83	Ax140
NC_018143.2	1533214	substitution	C	C	C	C	C	C	C	C	C	C	C	C	C	C	C	G	G	C	C	C	C	G	G	G	G	C	C	Cx42	Cx42	Cx48	Cx36	Cx30	Cx42	Cx30	Cx56	Cx38	Cx36	Cx16	Cx40	Cx36	Cx30 Gx1	Gx17	Gx20	Cx35	Cx39	Cx43	Cx53
NC_018143.2	1533247	substitution	G	C	C	C	C	C	C	C	C	C	C	C	C	C	C	G	G	C	C	C	C	G	G	G	G	C	C	Cx31	Cx44 Gx1	Cx56	Cx38	Cx39	Cx48	Cx31 Gx1	Cx61 Gx1	Cx43	Cx32	Cx18	Cx31	Cx31	Cx26 Gx1	Gx19	Gx27	Cx31	Cx36	Cx35	Cx50
NC_018143.2	1533589	substitution	G	A	A	A	A	A	A	A	A	A	A	A	A	A	A	N	G	A	A	A	A	G	N	N	N	A	A	Ax56	Ax63 Gx1	Ax84 Gx1	Ax66	Ax62	Ax58	Ax40	Ax70	Ax58	Ax53	Ax25	Ax64	Ax67	Ax33 Gx1	Gx2	Gx15	Ax57	Ax61	Ax48	Ax86 Gx2
NC_018143.2	1533630	substitution	A	C	C	C	C	A	A	C	C	A	A	A	A	C	C	A	A	A	A	A	A	A	A	A	A	C	C	Cx82	Cx98 Ax1	Cx99 Ax1	Cx117	Ax113	Ax89	Cx71	Cx133	Ax108	Ax80	Ax34	Ax89	Cx110	Cx47	Ax24	Ax30	Ax104	Ax93	Ax82	Ax139
NC_018143.2	1534557	substitution	C	T	T	C	C	C	C	C	C	C	C	C	C	C	C	C	C	C	C	C	C	C	C	C	C	C	C	Tx78	Tx83	Cx111	Cx86	Cx107	Cx94	Cx82	Cx120	Cx97	Cx78	Cx35	Cx104	Cx176	Cx106	Cx38	Cx102	Cx147 Tx1	Cx101	Cx72	Cx169
NC_018143.2	1536257	substitution	G	T	T	T	T	T	T	T	T	T	T	T	T	T	T	T	T	T	T	T	T	T	T	T	T	T	T	Tx134	Tx126	Tx132	Tx104	Tx118	Tx132	Tx92	Tx146	Tx120	Tx93	Tx36	Tx145	Tx120 Gx2	Tx61 Gx1	Tx82	Tx68	Tx171	Tx117	Tx77	Tx162 Gx1
NC_018143.2	1537717	deletion	A	A	A	A	A	A	A	A	A	A	A	A	A	A	A	-	-	A	A	A	A	-	-	-	-	A	A	Ax143	Ax140	Ax157	Ax144	Ax157	Ax141	Ax97	Ax128	Ax129	Ax95	Ax74	Ax131	Ax116	Ax53	-x86	-x87	Ax168	Ax130	Ax141	Ax208
NC_018143.2	1537718	deletion	C	C	C	C	C	C	C	C	C	C	C	C	C	C	C	-	-	C	C	C	C	-	-	-	-	C	C	Cx143 Tx1	Cx140	Cx157	Cx144	Cx156	Cx141	Cx96	Cx128	Cx129	Cx96	Cx74	Cx131	Cx116	Cx53	-x84	-x90	Cx167	Cx129	Cx139	Cx206
NC_018143.2	1537777	substitution	G	G	G	G	G	G	G	G	G	G	G	G	G	G	G	C	C	G	G	G	G	C	C	C	C	G	G	Gx101	Gx81	Gx91	Gx104	Gx90	Gx83	Gx55	Gx83 Ax1	Gx85	Gx53	Gx42	Gx83	Gx140	Gx56	Cx78	Cx101	Gx144	Gx84	Gx101	Gx143
NC_018143.2	1538636	substitution	C	C	C	C	C	C	C	C	C	C	C	C	C	T	T	C	C	C	C	C	C	C	C	C	C	T	T	Cx114	Cx120	Cx98	Cx112	Cx114	Cx106	Cx85	Cx112	Cx95	Cx102	Cx51	Cx105	Tx87	Tx55	Cx58	Cx96	Cx125	Cx88	Cx124	Cx169
NC_018143.2	1538726	substitution	C	C	C	C	C	C	C	C	C	T	T	C	C	C	C	C	C	T	T	T	T	C	C	C	C	C	C	Cx101	Cx132	Cx114	Cx112	Cx109	Cx101	Cx63	Cx97	Tx102	Tx98	Cx36	Cx101	Cx102	Cx53	Cx72	Cx113	Tx135 Cx1	Tx109	Tx88	Tx149
NC_018143.2	1539747	substitution	C	C	C	T	T	C	C	T	T	C	C	C	C	C	C	C	C	C	C	C	C	C	C	C	C	C	C	Cx94	Cx99	Tx76 Cx1	Tx81	Cx91	Cx94	Tx58	Tx82	Cx87	Cx67	Cx46	Cx73	Cx15	Cx11	Cx55	Cx30	Cx97	Cx80	Cx65	Cx93
NC_018143.2	1540147	substitution	T	C	C	C	C	T	T	C	C	T	T	T	T	C	C	T	T	T	T	T	T	T	T	T	T	C	C	Cx102	Cx101	Cx98	Cx83	Tx91	Tx103	Cx59	Cx82	Tx83	Tx67	Tx32	Tx83	Cx66	Cx46	Tx70	Tx79	Tx102	Tx84	Tx79	Tx107
NC_018143.2	1540490	substitution	C	G	G	C	C	C	C	C	C	C	C	C	C	C	C	C	C	C	C	C	C	C	C	C	C	C	C	Gx111	Gx134	Cx118	Cx97	Cx103	Cx115	Cx62	Cx101	Cx105	Cx84	Cx42	Cx88	Cx84	Cx37	Cx67	Cx82	Cx139 Gx1	Cx92	Cx89	Cx122
NC_018143.2	1541071	substitution	C	C	C	C	C	C	C	C	C	C	C	C	C	C	C	C	C	C	C	C	C	C	C	A	A	C	C	Cx121	Cx123	Cx101	Cx125	Cx107	Cx96	Cx72	Cx111	Cx106	Cx76	Cx37	Cx83	Cx72 Gx1	Cx37	Cx53	Cx76	Cx133	Cx81	Cx104	Cx144
NC_018143.2	1543307	substitution	G	N	N	N	N	N	N	N	N	N	N	N	N	A	N	N	N	N	N	N	N	N	N	N	N	N	N	Gx2	Ax1	Gx5	Gx4 Ax2	Gx1	Ax2 Gx1	Ax1 Gx1	Gx4	Gx1				Ax21	Ax7	Ax1 Gx1	Ax11 Gx2	Gx3		Ax2 Gx1	Ax3
NC_018143.2	1543309	substitution	T	N	N	N	N	N	N	N	N	N	N	N	N	C	N	N	N	N	N	N	N	N	N	N	N	N	N	Tx2	Cx1	Tx5	Tx4 Cx3	Tx1	Cx2 Tx1	Cx1 Tx1	Tx4	Tx1				Cx21	Cx7 Tx1	Cx2 Tx1	Cx11 Tx2	Tx3		Cx2 Tx1	Cx4
NC_018143.2	1543311	insertion-before	-	N	N	N	N	N	N	N	N	N	N	N	N	CGC	N	N	N	N	N	N	N	N	N	N	N	N	N	-x2	CGCx1	-x5 CGCx1	-x4 CGCx3	-x1	CGCx2 -x1	CGCx1 -x1	-x4	-x1				CGCx21	CGCx7 GCx1	CGCx2 -x1	CGCx11 -x2	-x3		CGCx2 -x1	CGCx6
NC_018143.2	1544261	substitution	C	T	T	T	T	C	C	T	T	C	C	C	C	T	T	C	C	C	C	C	C	C	C	C	C	T	T	Tx104	Tx112	Tx122	Tx111	Cx96	Cx93	Tx58	Tx113	Cx110	Cx98	Cx42	Cx86	Tx152	Tx75	Cx84	Cx65	Cx111	Cx89	Cx96	Cx134
NC_018143.2	1544355	substitution	T	T	T	T	T	T	T	T	T	T	T	T	T	T	T	G	G	T	T	T	T	G	G	G	G	T	T	Tx109	Tx113	Tx121	Tx114	Tx81	Tx96	Tx59	Tx118 Cx1	Tx91	Tx84	Tx38	Tx72 Cx1	Tx167	Tx67	Gx52	Gx81 -x1	Tx103	Tx91	Tx90	Tx136
NC_018143.2	1545745	substitution	C	A	A	C	C	C	C	C	C	C	C	C	C	C	C	C	C	C	C	C	C	C	C	C	C	C	C	Ax114	Ax119	Cx108	Cx107	Cx100	Cx124	Cx62	Cx119	Cx89	Cx85	Cx39	Cx97	Cx103	Cx66	Cx70	Cx89	Cx117	Cx93	Cx100	Cx142
NC_018143.2	1546709	substitution	C	T	T	T	T	C	C	T	T	C	C	C	C	T	T	C	C	C	C	C	C	C	C	C	C	T	T	Tx82	Tx66	Tx71	Tx73	Cx52	Cx82	Tx44	Tx76	Cx59	Cx59	Cx34	Cx71	Tx100	Tx42	Cx47	Cx75	Cx107	Cx71	Cx64	Cx82
NC_018143.2	1547131	substitution	T	C	C	C	C	C	C	C	C	C	C	C	C	C	C	C	C	C	C	C	C	C	C	C	C	C	C	Cx121	Cx131	Cx117	Cx159	Cx132	Cx119	Cx95	Cx155	Cx146	Cx109	Cx67	Cx121	Cx145	Cx61	Cx77	Cx88	Cx172	Cx116	Cx133	Cx176
NC_018143.2	1550366	substitution	A	A	A	A	A	G	G	A	A	A	A	A	A	A	A	A	A	A	A	A	A	A	A	A	A	A	A	Ax146	Ax153	Ax174	Ax133	Gx143	Gx139	Ax93	Ax122	Ax152	Ax105	Ax37	Ax123	Ax108	Ax57	Ax76	Ax74	Ax158	Ax147	Ax100	Ax190
NC_018143.2	1551843	substitution	C	C	C	C	C	C	C	C	C	C	C	C	C	C	C	C	C	C	C	C	C	C	C	C	C	G	G	Cx130	Cx109	Cx142	Cx102	Cx108	Cx126	Cx75	Cx150	Cx121	Cx86	Cx54	Cx126	Cx77	Cx44	Cx74	Cx87	Cx220	Cx161	Cx88	Cx175
NC_018143.2	1552495	substitution	A	A	A	A	A	A	A	A	A	A	A	A	A	G	G	A	A	A	A	A	A	A	A	A	A	A	A	Ax135	Ax137	Ax193	Ax135	Ax165	Ax176	Ax103	Ax130	Ax161	Ax148 Gx1	Ax50	Ax163	Gx103 Ax1	Gx37	Ax88	Ax79	Ax213	Ax171 Gx1	Ax111	Ax213
NC_018143.2	1552507	substitution	C	C	C	T	T	C	C	T	T	C	C	C	C	T	T	C	C	C	C	C	C	C	C	C	C	T	T	Cx133	Cx135	Tx178	Tx132	Cx159	Cx172	Tx103	Tx130	Cx162	Cx134	Cx51 Gx1	Cx157	Tx106	Tx33	Cx88	Cx74	Cx212	Cx172	Cx115	Cx196 Tx1
NC_018143.2	1552553	substitution	G	A	A	A	A	A	A	A	A	A	A	A	A	A	A	A	A	A	A	A	A	A	A	A	A	A	A	Ax135 Gx1	Ax107	Ax156	Ax122	Ax137	Ax167	Ax96	Ax126	Ax151	Ax111	Ax43	Ax161	Ax92	Ax44	Ax87	Ax62	Ax205	Ax169	Ax107	Ax183
NC_018143.2	1554222	substitution	C	T	T	C	C	C	C	C	C	C	C	C	C	C	C	C	C	C	C	C	C	C	C	C	C	C	C	Tx127 Cx1	Tx128	Cx144	Cx124	Cx139	Cx127	Cx105	Cx128	Cx150	Cx132	Cx43	Cx141	Cx107 Tx1	Cx44	Cx92	Cx97	Cx190	Cx151	Cx121	Cx198
NC_018143.2	1556436	substitution	T	G	G	T	T	T	T	T	T	T	T	T	T	T	T	T	T	T	T	T	T	T	T	T	T	T	T	Gx127	Gx109	Tx119	Tx79	Tx115	Tx139	Tx82	Tx117	Tx122	Tx88	Tx57	Tx133	Tx71	Tx36	Tx64	Tx62	Tx176	Tx142	Tx82	Tx165
NC_018143.2	1561620	substitution	G	G	G	G	G	A	A	G	G	G	G	G	G	G	G	G	G	G	G	G	G	G	G	G	G	G	G	Gx80	Gx88	Gx102	Gx84	Ax104	Ax104	Gx72	Gx102	Gx115	Gx73	Gx22	Gx94	Gx74	Gx44	Gx49	Gx60	Gx101	Gx112	Gx77	Gx144
NC_018143.2	1563723	substitution	C	T	T	T	T	T	T	T	T	T	T	T	T	T	T	C	C	T	T	T	T	C	C	C	C	T	T	Tx149	Tx111	Tx170	Tx141	Tx166	Tx141	Tx89	Tx151	Tx140	Tx131	Tx49	Tx126	Tx96	Tx74	Cx79	Cx90	Tx186	Tx142	Tx150	Tx187
NC_018143.2	1570572	substitution	C	A	A	A	A	A	A	A	A	A	A	A	A	A	A	A	A	A	A	A	A	A	A	A	A	A	A	Ax118	Ax122	Ax129	Ax139	Ax118	Ax128	Ax90	Ax120	Ax142	Ax106	Ax52	Ax113	Ax91	Ax37	Ax92	Ax87	Ax161	Ax123	Ax106	Ax161
NC_018143.2	1570595	substitution	T	T	T	T	T	T	T	T	T	T	T	T	T	T	T	T	T	T	T	T	T	C	C	T	T	T	T	Tx129	Tx124	Tx140	Tx136	Tx123	Tx130	Tx81	Tx140	Tx146	Tx93	Tx43	Tx127	Tx93	Tx39	Tx99	Tx80	Tx162	Tx124	Tx108	Tx158
NC_018143.2	1572328	substitution	G	G	N	G	N	A	A	N	G	G	N	N	N	G	N	N	N	G	G	G	G	N	N	N	N	N	G	Gx13	Gx9	Gx16	Gx5	Ax16	Ax22	Gx8	Gx13	Gx18	Gx7	Gx1	Gx8	Gx13	Gx9			Gx35	Gx15	Gx11	Gx14
NC_018143.2	1573666	substitution	T	G	G	G	G	G	G	G	G	G	G	G	G	G	G	T	T	G	G	G	G	T	T	T	T	G	G	Gx40	Gx68	Gx62	Gx70	Gx74	Gx84	Gx50	Gx70	Gx66	Gx46	Gx32	Gx62	Gx103	Gx50	Tx33	Tx64	Gx96	Gx57	Gx65	Gx114
NC_018143.2	1573689	substitution	C	C	C	C	C	C	C	C	C	T	T	C	C	C	C	C	C	T	T	T	T	C	C	C	C	C	C	Cx41	Cx60	Cx57	Cx58	Cx72	Cx73	Cx42	Cx61	Tx75	Tx47	Cx24	Cx60	Cx115	Cx49	Cx34	Cx82	Tx97	Tx60	Tx63	Tx131
NC_018143.2	1576850	substitution	C	C	C	T	T	C	C	T	T	C	C	C	C	T	T	C	C	C	C	C	C	C	C	C	C	T	T	Cx124	Cx81	Tx116	Tx88	Cx98	Cx96	Tx71	Tx110	Cx113	Cx90	Cx36	Cx106	Tx70	Tx43	Cx59	Cx72	Cx151	Cx109	Cx106	Cx138
NC_018143.2	1581134	substitution	A	A	A	A	A	A	A	A	A	A	A	A	A	A	A	A	A	A	A	A	A	A	A	G	G	A	A	Ax86	Ax68	Ax81	Ax92	Ax94	Ax93	Ax61	Ax92	Ax89	Ax74	Ax43	Ax81	Ax88	Ax48	Ax75	Ax108	Ax166	Ax96	Ax87	Ax128
NC_018143.2	1586078	substitution	C	C	C	C	C	T	T	C	C	C	C	C	C	C	C	C	C	C	C	C	C	C	C	C	C	C	C	Cx119	Cx117	Cx133 Tx1	Cx96	Tx138	Tx145	Cx93	Cx146	Cx146 Tx1	Cx136	Cx39	Cx115	Cx73	Cx39	Cx75	Cx91	Cx159	Cx140 Ax1	Cx106	Cx189
NC_018143.2	1586255	substitution	C	C	C	C	C	C	C	C	C	C	C	T	T	C	C	C	C	C	C	C	C	C	C	C	C	C	C	Cx130	Cx93	Cx110	Cx90	Cx116	Cx104	Cx50 Gx1	Cx93	Cx117	Cx84 Ax1	Tx40	Tx97	Cx105	Cx50	Cx65	Cx106	Cx150	Cx99	Cx92	Cx172
NC_018143.2	1588462	substitution	A	A	A	A	A	A	A	A	A	A	A	G	G	A	A	A	A	A	A	A	A	A	A	A	A	A	A	Ax106	Ax107	Ax97	Ax96	Ax98	Ax87	Ax48	Ax86	Ax93	Ax76	Gx39	Gx89	Ax67	Ax34	Ax59	Ax83	Ax141	Ax97	Ax80	Ax139
NC_018143.2	1588904	substitution	C	C	C	T	T	C	C	T	T	C	C	C	C	T	T	C	C	C	C	C	C	C	C	C	C	T	T	Cx100	Cx112	Tx100	Tx101	Cx78	Cx96	Tx60	Tx80	Cx99	Cx58	Cx50	Cx88	Tx47	Tx28	Cx74	Cx69	Cx112	Cx85	Cx60	Cx132
NC_018143.2	1588905	substitution	G	T	T	T	T	T	T	T	T	T	T	T	T	T	T	T	T	T	T	T	T	T	T	T	T	T	T	Tx97	Tx112	Tx98	Tx102	Tx76	Tx96	Tx61	Tx83	Tx96	Tx58	Tx50	Tx84	Tx48	Tx26	Tx75	Tx69	Tx115	Tx82	Tx59	Tx128
NC_018143.2	1589389	substitution	A	A	A	A	A	G	G	A	A	A	A	A	A	A	A	A	A	A	A	A	A	A	A	A	A	A	A	Ax110	Ax140	Ax100	Ax107	Gx100	Gx107	Ax66	Ax94	Ax93	Ax67	Ax46	Ax129	Ax76	Ax46	Ax74	Ax70	Ax165	Ax99	Ax113	Ax157
NC_018143.2	1591551	substitution	G	T	T	G	G	G	G	G	G	G	G	G	G	G	G	G	G	G	G	G	G	G	G	G	G	G	G	Tx126	Tx167	Gx117	Gx144	Gx142	Gx148	Gx76	Gx125	Gx111	Gx87	Gx41	Gx128	Gx57	Gx25	Gx80	Gx48	Gx198	Gx102	Gx95	Gx143
NC_018143.2	1592328	substitution	C	T	T	C	C	C	C	C	C	C	C	C	C	C	C	C	C	C	C	C	C	C	C	C	C	C	C	Tx103	Tx110	Cx85	Cx91	Cx94	Cx82	Cx56	Cx95	Cx98	Cx53	Cx35	Cx83	Cx68	Cx39	Cx45	Cx78	Cx131	Cx96	Cx75	Cx130
NC_018143.2	1593337	substitution	G	A	A	A	A	G	G	A	A	G	G	G	G	A	A	G	G	G	G	G	G	G	G	G	G	A	A	Ax91	Ax80	Ax78	Ax92	Gx93	Gx89	Ax45	Ax62	Gx81	Gx58	Gx31	Gx88	Ax40	Ax14	Gx43	Gx63	Gx103	Gx88	Gx85	Gx82
NC_018143.2	1595348	substitution	T	C	C	C	C	T	T	C	C	T	T	T	T	C	C	T	T	T	T	T	T	T	T	T	T	C	C	Cx112	Cx105	Cx108	Cx103	Tx93	Tx94	Cx57	Cx74	Tx94	Tx74	Tx49	Tx99	Cx49	Cx25	Tx77	Tx49	Tx126	Tx100	Tx85	Tx111
NC_018143.2	1597411	substitution	G	G	G	G	G	G	G	G	G	G	G	G	G	G	G	A	A	G	G	G	G	A	A	A	A	G	G	Gx85	Gx92	Gx92	Gx73	Gx75	Gx106	Gx61	Gx88	Gx90	Gx60	Gx37	Gx94	Gx48	Gx27	Ax40	Ax38	Gx95	Gx104	Gx56	Gx107
NC_018143.2	1597702	substitution	G	G	G	G	G	G	G	G	G	G	G	G	G	G	G	A	A	G	G	G	G	G	G	A	A	G	G	Gx166	Gx162	Gx147	Gx134 Ax1	Gx157	Gx162	Gx84	Gx146	Gx139	Gx116	Gx52	Gx175	Gx82	Gx38	Ax93	Ax74	Gx168	Gx179	Gx121	Gx188
NC_018143.2	1598586	substitution	C	C	C	T	T	C	C	T	T	C	C	C	C	T	T	C	C	C	C	C	C	C	C	C	C	T	T	Cx86	Cx80	Tx111	Tx77	Cx72	Cx111	Tx76	Tx92	Cx77	Cx70	Cx25	Cx96	Tx105	Tx42	Cx43	Cx50	Cx145	Cx115	Cx65	Cx123
NC_018143.2	1599311	substitution	C	T	T	C	C	C	C	C	C	C	C	C	C	C	C	C	C	C	C	C	C	C	C	C	C	C	C	Tx133	Tx134	Cx130	Cx125	Cx135	Cx122	Cx89	Cx135	Cx129	Cx109	Cx56	Cx125	Cx104	Cx61	Cx72	Cx77 Gx1	Cx171	Cx141 Ax1	Cx121 Tx1	Cx179
NC_018143.2	1599563	substitution	C	G	G	C	C	C	C	C	C	C	C	C	C	C	C	C	C	C	C	C	C	C	C	C	C	C	C	Gx84	Gx107 Cx1	Cx79	Cx78	Cx70	Cx82	Cx55	Cx94	Cx93	Cx79	Cx35	Cx62	Cx81	Cx46	Cx49	Cx90	Cx144 Gx1	Cx115	Cx82	Cx125
NC_018143.2	1601140	substitution	C	C	C	C	C	C	C	C	C	C	C	C	C	C	C	C	C	C	C	C	C	C	C	T	T	C	C	Cx76	Cx82	Cx87	Cx80	Cx89	Cx88	Cx47	Cx80	Cx84	Cx59	Cx31	Cx81	Cx67	Cx22	Cx44	Cx62	Cx105	Cx104	Cx67	Cx115
NC_018143.2	1604697	substitution	A	A	A	A	A	A	A	A	A	A	A	A	A	A	A	A	A	A	A	A	A	A	A	G	G	A	A	Ax106	Ax102	Ax99	Ax105	Ax113	Ax95	Ax70	Ax94	Ax110	Ax76	Ax47	Ax102	Ax120	Ax58	Ax58	Ax79	Ax151	Ax99	Ax124	Ax179
NC_018143.2	1606564	substitution	A	A	A	A	A	A	A	A	A	A	A	A	A	G	G	A	A	A	A	A	A	A	A	A	A	G	G	Ax102	Ax90	Ax85	Ax102	Ax70	Ax76	Ax48	Ax88	Ax90	Ax67	Ax37	Ax89	Gx110	Gx59	Ax58	Ax84	Ax117	Ax100	Ax90	Ax149
NC_018143.2	1607220	substitution	G	G	G	G	G	G	G	G	G	G	G	G	G	G	G	G	G	T	T	G	G	G	G	G	G	G	G	Gx103	Gx127	Gx112	Gx106	Gx116	Gx109	Gx70	Gx102	Gx119	Gx90	Gx47	Gx120	Gx151	Gx60	Gx69	Gx128	Tx151	Tx112	Gx106	Gx194
NC_018143.2	1607252	substitution	C	C	C	C	C	C	C	C	C	C	C	C	C	C	C	C	C	C	C	C	C	C	C	C	C	T	T	Cx123	Cx139	Cx130	Cx134	Cx118	Cx110 Tx1	Cx94	Cx130	Cx138	Cx101	Cx55	Cx139	Cx156	Cx60	Cx69	Cx114	Cx167	Cx121	Cx137	Cx197
NC_018143.2	1607421	substitution	C	C	C	C	C	C	C	C	C	C	C	A	A	C	C	C	C	C	C	C	C	C	C	C	C	C	C	Cx91	Cx92	Cx90	Cx101	Cx82	Cx73	Cx85	Cx104	Cx106	Cx67	Ax42	Ax99	Cx113	Cx44	Cx46	Cx74	Cx134	Cx85	Cx96	Cx141
NC_018143.2	1608282	substitution	A	C	C	C	C	A	A	C	C	A	A	A	A	C	C	A	A	A	A	A	A	A	A	A	A	C	C	Cx102	Cx107	Cx127	Cx109	Ax107	Ax117	Cx81	Cx119	Ax115 Cx1	Ax84	Ax48	Ax102	Cx111	Cx54	Ax70	Ax111	Ax132	Ax111	Ax132	Ax152
NC_018143.2	1608762	substitution	C	C	C	C	C	C	C	C	C	C	C	C	C	C	C	C	C	C	C	C	C	C	C	C	C	G	G	Cx112	Cx123	Cx147	Cx118	Cx145	Cx119	Cx82	Cx121	Cx121	Cx122	Cx58	Cx94	Cx102	Cx70	Cx84	Cx76	Cx138 Gx1	Cx127	Cx107	Cx144 Ax1
NC_018143.2	1609846	substitution	A	G	G	G	G	G	G	G	G	G	G	G	G	G	G	G	G	G	G	G	G	G	G	G	G	G	G	Gx104	Gx99	Gx128	Gx108	Gx115	Gx146	Gx90	Gx127	Gx137	Gx89 Tx1	Gx47	Gx123	Gx90	Gx45	Gx79	Gx65	Gx155	Gx132	Gx78	Gx121
NC_018143.2	1611607	substitution	G	G	G	G	G	A	A	G	G	G	G	G	G	G	G	G	G	G	G	G	G	G	G	G	G	G	G	Gx119	Gx101	Gx139	Gx111	Ax96	Ax97	Gx67	Gx101	Gx128	Gx93	Gx42	Gx108	Gx86 Tx1	Gx39	Gx80	Gx82	Gx135	Gx105	Gx99	Gx161
NC_018143.2	1612285	insertion-before	-	-	-	-	-	CGTCGA	CGTCGA	-	-	-	-	-	-	-	-	-	-	-	-	-	-	-	-	-	-	-	-	-x104	-x87	-x105	-x95	CGTCGAx78 -x17 Ax4 TCGAx1	CGTCGAx79 -x15 TCGAx3 Ax2	-x54	-x117	-x115	-x74	-x39	-x131	-x148	-x47	-x51	-x132	-x148	-x90	-x107	-x135
NC_018143.2	1613041	substitution	T	C	C	C	C	C	C	C	C	C	C	C	C	C	C	C	C	C	C	C	C	C	C	C	C	C	C	Cx90	Cx90	Cx78	Cx110	Cx96	Cx90	Cx49	Cx100	Cx100	Cx76	Cx43	Cx106	Cx79	Cx46	Cx58	Cx86	Cx129	Cx104	Cx104	Cx161
NC_018143.2	1613966	substitution	G	G	G	G	G	G	G	G	G	G	G	T	T	G	G	G	G	G	G	G	G	G	G	G	G	G	G	Gx136	Gx145 Ax1	Gx111	Gx125	Gx123	Gx128	Gx72	Gx85	Gx141	Gx84	Tx49	Tx131	Gx95	Gx52	Gx73	Gx82	Gx172	Gx125	Gx102	Gx181
NC_018143.2	1614149	substitution	G	A	A	A	A	G	G	A	A	G	G	G	G	A	A	G	G	G	G	G	G	G	G	G	G	A	A	Ax107	Ax126	Ax145	Ax119	Gx107	Gx133	Ax71 Gx1	Ax118	Gx114	Gx86	Gx48	Gx141	Ax128	Ax75	Gx77	Gx104	Gx197	Gx127	Gx121	Gx202
NC_018143.2	1618130	substitution	T	T	T	T	T	G	G	T	T	T	T	T	T	T	T	T	T	T	T	T	T	T	T	T	T	T	T	Tx50	Tx48	Tx65	Tx47	Gx62	Gx53	Tx48	Tx54	Tx58	Tx35	Tx21	Tx50	Tx69	Tx40	Tx37	Tx74	Tx91	Tx77	Tx63	Tx107
NC_018143.2	1618984	substitution	T	N	N	N	N	N	N	N	N	N	N	N	N	N	N	N	T	N	N	N	N	N	N	T	N	C	N													Cx3	Cx5	Tx3	Tx10	Tx2		Tx5	Tx7
NC_018143.2	1620141	substitution	A	A	A	A	A	A	A	A	A	A	A	A	A	A	A	G	G	A	A	A	A	G	G	G	G	A	A	Ax115	Ax112	Ax139	Ax104	Ax136	Ax123	Ax82	Ax123	Ax130	Ax94	Ax56	Ax146	Ax135	Ax55	Gx79 Ax2	Gx89	Ax224	Ax138	Ax119	Ax200
NC_018143.2	1622970	substitution	C	C	C	C	C	A	A	C	C	C	C	C	C	C	C	C	C	C	C	C	C	C	C	C	C	C	C	Cx121	Cx107	Cx98	Cx110	Ax85	Ax115	Cx56	Cx82	Cx106	Cx78	Cx61	Cx102	Cx90	Cx39	Cx60	Cx95	Cx131	Cx109	Cx94	Cx162
NC_018143.2	1624797	substitution	C	G	G	G	G	G	G	G	G	G	G	G	G	G	G	C	C	G	G	G	G	C	C	C	C	G	G	Gx57	Gx49	Gx49	Gx43	Gx49	Gx53	Gx29	Gx34	Gx48	Gx36	Gx22	Gx60	Gx50 Cx1	Gx31	Cx49	Cx47	Gx62	Gx49	Gx43	Gx74
NC_018143.2	1625335	substitution	C	C	C	C	C	C	C	C	C	C	C	C	C	C	C	C	C	C	C	C	C	T	T	C	C	C	C	Cx128	Cx114	Cx117	Cx102	Cx112	Cx102	Cx65	Cx107	Cx106	Cx84	Cx55	Cx128	Cx78	Cx34	Cx81	Cx76	Cx177	Cx111	Cx119	Cx175
NC_018143.2	1625354	insertion-before	-	-	-	-	-	-	-	-	-	-	-	G	G	-	-	-	-	-	-	-	-	-	-	-	-	-	-	-x113	-x113	-x114	-x97	-x104	-x102	-x66	-x100	-x98	-x68	Gx58	Gx118	-x79	-x30	-x75	-x67	-x192	-x120	-x101 AGCACAGGATGCGTTx1	-x162
NC_018143.2	1627357	substitution	T	C	C	C	C	C	C	C	C	T	T	T	T	C	C	T	T	T	T	T	T	T	T	T	T	C	C	Cx97	Cx83	Cx89	Cx79	Cx78	Cx83	Cx57	Cx77	Tx92	Tx54	Tx31 Ax1	Tx88	Cx70	Cx39	Tx57	Tx66	Tx104 Ax1	Tx80	Tx68	Tx91
NC_018143.2	1630154	substitution	A	C	C	C	C	C	C	C	C	C	C	C	C	C	C	C	C	C	C	C	C	C	C	C	C	C	C	Cx96	Cx90	Cx71	Cx83	Cx97	Cx87	Cx40	Cx83	Cx99	Cx88	Cx30	Cx90	Cx90	Cx56	Cx50	Cx106	Cx138	Cx84	Cx69	Cx138
NC_018143.2	1630342	substitution	G	G	G	G	G	G	G	G	G	G	G	G	G	G	G	G	G	G	G	G	G	A	A	G	G	G	G	Gx108	Gx107	Gx124	Gx117	Gx129	Gx138	Gx77	Gx121	Gx142	Gx106 Tx1	Gx47	Gx144	Gx117	Gx51	Gx62	Gx93	Gx167	Gx120	Gx102	Gx221
NC_018143.2	1634424	substitution	C	T	T	T	T	C	C	T	T	C	C	C	C	N	N	C	C	C	C	C	C	C	C	C	C	N	N	Tx65	Tx60	Tx60	Tx69	Cx67	Cx74	Tx50	Tx75	Cx79	Cx72	Cx37	Cx79	Tx4	Tx4	Cx49	Cx22	Cx122	Cx91	Cx60	Cx96 Tx1
NC_018143.2	1634529	substitution	C	T	T	T	T	C	C	T	T	C	C	C	C	T	N	C	C	C	C	C	C	C	C	C	C	N	N	Tx52	Tx61	Tx65	Tx48	Cx64	Cx79	Tx31	Tx66 Ax1	Cx78	Cx57	Cx26	Cx71	Tx13	Tx6	Cx32	Cx62	Cx94	Cx80	Cx59	Cx84 Tx1
NC_018143.2	1634544	substitution	C	G	N	G	G	C	C	N	N	C	C	C	C	N	N	C	C	C	C	C	C	C	C	C	C	N	N	Gx36 Cx5	Gx44 Cx15	Gx44 Cx10	Gx37 Cx6	Cx78	Cx97	Gx18 Cx6	Gx46 Cx17	Cx91	Cx69	Cx27	Cx81	Gx7 Cx5	Cx4 Gx2	Cx46	Cx83	Cx122	Cx104	Cx65	Cx111 Gx1
NC_018143.2	1634545	substitution	G	C	N	N	C	G	G	N	N	G	G	G	G	N	N	G	G	G	G	G	G	G	G	G	G	N	N	Cx33 Gx4	Cx44 Gx13	Cx42 Gx10	Cx37 Gx6	Gx77	Gx98	Cx18 Gx6	Cx45 Gx17	Gx92	Gx69	Gx27	Gx81	Cx7 Gx6	Gx4 Cx2	Gx46	Gx84	Gx119	Gx109	Gx67	Gx110 Cx1
NC_018143.2	1634546	substitution	C	T	N	N	N	C	C	N	N	C	C	C	C	N	N	C	C	C	C	C	C	C	C	C	C	N	N	Tx33 Cx4	Tx42 Cx14	Tx42 Cx10	Tx36 Cx8	Cx74	Cx99	Tx18 Cx7	Tx42 Cx18	Cx91	Cx67	Cx28	Cx87	Tx7 Cx6	Cx4 Tx2	Cx46	Cx88	Cx119	Cx110	Cx66	Cx114 Tx1
NC_018143.2	1634547	substitution	A	G	G	G	G	A	A	G	G	A	A	A	A	N	N	A	A	A	A	A	A	A	A	A	A	N	N	Gx39	Gx54 Tx1	Gx53	Gx42 Tx1	Ax73	Ax100	Gx25 Ax1	Gx61	Ax93	Ax66	Ax29	Ax90	Gx12 Tx1	Gx7	Ax45 Gx1	Ax92	Ax124	Ax110	Ax67	Ax114 Gx1
NC_018143.2	1634553	substitution	C	T	T	T	T	C	C	T	T	C	C	C	C	T	T	C	C	C	C	C	C	C	C	C	C	T	T	Tx43	Tx56	Tx62	Tx54	Cx74	Cx110	Tx23 Cx1	Tx64	Cx96	Cx64	Cx30	Cx97	Tx13	Tx12	Cx51	Cx97	Cx127	Cx118	Cx78	Cx124
NC_018143.2	1634554	substitution	G	A	A	A	A	G	G	A	A	G	G	G	G	A	A	G	G	G	G	G	G	G	G	G	G	A	A	Ax40	Ax54	Ax64	Ax52 Tx1	Gx74	Gx111	Ax22 Gx1	Ax62	Gx95	Gx70	Gx30	Gx101	Ax20	Ax17	Gx52	Gx98	Gx127	Gx119	Gx79	Gx125
NC_018143.2	1634556	substitution	G	A	A	A	A	G	G	A	A	G	G	G	G	A	A	G	G	G	G	G	G	G	G	G	G	A	A	Ax39	Ax53	Ax62	Ax53	Gx75	Gx111	Ax23 Gx1	Ax60	Gx94	Gx72	Gx30	Gx103	Ax23	Ax18	Gx56	Gx98	Gx128	Gx119	Gx80	Gx126
NC_018143.2	1634596	deletion	G	G	G	G	G	G	G	G	G	-	-	G	G	G	G	G	G	-	-	-	-	G	G	G	G	G	G	Gx53	Gx58	Gx51	Gx44	Gx75	Gx94	Gx29	Gx53	-x102 Gx5	-x69 Gx4	Gx28	Gx95	Gx32	Gx29	Gx56	Gx83	-x122 Gx5	-x124	-x96 Gx2	-x147 Gx4
NC_018143.2	1634597	deletion	C	C	C	C	C	C	C	C	C	-	-	C	C	C	C	C	C	-	-	-	-	C	C	C	C	C	C	Cx54	Cx59	Cx54	Cx44	Cx73	Cx94	Cx29	Cx53	-x102 Cx3	-x69 Cx2	Cx27	Cx96	Cx32	Cx29	Cx56	Cx82	-x122 Cx4	-x124	-x96 Cx2	-x147 Cx2
NC_018143.2	1634598	deletion	C	C	C	C	C	C	C	C	C	-	-	C	C	C	C	C	C	-	-	-	-	C	C	C	C	C	C	Cx55	Cx59	Cx53	Cx44	Cx72	Cx94	Cx30	Cx51	-x102	-x69	Cx27	Cx96	Cx32	Cx29	Cx54	Cx82	-x122 Gx2 Cx2	-x124	-x96 Cx1	-x147
NC_018143.2	1634615	substitution	C	T	T	T	T	C	C	T	T	C	C	C	C	T	T	C	C	C	C	C	C	C	C	C	C	T	T	Tx73	Tx51	Tx61	Tx44	Cx65	Cx80 Ax1	Tx33	Tx43	Cx96	Cx59	Cx23	Cx86	Tx34	Tx30	Cx44	Cx65	Cx107	Cx109	Cx99 Tx1	Cx131
NC_018143.2	1634616	substitution	C	T	T	T	T	C	C	T	T	C	C	C	C	T	T	C	C	C	C	C	C	C	C	C	C	T	T	Tx73	Tx52	Tx63	Tx44	Cx67	Cx80	Tx32	Tx44	Cx96	Cx61	Cx23	Cx88	Tx33	Tx27	Cx44	Cx62	Cx109	Cx108	Cx100	Cx131
NC_018143.2	1634639	substitution	A	T	T	A	A	A	A	A	A	A	A	A	A	A	A	A	A	A	A	A	A	A	A	A	A	A	A	Tx76	Tx49	Ax70	Ax40	Ax57	Ax76	Ax41	Ax50	Ax68	Ax52	Ax16	Ax64	Ax45	Ax27	Ax39	Ax40 Tx1	Ax80	Ax72	Ax75	Ax91
NC_018143.2	1634642	substitution	T	A	A	T	T	T	T	T	T	T	T	T	T	T	T	T	T	T	T	T	T	T	T	T	T	T	T	Ax78	Ax48	Tx71 Ax1	Tx41	Tx59	Tx75	Tx42	Tx49	Tx62	Tx50	Tx16	Tx64	Tx44	Tx25	Tx36	Tx41	Tx77	Tx70	Tx70	Tx88
NC_018143.2	1636179	insertion-before	-	N	N	CCG	N	-	-	CCG	N	-	-	-	-	N	N	-	-	-	-	-	-	-	-	-	-	N	N	CCGx8 -x1	CCGx8	CCGx10	CCGx9	-x50	-x70	CCGx10	CCGx9	-x65	-x77	-x28	-x60	CCGx12 -x1	CCGx8 -x1	-x27	-x16	-x102	-x80	-x34	-x58
NC_018143.2	1636738	substitution	C	C	C	C	C	C	C	C	C	T	T	N	C	C	N	N	N	T	T	T	T	N	N	N	N	C	N	Cx33	Cx13	Cx30	Cx12	Cx27	Cx35	Cx16	Cx29	Tx40	Tx25	Cx7	Cx29	Cx18	Cx8	Cx9	Cx4	Tx48	Tx35	Tx14	Tx31
NC_018143.2	1636832	substitution	C	N	N	N	N	N	N	N	N	N	N	N	N	N	N	N	N	A	N	N	N	N	N	N	N	N	N	Ax1								Ax3	Ax1			Ax5 Cx1 Gx1	Ax2			Ax38		Ax1	Ax5
NC_018143.2	1638026	substitution	T	T	T	T	T	T	T	T	T	T	T	C	C	N	N	C	N	T	T	T	T	C	N	N	C	N	N	Tx48	Tx56	Tx61 Cx1	Tx68	Tx79	Tx64	Tx39	Tx53	Tx56	Tx55 Cx1	Cx18	Cx68	Tx3	Tx6	Cx34	Cx3	Tx63	Tx79	Tx41	Tx76 Cx1
NC_018143.2	1638131	substitution	T	T	T	T	T	T	T	T	T	T	T	C	C	T	N	C	N	T	T	T	T	C	N	C	C	T	N	Tx54	Tx76	Tx75	Tx63	Tx78	Tx90	Tx53	Tx72	Tx77	Tx54	Cx28	Cx75	Tx26	Tx7	Cx21	Cx1	Tx100	Tx78	Tx46 Cx2	Tx86
NC_018143.2	1638146	substitution	G	G	G	G	G	G	G	G	G	G	G	N	N	G	N	C	N	G	G	G	G	C	N	N	C	G	N	Gx49	Gx87	Gx78	Gx69	Gx79	Gx100	Gx44	Gx69	Gx90	Gx57	Cx20 Gx5	Cx53 Gx16 -x3	Gx27	Gx8	Cx14	Cx1	Gx100	Gx99	Gx57	Gx104
NC_018143.2	1638147	substitution	C	C	C	C	C	C	C	C	C	C	C	N	N	C	N	G	N	C	C	C	C	G	N	N	G	C	N	Cx49	Cx86	Cx78	Cx69	Cx81	Cx104	Cx44	Cx68	Cx91	Cx57	Gx20 Cx5	Gx53 Cx16 -x3	Cx27	Cx8	Gx14	Gx1	Cx100	Cx98	Cx58	Cx107
NC_018143.2	1638148	substitution	T	T	T	T	T	T	T	T	T	T	T	N	N	T	N	C	N	T	T	T	T	C	N	N	C	T	N	Tx50	Tx84	Tx78	Tx69	Tx83	Tx107	Tx45	Tx67	Tx91	Tx59	Cx19 -x5	Cx52 -x19	Tx27	Tx8	Cx14	Cx1	Tx99	Tx102	Tx59	Tx107
NC_018143.2	1638149	substitution	G	G	G	G	G	G	G	G	G	G	G	A	A	G	N	A	N	G	G	G	G	A	N	N	A	G	N	Gx49	Gx85	Gx77	Gx69	Gx82	Gx108	Gx45	Gx66	Gx92	Gx60	Ax24	Ax70 -x1	Gx25	Gx8	Ax14	Ax1	Gx100	Gx103	Gx59	Gx107
NC_018143.2	1638155	substitution	T	T	T	T	T	T	T	T	T	T	T	C	C	T	N	C	N	T	T	T	T	C	N	N	C	T	N	Tx48	Tx81	Tx73	Tx71	Tx81	Tx110	Tx45	Tx70	Tx101	Tx63	Cx19	Cx77	Tx24	Tx9	Cx13	Cx1	Tx105	Tx108	Tx54	Tx115
NC_018143.2	1638156	substitution	A	A	A	A	A	A	A	A	A	A	A	G	G	A	A	G	N	A	A	A	A	G	N	N	G	A	A	Ax46	Ax83	Ax72	Ax69	Ax81	Ax110	Ax45	Ax68	Ax102	Ax61 Tx1	Gx19	Gx78	Ax31	Ax11	Gx13	Gx1	Ax103	Ax106	Ax56	Ax122
NC_018143.2	1638158	substitution	A	A	A	A	A	A	A	A	A	A	A	G	G	A	A	G	N	A	A	A	A	G	N	N	G	A	A	Ax46	Ax83	Ax69	Ax68	Ax81	Ax107	Ax45	Ax69	Ax102	Ax67	Gx20	Gx77	Ax34	Ax12	Gx15	Gx1	Ax105	Ax108	Ax57	Ax124
NC_018143.2	1638188	substitution	C	T	T	T	T	C	C	T	T	C	C	C	C	T	T	T	N	C	C	C	C	T	N	N	T	T	T	Tx45	Tx72	Tx72	Tx53	Cx68	Cx106	Tx41	Tx53	Cx83	Cx61	Cx23	Cx62	Tx32	Tx11	Tx13	Tx6	Cx94	Cx97 Tx8	Cx59	Cx132
NC_018143.2	1638189	substitution	G	A	A	A	A	G	G	A	A	G	G	G	G	A	A	A	N	G	G	G	G	A	A	A	A	A	A	Ax45	Ax71	Ax74	Ax52	Gx68	Gx106	Ax41	Ax54	Gx84	Gx62	Gx23	Gx62	Ax29	Ax13	Ax15	Ax7	Gx89	Gx95 Ax8	Gx56	Gx128
NC_018143.2	1638194	substitution	C	T	T	T	T	C	C	T	T	C	C	C	C	T	T	T	N	C	C	C	C	T	T	T	T	T	T	Tx47	Tx62	Tx69	Tx49	Cx65 Tx1	Cx95	Tx38	Tx56	Cx81	Cx60	Cx22	Cx66	Tx35	Tx17	Tx17	Tx9	Cx84	Cx94 -x7	Cx53	Cx120
NC_018143.2	1638197	substitution	C	G	G	G	G	C	C	G	G	C	C	C	C	G	G	G	N	C	C	C	C	G	G	G	G	G	G	Gx45 Ax1	Gx63	Gx67	Gx46	Cx63	Cx93	Gx36	Gx55	Cx76	Cx60	Cx22	Cx63	Gx35	Gx17	Gx19	Gx9	Cx82	Cx92 Tx7	Cx55	Cx120
NC_018143.2	1638200	substitution	G	C	C	C	C	G	G	C	C	G	G	G	G	C	C	C	N	G	G	G	G	C	C	C	C	C	C	Cx48	Cx61	Cx68	Cx47	Gx64	Gx93	Cx37	Cx53	Gx75	Gx56	Gx23	Gx66	Cx35	Cx17	Cx19	Cx9	Gx80	Gx97	Gx56	Gx116
NC_018143.2	1638217	substitution	T	T	T	T	T	T	T	T	T	T	T	T	T	T	T	C	C	T	T	T	T	C	C	C	C	T	T	Tx58	Tx46	Tx65	Tx54	Tx59	Tx82	Tx37	Tx49 Gx1	Tx56	Tx51	Tx22	Tx57	Tx36	Tx17	Cx25	Cx11	Tx66	Tx77	Tx46	Tx103
NC_018143.2	1638218	substitution	T	T	T	T	T	T	T	T	T	T	T	T	T	T	T	C	C	T	T	T	T	C	C	C	C	T	T	Tx60	Tx43	Tx65	Tx53	Tx59	Tx80	Tx37	Tx51	Tx55	Tx51	Tx21	Tx58	Tx35	Tx17	Cx25	Cx11	Tx66	Tx76	Tx45	Tx101
NC_018143.2	1639232	substitution	C	T	T	C	C	C	C	C	C	C	C	C	C	C	C	C	C	C	C	C	C	C	C	C	C	C	C	Tx111 Cx1	Tx115	Cx106	Cx132	Cx115	Cx106	Cx64	Cx119	Cx138	Cx100	Cx63	Cx111	Cx57	Cx42	Cx93	Cx72	Cx141	Cx163	Cx116	Cx190 Gx1
NC_018143.2	1639600	substitution	C	A	A	A	A	A	A	A	A	A	A	A	A	A	A	A	A	A	A	A	A	A	A	A	A	A	A	Ax86	Ax80	Ax77	Ax70	Ax69	Ax75	Ax45	Ax74	Ax111	Ax68	Ax41	Ax88	Ax34	Ax32	Ax63	Ax49	Ax125	Ax99	Ax71	Ax113
NC_018143.2	1645808	substitution	T	C	C	C	C	C	C	C	C	C	C	C	C	C	C	T	T	C	C	C	C	T	T	T	T	C	C	Cx129	Cx147	Cx149	Cx141	Cx161	Cx121	Cx112	Cx135	Cx141	Cx132 Gx1	Cx77	Cx133	Cx135	Cx62	Tx106	Tx120	Cx204	Cx152	Cx156	Cx209 Gx1
NC_018143.2	1648626	substitution	G	G	G	G	G	A	A	G	G	G	G	G	G	G	G	G	G	G	G	G	G	G	G	G	G	G	G	Gx97	Gx106	Gx135	Gx115	Ax117	Ax126 Gx1	Gx85	Gx126 Ax1	Gx115	Gx87	Gx62	Gx103	Gx148	Gx71	Gx70	Gx109	Gx171	Gx129	Gx122 Ax1	Gx169
NC_018143.2	1650078	substitution	A	G	G	G	G	G	G	G	G	G	G	G	G	G	G	G	G	G	G	G	G	G	G	G	G	G	G	Gx137	Gx128	Gx151	Gx103	Gx121	Gx130	Gx78	Gx148	Gx124	Gx80	Gx47	Gx130	Gx117 Tx1	Gx75	Gx85	Gx62 Cx1	Gx200	Gx108	Gx98	Gx181
NC_018143.2	1650290	substitution	C	A	A	C	C	C	C	C	C	C	C	C	C	C	C	C	C	C	C	C	C	C	C	C	C	C	C	Ax143	Ax143	Cx201 Ax1	Cx173	Cx149	Cx138	Cx105	Cx191	Cx151 Ax1	Cx124	Cx63	Cx173	Cx124	Cx63	Cx122	Cx96	Cx219	Cx170	Cx120	Cx207 Gx1
NC_018143.2	1650412	substitution	C	A	A	A	A	C	C	A	A	C	C	C	C	A	A	C	C	C	C	C	C	C	C	C	C	A	A	Ax136	Ax118	Ax170	Ax114	Cx104	Cx137	Ax82 Cx2	Ax145	Cx125	Cx92	Cx50	Cx127	Ax100	Ax73	Cx68	Cx85 Ax1	Cx166	Cx135	Cx117	Cx159 Ax1
NC_018143.2	1653380	substitution	G	C	C	G	G	G	G	G	G	G	G	G	G	G	G	G	G	G	G	G	G	G	G	G	G	G	G	Cx63 Gx1	Cx74	Gx134	Gx93	Gx121	Gx130	Gx64	Gx143	Gx109	Gx79	Gx42	Gx120	Gx63	Gx33	Gx67	Gx60	Gx158	Gx125	Gx71	Gx124
NC_018143.2	1655552	substitution	T	T	T	T	T	T	T	T	T	T	T	G	G	T	T	T	T	T	T	T	T	T	T	T	T	T	T	Tx88	Tx73	Tx82	Tx90	Tx69	Tx73	Tx45	Tx87	Tx71	Tx54	Gx36	Gx73	Tx79	Tx38	Tx44	Tx59	Tx102	Tx81	Tx71	Tx116
NC_018143.2	1655836	insertion-before	-	N	N	N	N	N	N	N	N	N	N	N	N	-	-	N	C	-	N	-	-	N	N	C	N	-	-	-x1		-x1	-x1					-x2			-x3	-x26 Cx1	-x16	Cx6 -x1	Cx20 CCx1	-x25	-x1	-x5	-x10
NC_018143.2	1658284	substitution	C	C	C	C	C	C	C	C	C	C	C	C	C	C	C	C	C	C	C	T	T	C	C	C	C	C	C	Cx98	Cx104	Cx94	Cx111	Cx117	Cx90	Cx62	Cx90	Cx111	Cx76 Tx1	Cx35	Cx129	Cx71	Cx50	Cx86	Cx87	Cx192	Cx105	Tx93	Tx157
NC_018143.2	1658815	deletion	T	T	T	T	T	T	T	T	T	T	T	-	-	T	T	T	T	T	T	T	T	T	T	T	T	T	T	Tx117	Tx107	Tx88	Tx83	Tx95	Tx97	Tx59	Tx96	Tx91	Tx74	-x29 Tx4	-x103 Tx3	Tx73	Tx40	Tx57	Tx82	Tx147	Tx98	Tx73	Tx149
NC_018143.2	1659048	substitution	G	G	G	G	G	G	G	G	G	G	G	G	G	G	G	G	G	G	G	G	G	A	A	G	G	G	G	Gx128	Gx115	Gx119	Gx101	Gx114	Gx112	Gx71	Gx98	Gx104	Gx85	Gx39	Gx115	Gx110	Gx65	Gx63	Gx114	Gx136	Gx132	Gx101	Gx145
NC_018143.2	1662903	substitution	G	G	G	A	A	G	G	A	A	G	G	G	G	A	A	G	G	G	G	G	G	G	G	G	G	A	A	Gx90	Gx94	Ax85	Ax92	Gx76	Gx80	Ax42 Gx3	Ax82	Gx84	Gx53	Gx33	Gx84	Ax69	Ax31	Gx47	Gx63	Gx134	Gx72	Gx61	Gx74
NC_018143.2	1666702	substitution	G	G	G	A	A	G	G	A	A	G	G	G	G	A	A	G	G	G	G	G	G	G	G	G	G	A	A	Gx109	Gx111	Ax106 Gx1	Ax84	Gx86	Gx95	Ax55	Ax102	Gx88	Gx55	Gx43	Gx97	Ax81	Ax43	Gx60	Gx77	Gx115	Gx81	Gx68	Gx129
NC_018143.2	1669364	substitution	C	C	C	C	C	A	A	C	C	C	C	C	C	C	C	C	C	C	C	C	C	C	C	C	C	C	C	Cx75 Ax1	Cx68	Cx55	Cx64	Ax58	Ax68	Cx29	Cx47	Cx74	Cx55	Cx29	Cx63	Cx52	Cx28	Cx36	Cx45	Cx84	Cx59	Cx61	Cx98
NC_018143.2	1670698	substitution	C	C	C	C	C	C	C	C	C	C	C	C	C	C	C	A	A	C	C	C	C	C	C	C	C	C	C	Cx88	Cx76	Cx76	Cx76	Cx72	Cx95	Cx55	Cx80	Cx89	Cx65	Cx44	Cx107	Cx100	Cx46	Ax71	Ax74	Cx174 Tx1	Cx77	Cx71	Cx145
NC_018143.2	1673038	substitution	G	G	G	G	G	G	G	G	G	G	G	G	G	G	G	G	G	G	G	G	G	T	T	G	G	G	G	Gx101	Gx106	Gx93	Gx97	Gx89	Gx80 Ax1	Gx58	Gx79	Gx99	Gx69	Gx46	Gx116	Gx79	Gx43	Gx70	Gx75	Gx138	Gx78	Gx82	Gx133
NC_018143.2	1676296	substitution	C	A	A	A	A	A	A	A	A	A	A	A	A	A	A	A	A	A	A	A	A	A	A	A	A	A	A	Ax100	Ax129	Ax94	Ax89	Ax91	Ax111	Ax61	Ax101	Ax118	Ax71	Ax44	Ax110	Ax83	Ax42	Ax67	Ax79	Ax161	Ax97	Ax94 Cx1	Ax166
NC_018143.2	1676886	substitution	A	G	G	G	G	A	A	G	G	A	A	A	A	G	G	A	A	A	A	A	A	A	A	A	A	G	G	Gx117	Gx106	Gx88	Gx111	Ax107	Ax121	Gx81	Gx112	Ax100	Ax83	Ax52 Gx1	Ax127	Gx77	Gx43	Ax78	Ax83	Ax158	Ax108	Ax101	Ax188
NC_018143.2	1681018	substitution	C	C	C	C	C	C	C	C	C	C	C	C	C	G	G	C	C	C	C	C	C	C	C	C	C	G	G	Cx106	Cx115	Cx114	Cx101	Cx105	Cx112	Cx80	Cx136	Cx120	Cx102	Cx42	Cx102	Gx140	Gx79	Cx61 Ax1	Cx96	Cx128	Cx122	Cx112	Cx172
NC_018143.2	1681153	substitution	G	A	A	A	A	G	G	A	A	G	G	G	G	A	A	G	G	G	G	G	G	G	G	G	G	A	A	Ax106	Ax116 Gx1	Ax117	Ax110	Gx108	Gx100	Ax75	Ax103	Gx94	Gx80	Gx47	Gx81	Ax110	Ax61	Gx84	Gx79	Gx152	Gx96	Gx83	Gx142
NC_018143.2	1688306	substitution	T	C	C	C	C	T	T	C	C	T	T	T	T	C	C	T	T	T	T	T	T	T	T	T	T	C	C	Cx123	Cx160	Cx132	Cx134	Tx136	Tx133	Cx96	Cx109	Tx133	Tx105	Tx63	Tx146	Cx56	Cx38	Tx86	Tx65	Tx217 Cx1 Gx1	Tx130	Tx114	Tx223
NC_018143.2	1688655	substitution	G	G	G	G	G	C	C	G	G	G	G	G	G	G	G	G	G	G	G	G	G	G	G	G	G	G	G	Gx100	Gx112	Gx100	Gx78	Cx107	Cx129	Gx78	Gx86	Gx104	Gx80	Gx36	Gx110	Gx54	Gx34	Gx83	Gx57	Gx162	Gx102	Gx86	Gx121
NC_018143.2	1689355	substitution	C	T	T	T	T	T	T	T	T	T	T	T	T	T	T	T	T	T	T	T	T	T	T	T	T	T	T	Tx104	Tx112	Tx144	Tx138	Tx115	Tx122	Tx80	Tx125	Tx114	Tx97	Tx41	Tx128	Tx122	Tx52	Tx63	Tx86	Tx178	Tx96	Tx103	Tx196
NC_018143.2	1691805	substitution	C	C	C	C	C	C	C	C	C	C	C	T	T	C	C	C	C	C	C	C	C	C	C	C	C	C	C	Cx84	Cx77	Cx148	Cx113	Cx118	Cx90	Cx97	Cx148	Cx118	Cx106	Tx26	Tx69	Cx185	Cx95	Cx43	Cx64	Cx91	Cx65	Cx98	Cx172
NC_018143.2	1692147	substitution	A	C	C	C	C	C	C	C	C	C	C	C	C	C	C	C	C	C	C	C	C	C	C	C	C	C	C	Cx107	Cx112	Cx157	Cx154	Cx142	Cx110	Cx93	Cx173	Cx139	Cx136	Cx34	Cx95	Cx186	Cx100	Cx58	Cx100	Cx135 Ax1	Cx77	Cx130	Cx190
NC_018143.2	1692403	substitution	G	G	G	G	G	G	G	G	G	G	G	G	G	G	G	T	T	G	G	G	G	G	G	G	G	G	G	Gx104	Gx80	Gx156	Gx123	Gx133	Gx121	Gx95	Gx145	Gx115	Gx121	Gx46	Gx80	Gx183	Gx110	Tx53	Tx108	Gx116	Gx87	Gx120	Gx194
NC_018143.2	1692801	substitution	G	G	G	G	G	G	G	G	G	G	G	C	C	G	G	G	G	G	G	G	G	G	G	G	G	G	G	Gx101	Gx90	Gx150	Gx95	Gx122	Gx126	Gx107	Gx168	Gx116	Gx111	Cx46	Cx84	Gx167	Gx95 Ax1	Gx68	Gx86	Gx136	Gx76	Gx108	Gx144
NC_018143.2	1692966	substitution	T	C	C	T	T	T	T	T	T	T	T	T	T	T	T	T	T	T	T	T	T	T	T	T	T	T	T	Cx99	Cx63	Tx128	Tx84	Tx111	Tx127	Tx82	Tx128	Tx110	Tx93	Tx44	Tx72	Tx156	Tx87	Tx62	Tx65	Tx101	Tx67	Tx74	Tx156
NC_018143.2	1693567	substitution	A	G	G	G	G	G	G	G	G	G	G	G	G	G	G	G	G	G	G	G	G	G	G	G	G	G	G	Gx108	Gx101	Gx125	Gx86	Gx110	Gx113	Gx71	Gx139	Gx117	Gx90	Gx39	Gx77	Gx225	Gx100	Gx51	Gx107	Gx105	Gx80	Gx117	Gx197
NC_018143.2	1695524	substitution	C	C	C	C	C	N	N	C	C	C	C	C	C	C	C	A	A	C	C	C	C	A	A	A	A	C	C	Cx101	Cx107	Cx141	Cx134			Cx109	Cx154	Cx110 Tx1	Cx99	Cx45	Cx104	Cx203	Cx119	Ax73 Cx1	Ax93	Cx113	Cx71	Cx138	Cx235
NC_018143.2	1696470	substitution	C	C	C	C	C	N	N	C	C	C	C	C	C	C	C	G	G	C	C	C	C	G	G	G	G	C	C	Cx92	Cx80	Cx156	Cx96			Cx79	Cx131	Cx108	Cx88	Cx46	Cx76	Cx181	Cx85	Gx42	Gx83	Cx103	Cx72	Cx80	Cx169
NC_018143.2	1698917	substitution	G	A	A	A	A	N	N	A	A	A	A	A	A	A	A	A	A	A	A	A	A	A	A	A	A	A	A	Ax95	Ax103	Ax61	Ax88			Ax57	Ax85	Ax59	Ax78	Ax30	Ax76	Ax85	Ax28	Ax66	Ax77	Ax95	Ax59	Ax60	Ax144
NC_018143.2	1699855	substitution	G	A	A	A	A	N	N	A	A	G	G	G	G	A	A	G	G	G	G	G	G	G	G	G	G	A	A	Ax107	Ax121	Ax120	Ax118			Ax83	Ax116 Gx1	Gx112	Gx106	Gx40	Gx111	Ax143	Ax86	Gx79	Gx73	Gx118 Ax1	Gx100	Gx99	Gx198
NC_018143.2	1700422	insertion-before	-	-	-	-	-	N	N	-	-	-	-	-	-	-	-	GG	N	-	-	-	-	-	-	-	-	-	-	-x104	-x97	-x103	-x82			-x68	-x100	-x100 Ax1	-x67	-x36	-x89	-x104	-x67	GGx23 -x2 GGGx1	GGx28 Gx3 -x2 GGGx1	-x109	-x87	-x65	-x122
NC_018143.2	1704324	substitution	G	G	G	C	C	N	N	C	C	G	G	G	G	C	C	G	G	G	G	G	G	G	G	G	G	C	C	Gx118	Gx101	Cx77	Cx64			Cx62	Cx67	Gx110	Gx70	Gx39	Gx105	Cx54	Cx42 Gx1	Gx67	Gx44	Gx153	Gx108	Gx73 Cx1	Gx135 Ax1
NC_018143.2	1706125	substitution	T	C	C	C	C	N	N	C	C	C	C	C	C	C	C	C	C	C	C	C	C	C	C	C	C	C	C	Cx150	Cx128	Cx169	Cx122			Cx121	Cx165	Cx100	Cx113	Cx50	Cx120	Cx135 Gx1	Cx62	Cx68	Cx65	Cx161 Tx1	Cx138	Cx116	Cx150
NC_018143.2	1707253	substitution	C	C	C	C	C	N	N	C	C	C	C	C	C	C	C	C	C	C	C	C	C	T	T	C	C	C	C	Cx88	Cx92	Cx138	Cx81			Cx90	Cx124	Cx86	Cx99	Cx31	Cx85	Cx136	Cx75	Cx47	Cx68	Cx124	Cx81	Cx108	Cx158
NC_018143.2	1708798	substitution	T	C	C	T	T	N	N	T	T	T	T	T	T	T	T	T	T	T	T	T	T	T	T	T	T	T	T	Cx125	Cx99	Tx124	Tx123 Ax1			Tx95	Tx140	Tx110	Tx95	Tx41	Tx108	Tx115	Tx52	Tx65	Tx106	Tx162	Tx133	Tx116	Tx175
NC_018143.2	1709438	substitution	C	T	T	T	T	N	N	T	T	C	C	C	C	T	T	C	C	C	C	C	C	C	C	C	C	T	T	Tx128	Tx91	Tx138	Tx109 Cx1			Tx81	Tx130 Cx1	Cx119	Cx85	Cx48	Cx95	Tx113	Tx43	Cx62	Cx66	Cx123 Tx1	Cx107	Cx86	Cx163
NC_018143.2	1709655	substitution	G	G	G	A	A	N	N	A	A	G	G	G	G	A	A	G	G	G	G	G	G	G	G	G	G	A	A	Gx111	Gx92	Ax124	Ax121			Ax88	Ax119	Gx97	Gx70	Gx43	Gx87 Ax1	Ax145	Ax79	Gx74	Gx114	Gx139	Gx87	Gx96	Gx179 Cx1
NC_018143.2	1709905	substitution	A	A	A	A	A	N	N	A	A	A	A	C	C	A	A	A	A	A	A	A	A	A	A	A	A	A	A	Ax109	Ax113	Ax123	Ax111			Ax93	Ax105	Ax105	Ax101	Cx32	Cx93	Ax146	Ax69	Ax56	Ax111 Cx1	Ax118	Ax94	Ax63	Ax170
NC_018143.2	1711633	substitution	T	C	C	C	C	N	N	C	C	C	C	C	C	C	C	C	C	C	C	C	C	C	C	C	C	C	C	Cx71	Cx71	Cx89	Cx82			Cx49	Cx76 Tx1	Cx115	Cx92	Cx53	Cx125	Cx50	Cx43	Cx86	Cx102	Cx186	Cx109	Cx121	Cx190
NC_018143.2	1711682	substitution	A	A	A	A	A	N	N	A	A	C	C	A	A	A	A	A	A	C	C	C	C	A	A	A	A	A	A	Ax62	Ax70	Ax71	Ax65		Ax1	Ax44	Ax58	Cx110	Cx98 Ax1	Ax39	Ax94	Ax58 Tx1	Ax39	Ax105	Ax82	Cx147	Cx107	Cx104	Cx169
NC_018143.2	1713035	insertion-before	-	-	-	C	C	N	N	C	C	-	-	-	-	-	-	-	-	-	-	-	-	-	-	-	-	-	-	-x69	-x64	Cx124	Cx111			Cx74	Cx107	-x65	-x45	-x27	-x58	-x76	-x35	-x49	-x44	-x95	-x65	-x43	-x76
NC_018143.2	1713198	substitution	A	G	G	G	G	N	N	G	G	A	A	A	A	G	G	A	A	A	A	A	A	A	A	A	A	G	G	Gx125	Gx119	Gx114	Gx98			Gx84	Gx119	Ax102	Ax95	Ax57	Ax115	Gx103	Gx61	Ax78	Ax59	Ax127	Ax94	Ax96	Ax149
NC_018143.2	1713929	substitution	A	G	G	G	G	N	N	G	G	A	A	A	A	G	G	A	A	A	A	A	A	A	A	A	A	G	G	Gx96	Gx119	Gx109	Gx99			Gx80	Gx116	Ax102	Ax78	Ax34	Ax81	Gx91 Tx1	Gx50	Ax53	Ax74	Ax119	Ax92	Ax95	Ax130
NC_018143.2	1714361	substitution	C	C	C	C	C	N	N	C	C	C	C	C	C	C	C	C	C	C	C	C	C	T	T	C	C	C	C	Cx130	Cx128	Cx106 Ax1	Cx121			Cx90	Cx116	Cx118	Cx72	Cx52	Cx105	Cx74	Cx51	Cx60	Cx53	Cx133	Cx83	Cx88	Cx132
NC_018143.2	1714940	substitution	G	G	G	G	G	N	N	G	G	G	G	G	G	T	T	G	G	G	G	G	G	G	G	G	G	T	T	Gx108	Gx93	Gx116	Gx117			Gx78	Gx138	Gx104	Gx68	Gx48	Gx92	Tx132	Tx58	Gx61 Ax1	Gx118	Gx134	Gx65	Gx106	Gx175
NC_018143.2	1715537	substitution	G	G	G	G	G	N	N	N	G	C	C	G	G	G	N	G	G	C	C	C	C	G	G	G	G	N	N	Gx123	Gx130	Gx19	Gx16			Gx9	Gx15	Cx116	Cx104	Gx59	Gx101	Gx14	Gx9 Cx1	Gx64	Gx74	Cx98	Cx103	Cx115	Cx130
NC_018143.2	1716478	substitution	A	G	G	G	G	N	N	G	G	A	A	A	A	G	G	A	A	A	A	A	A	A	A	A	A	G	G	Gx79	Gx104	Gx77	Gx75			Gx38	Gx82 Tx1	Ax91	Ax66	Ax41	Ax69	Gx56	Gx34	Ax41	Ax52	Ax86 Gx1	Ax66	Ax61	Ax90
NC_018143.2	1718767	substitution	C	C	C	C	C	N	N	C	C	C	C	T	T	C	C	C	C	C	C	C	C	C	C	C	C	C	C	Cx107	Cx125	Cx124	Cx99			Cx73	Cx124	Cx117	Cx62	Tx39	Tx96	Cx65	Cx43	Cx82	Cx68	Cx164	Cx88	Cx79	Cx136
NC_018143.2	1719328	substitution	G	G	G	G	G	N	N	G	G	G	G	A	A	G	G	G	G	G	G	G	G	G	G	G	G	G	G	Gx102	Gx95	Gx87	Gx84			Gx65	Gx84	Gx79	Gx60	Ax36	Ax69	Gx51	Gx43	Gx65	Gx45	Gx102	Gx85	Gx66	Gx119
NC_018143.2	1720002	substitution	C	C	C	C	C	N	N	C	C	T	T	C	C	C	C	C	C	T	T	T	T	C	C	C	C	C	C	Cx143	Cx120	Cx98	Cx81			Cx64	Cx92	Tx97	Tx67	Cx53 Tx1	Cx87	Cx87	Cx40	Cx73 Ax2	Cx74	Tx159	Tx88	Tx78	Tx121
NC_018143.2	1724126	substitution	G	G	G	G	G	N	N	G	G	G	G	A	A	G	G	G	G	G	G	G	G	G	G	G	G	G	G	Gx97	Gx104	Gx93	Gx81			Gx61	Gx92	Gx103	Gx72	Ax38	Ax132	Gx84	Gx44	Gx63	Gx67	Gx134	Gx130	Gx83	Gx145
NC_018143.2	1724716	substitution	C	C	C	T	T	N	N	T	T	C	C	C	C	C	C	C	C	C	C	C	C	C	C	C	C	C	C	Cx120	Cx117	Tx121	Tx157			Tx76	Tx120	Cx144	Cx120	Cx53	Cx140	Cx118	Cx56	Cx73	Cx105	Cx208	Cx140	Cx119	Cx197
NC_018143.2	1728167	substitution	G	T	T	G	G	N	N	G	G	G	G	G	G	G	G	G	G	G	G	G	G	G	G	G	G	G	G	Tx106	Tx92	Gx135	Gx113			Gx99	Gx124	Gx122	Gx108	Gx35	Gx91	Gx119	Gx54	Gx70	Gx71	Gx130	Gx117	Gx88	Gx161
NC_018143.2	1728539	substitution	C	C	C	C	C	N	N	C	C	C	C	C	C	C	C	C	C	C	C	C	C	G	G	C	C	C	C	Cx111	Cx107	Cx150	Cx113			Cx111	Cx166	Cx110	Cx112	Cx52	Cx86	Cx113 Gx1	Cx59	Cx64	Cx42	Cx128	Cx95	Cx91	Cx151
NC_018143.2	1728666	substitution	G	G	G	G	G	N	N	G	G	G	G	G	G	G	G	G	G	G	G	G	G	G	G	A	A	G	G	Gx95	Gx105	Gx138	Gx122			Gx100	Gx150	Gx123	Gx104	Gx46	Gx82	Gx119	Gx60	Gx69	Gx85	Gx137	Gx97	Gx97	Gx158
NC_018143.2	1728843	substitution	A	G	G	G	G	N	N	G	G	G	G	G	G	G	G	G	G	G	G	G	G	G	G	G	G	G	G	Gx140	Gx143	Gx161	Gx143			Gx96	Gx177	Gx126	Gx109 Ax1	Gx42	Gx105	Gx158	Gx81	Gx67	Gx65	Gx152	Gx155	Gx95	Gx158
NC_018143.2	1730730	substitution	T	T	T	T	T	N	N	T	T	A	A	T	T	T	T	T	T	T	T	T	T	T	T	T	T	T	T	Tx99	Tx107	Tx156	Tx145			Tx77	Tx151	Ax103	Ax110	Tx42	Tx83	Tx153	Tx75	Tx56	Tx88	Tx143	Tx118 Cx1	Tx111	Tx174
NC_018143.2	1733384	insertion-before	-	-	-	-	-	-	-	-	-	T	T	-	-	-	-	-	-	T	T	T	T	-	-	-	-	-	-	-x114	-x119	-x153	-x135	-x137	-x138	-x101	-x145	Tx117	Tx128	-x58	-x118	-x86	-x43	-x78	-x62	Tx189	Tx122	Tx92	Tx165
NC_018143.2	1735000	substitution	C	C	C	C	C	C	C	C	C	C	C	T	T	C	C	C	C	C	C	C	C	C	C	C	C	C	C	Cx99	Cx118	Cx132	Cx115	Cx95	Cx134	Cx84	Cx108	Cx115	Cx71	Tx35	Tx97	Cx103	Cx58	Cx59	Cx79	Cx135	Cx113	Cx81	Cx137
NC_018143.2	1735745	substitution	T	C	C	T	T	T	T	T	T	T	T	T	T	T	T	T	T	T	T	T	T	T	T	T	T	T	T	Cx110	Cx112	Tx125	Tx103	Tx112	Tx102	Tx85	Tx103	Tx109	Tx80	Tx48	Tx104	Tx88	Tx39	Tx64	Tx100	Tx118	Tx108	Tx100	Tx164
NC_018143.2	1736583	substitution	A	A	A	A	A	A	A	A	A	A	A	A	A	A	A	G	G	A	A	A	A	G	G	G	G	A	A	Ax119	Ax125	Ax122	Ax114	Ax128	Ax117	Ax86	Ax115	Ax121	Ax105	Ax55	Ax129	Ax130	Ax54 -x1	Gx77	Gx89	Ax138	Ax112	Ax114	Ax165
NC_018143.2	1736644	substitution	C	C	C	C	C	C	C	C	C	C	C	T	T	C	C	C	C	C	C	C	C	C	C	C	C	C	C	Cx107	Cx124	Cx119	Cx102	Cx112	Cx111	Cx79	Cx110	Cx129	Cx91	Tx42	Tx91	Cx89	Cx54	Cx66	Cx77	Cx127	Cx97	Cx110	Cx126
NC_018143.2	1737150	substitution	G	G	G	G	G	G	G	G	G	A	A	G	G	G	G	G	G	A	A	A	A	G	G	G	G	G	G	Gx121	Gx131	Gx141	Gx139	Gx130	Gx101	Gx83	Gx140	Ax107	Ax99	Gx51	Gx112	Gx105	Gx56	Gx83 Tx1	Gx73	Ax147	Ax107	Ax113	Ax159
NC_018143.2	1737685	substitution	G	G	G	G	G	G	G	G	G	G	G	G	G	G	G	G	G	G	G	G	G	A	A	G	G	G	G	Gx117	Gx106 Ax1	Gx129	Gx109	Gx97	Gx88	Gx81	Gx142	Gx119	Gx97	Gx74	Gx118	Gx138	Gx62	Gx81	Gx126	Gx137	Gx93	Gx96	Gx151
NC_018143.2	1740541	substitution	G	G	G	G	G	G	G	G	G	G	G	A	A	G	G	G	G	G	G	G	G	G	G	G	G	G	G	Gx97	Gx124	Gx104	Gx84	Gx102	Gx123	Gx85	Gx93	Gx125	Gx86	Ax46	Ax119	Gx73	Gx56	Gx58	Gx83	Gx192	Gx109	Gx85	Gx165
NC_018143.2	1740777	substitution	A	A	A	A	A	A	A	A	A	A	A	C	C	A	A	A	A	A	A	A	A	A	A	A	A	A	A	Ax125 Gx1	Ax114	Ax135	Ax132	Ax124	Ax168	Ax96	Ax150	Ax122	Ax102	Cx54 Gx1	Cx136	Ax90	Ax33	Ax91	Ax55	Ax205	Ax144	Ax103	Ax206
NC_018143.2	1741630	substitution	C	C	C	C	C	G	G	C	C	C	C	C	C	C	C	C	C	C	C	C	C	C	C	C	C	C	C	Cx57	Cx56	Cx64	Cx51	Gx77	Gx117	Cx32	Cx53	Cx78	Cx60	Cx25	Cx66	Cx93	Cx42	Cx49	Cx77	Cx118	Cx69	Cx75	Cx111
NC_018143.2	1745757	substitution	G	G	G	G	G	G	G	C	C	G	G	G	G	G	G	G	G	G	G	G	G	G	G	G	G	G	G	Gx118	Gx117	Gx118	Gx112	Gx88	Gx103	Cx69	Cx114	Gx107	Gx77	Gx53	Gx100	Gx145	Gx63	Gx77	Gx116	Gx128	Gx95 Ax1	Gx99	Gx173 Ax1
NC_018143.2	1746258	substitution	G	G	G	A	A	G	G	A	A	G	G	G	G	A	A	G	G	G	G	G	G	G	G	G	G	A	A	Gx88	Gx80	Ax114	Ax95	Gx81	Gx84	Ax49	Ax97	Gx83	Gx54	Gx38	Gx67	Ax95	Ax50	Gx45	Gx58	Gx106	Gx67	Gx70	Gx99
NC_018143.2	1748445	substitution	C	T	T	T	T	C	C	T	T	C	C	C	C	T	T	C	C	C	C	C	C	C	C	C	C	T	T	Tx131	Tx124	Tx97	Tx102	Cx98	Cx102	Tx76	Tx114	Cx106	Cx98	Cx40	Cx99	Tx69	Tx52	Cx73	Cx63	Cx125	Cx105	Cx81	Cx128
NC_018143.2	1751048	substitution	C	C	C	C	C	C	C	C	C	C	C	C	C	C	C	T	T	C	C	C	C	T	T	T	T	C	C	Cx105	Cx121	Cx132	Cx119	Cx127	Cx119	Cx71	Cx115	Cx116	Cx114	Cx54	Cx106	Cx120 Tx1	Cx56	Tx67	Tx73	Cx156	Cx125	Cx112 Tx1	Cx177
NC_018143.2	1751499	substitution	C	C	C	C	C	C	C	C	C	T	T	C	C	C	C	C	C	T	T	T	T	C	C	C	C	C	C	Cx79	Cx92	Cx85	Cx86	Cx75	Cx87	Cx62	Cx90	Tx82	Tx74	Cx29	Cx82	Cx100	Cx47	Cx46	Cx62	Tx101	Tx84	Tx80	Tx104
NC_018143.2	1751590	substitution	T	T	T	T	T	G	G	T	T	T	T	T	T	T	T	T	T	T	T	T	T	T	T	T	T	T	T	Tx77 -x1	Tx86	Tx114	Tx90	Gx87	Gx72	Tx57	Tx106	Tx96 Cx1	Tx63	Tx35	Tx72	Tx107	Tx67	Tx45	Tx74	Tx75	Tx79	Tx72	Tx119
NC_018143.2	1752567	substitution	T	C	C	C	C	C	C	C	C	C	C	C	C	C	C	C	C	C	C	C	C	C	C	C	C	C	C	Cx117	Cx114	Cx139	Cx126	Cx151	Cx129	Cx89	Cx139	Cx127	Cx119	Cx50	Cx143	Cx85	Cx38	Cx63	Cx41 -x1	Cx112	Cx125	Cx84	Cx147
NC_018143.2	1753526	insertion-before	-	C	C	C	C	C	C	C	C	C	C	C	C	C	C	C	C	C	C	C	C	C	C	C	C	C	C	Cx70	Cx86	Cx79	Cx80	Cx99 -x1	Cx96	Cx68	Cx84	Cx86	Cx69	Cx41	Cx100	Cx70	Cx26	Cx43	Cx39	Cx100	Cx93	Cx62	Cx119
NC_018143.2	1753855	substitution	C	C	C	C	C	T	T	C	C	C	C	C	C	C	C	C	C	C	C	C	C	C	C	C	C	C	C	Cx105	Cx114	Cx120	Cx96	Tx125	Tx114	Cx83	Cx122	Cx114	Cx114	Cx45	Cx112	Cx92	Cx49	Cx58	Cx68	Cx149	Cx137	Cx98	Cx160
NC_018143.2	1754327	substitution	C	C	C	C	C	C	C	C	C	G	G	C	C	C	C	C	C	G	G	G	G	C	C	C	C	C	C	Cx123	Cx121	Cx117	Cx127	Cx100	Cx126	Cx81	Cx123	Gx99	Gx93 Ax1	Cx51	Cx118	Cx76	Cx43	Cx78	Cx63	Gx150 Ax1	Gx102	Gx68 Cx1	Gx110
NC_018143.2	1754584	substitution	T	T	T	G	G	T	T	T	T	T	T	T	T	T	T	T	T	T	T	T	T	T	T	T	T	T	T	Tx133	Tx103	Gx121	Gx135	Tx120	Tx114	Tx88	Tx130	Tx124	Tx116	Tx37	Tx117	Tx80	Tx42	Tx77	Tx63	Tx162	Tx106	Tx108	Tx128
NC_018143.2	1755224	substitution	C	G	G	C	C	C	C	C	C	C	C	C	C	C	C	C	C	C	C	C	C	C	C	C	C	C	C	Gx104	Gx112	Cx106	Cx105	Cx106	Cx111	Cx50	Cx109	Cx106	Cx67	Cx37	Cx86	Cx92	Cx39	Cx59	Cx62 Ax1	Cx128	Cx109	Cx83	Cx124
NC_018143.2	1755605	substitution	C	C	C	C	C	C	C	C	C	C	C	T	T	C	C	C	C	C	C	C	C	C	C	C	C	C	C	Cx110	Cx112	Cx92	Cx126	Cx93	Cx87	Cx71	Cx114	Cx92	Cx74	Tx31	Tx91	Cx82	Cx29	Cx65	Cx48	Cx140	Cx108	Cx85	Cx126
NC_018143.2	1756916	substitution	T	T	T	T	T	C	C	T	T	T	T	T	T	T	T	T	T	T	T	T	T	T	T	T	T	T	T	Tx126	Tx112	Tx99	Tx115	Cx100	Cx96 Tx1	Tx63	Tx96	Tx91	Tx96	Tx40	Tx95	Tx93	Tx49	Tx71	Tx81	Tx124	Tx66	Tx103	Tx128
NC_018143.2	1759258	substitution	G	T	T	T	T	T	T	T	T	T	T	T	T	T	T	T	T	T	T	T	T	T	T	T	T	T	T	Tx108	Tx110	Tx124	Tx123	Tx102 Cx1	Tx101	Tx79	Tx109	Tx86	Tx77	Tx35	Tx100	Tx86	Tx47	Tx60	Tx62	Tx121	Tx89	Tx73	Tx129
NC_018143.2	1759910	substitution	C	C	C	C	C	T	T	C	C	C	C	C	C	C	C	C	C	C	C	C	C	C	C	C	C	C	C	Cx101	Cx136	Cx112	Cx130	Tx121	Tx119	Cx54	Cx132	Cx114	Cx82	Cx51	Cx103	Cx79	Cx46	Cx66	Cx61 Gx1	Cx151	Cx122	Cx93	Cx172
NC_018143.2	1760298	substitution	A	G	G	G	G	G	G	G	G	G	G	G	G	G	G	G	G	G	G	G	G	G	G	G	G	G	G	Gx124	Gx154	Gx125	Gx127	Gx129	Gx129	Gx68 Tx1	Gx121	Gx122	Gx94	Gx49	Gx113	Gx103	Gx46	Gx75	Gx64	Gx157	Gx126	Gx96	Gx149
NC_018143.2	1760413	substitution	T	G	G	T	T	T	T	T	T	T	T	T	T	T	T	T	T	T	T	T	T	T	T	T	T	T	T	Gx96	Gx96	Tx115	Tx103	Tx108	Tx85	Tx61	Tx91	Tx112	Tx74	Tx43	Tx104	Tx84	Tx39	Tx64	Tx65	Tx121	Tx91	Tx95	Tx105
NC_018143.2	1761771	substitution	G	A	A	G	G	G	G	G	G	G	G	G	G	G	G	G	G	G	G	G	G	G	G	G	G	G	G	Ax128	Ax97	Gx94	Gx108	Gx98	Gx98	Gx69	Gx123	Gx112	Gx96	Gx58	Gx91	Gx81	Gx32	Gx52	Gx74	Gx117	Gx95	Gx86	Gx132
NC_018143.2	1763488	substitution	G	A	A	G	G	G	G	G	G	G	G	G	G	G	G	G	G	G	G	G	G	G	G	G	G	G	G	Ax114	Ax131	Gx116	Gx115	Gx117	Gx117	Gx78	Gx109	Gx110	Gx107	Gx44	Gx121	Gx105	Gx57	Gx57	Gx104	Gx153 Ax1	Gx104	Gx96	Gx177
NC_018143.2	1764231	substitution	C	T	T	T	T	C	C	T	T	C	C	C	C	T	T	C	C	C	C	C	C	C	C	C	C	T	T	Tx120	Tx133 Cx1	Tx124	Tx104	Cx111	Cx159	Tx78	Tx108	Cx186	Cx143	Cx54	Cx128	Tx116	Tx65	Cx78	Cx103	Cx227 Tx1	Cx179	Cx175	Cx282
NC_018143.2	1767658	substitution	G	G	G	G	G	G	G	G	G	G	G	G	G	A	A	G	G	G	G	G	G	G	G	G	G	G	G	Gx120	Gx111	Gx111	Gx102	Gx91	Gx139	Gx83	Gx120	Gx120	Gx76	Gx49	Gx135	Ax118	Ax73	Gx67	Gx78	Gx179	Gx128	Gx87	Gx170
NC_018143.2	1769105	substitution	C	C	C	C	C	C	C	C	C	C	C	A	A	C	C	C	C	C	C	C	C	C	C	C	C	C	C	Cx120	Cx105	Cx119	Cx106	Cx123	Cx107	Cx65	Cx110	Cx104	Cx84	Ax41	Ax124	Cx78	Cx46	Cx71	Cx50	Cx145	Cx91	Cx74	Cx154
NC_018143.2	1769327	substitution	C	C	C	T	T	C	C	T	T	C	C	C	C	T	T	C	C	C	C	C	C	C	C	C	C	T	T	Cx92	Cx90	Tx141	Tx90 Ax1	Cx91	Cx101	Tx71	Tx110 Cx1	Cx96	Cx66	Cx45	Cx94	Tx105 Ax1	Tx62	Cx65	Cx78 Ax2	Cx146	Cx95	Cx74	Cx152
NC_018143.2	1770609	substitution	A	A	A	A	A	A	A	A	A	A	A	A	A	A	A	A	A	A	A	A	A	C	C	A	A	A	A	Ax118	Ax120	Ax143	Ax116	Ax103	Ax112	Ax82	Ax116	Ax114	Ax85	Ax62	Ax112	Ax148 Cx1	Ax62	Ax72	Ax109	Ax126	Ax97	Ax98	Ax174
NC_018143.2	1771326	substitution	G	G	G	G	G	G	G	G	G	G	G	A	A	G	G	G	G	G	G	G	G	G	G	G	G	G	G	Gx99	Gx92	Gx94	Gx97	Gx101	Gx95 Ax1	Gx67	Gx96	Gx109	Gx76	Ax46	Ax91	Gx75	Gx52	Gx54	Gx73	Gx111	Gx80	Gx72	Gx126
NC_018143.2	1772938	substitution	G	G	G	C	C	G	G	C	C	G	G	G	G	C	C	G	G	G	G	G	G	G	G	G	G	C	C	Gx87	Gx90	Cx87	Cx107	Gx91	Gx108	Cx56	Cx92	Gx93	Gx73	Gx41	Gx100	Cx68	Cx34	Gx66	Gx70	Gx122	Gx92	Gx83 Tx1	Gx134
NC_018143.2	1777219	substitution	C	C	C	C	C	C	C	C	C	C	C	G	G	C	C	C	C	C	C	C	C	C	C	C	C	C	C	Cx104	Cx87	Cx126	Cx102	Cx117	Cx154	Cx74	Cx143	Cx134	Cx85	Gx21	Gx121	Cx74 Gx2	Cx35 Gx3	Cx62	Cx50	Cx202	Cx141	Cx69 Gx1	Cx148
NC_018143.2	1778436	substitution	T	C	C	C	C	C	C	C	C	C	C	C	C	C	C	C	C	C	C	C	C	C	C	C	C	C	C	Cx110	Cx78	Cx121	Cx84	Cx104	Cx163	Cx89	Cx138	Cx143	Cx103	Cx39	Cx114	Cx69 Ax1	Cx39	Cx62	Cx51	Cx174	Cx131	Cx82 Gx1	Cx161 Ax1
NC_018143.2	1778795	substitution	G	G	G	G	G	T	T	G	G	G	G	G	G	G	G	G	G	G	G	G	G	G	G	G	G	G	G	Gx115	Gx109	Gx120	Gx118	Tx130	Tx153	Gx76	Gx126	Gx140	Gx125	Gx45	Gx105	Gx92	Gx50	Gx69	Gx82	Gx164	Gx143	Gx101	Gx166
NC_018143.2	1779285	substitution	A	A	A	T	T	N	A	T	T	N	A	N	T	A	A	N	N	A	N	N	A	A	A	T	N	N	N	Ax116	Ax120	Tx17	Tx14	Ax53 Tx14	Ax48 Tx10	Tx12	Tx17	Ax39 Tx12	Ax58 Tx11	Tx3	Tx11	Ax85 Tx1	Ax58	Tx9	Tx9	Ax71 Tx19	Ax45 Tx17	Ax31 Tx9	Ax92 Tx21
NC_018143.2	1779376	substitution	G	C	C	N	N	C	C	N	N	C	C	N	N	C	C	N	N	C	C	C	C	C	C	N	N	N	N	Cx99	Cx100			Cx94	Cx90			Cx82	Cx75			Cx111	Cx67			Cx135	Cx81	Cx79	Cx132
NC_018143.2	1779860	substitution	G	G	G	N	N	G	G	N	N	A	A	N	N	G	G	N	N	A	A	A	A	G	G	N	N	N	N	Gx83	Gx84			Gx95	Gx104			Ax90	Ax93			Gx97 Ax4	Gx53 Ax2			Ax116	Ax107	Ax68	Ax123 Gx1
NC_018143.2	1779926	substitution	T	T	T	N	N	T	T	N	N	C	C	N	N	T	T	N	N	C	C	C	C	T	T	N	N	N	N	Tx60	Tx64			Tx81	Tx76			Cx76	Cx68			Tx72 Cx4	Tx30 Cx2			Cx89	Cx88	Cx69 Tx1	Cx113
NC_018143.2	1780083	substitution	G	G	G	N	N	G	G	N	N	G	G	N	N	G	G	N	N	G	G	G	G	T	N	N	N	N	N	Gx37	Gx45			Gx56	Gx52			Gx47	Gx25			Gx60	Gx41 Tx1			Gx41	Gx62	Gx34	Gx59
NC_018143.2	1780281	substitution	A	A	A	N	N	A	A	N	N	A	A	N	N	G	G	N	N	A	A	A	A	N	N	N	N	N	N	Ax55	Ax57			Ax43	Ax50			Ax59	Ax56			Gx82	Gx38			Ax58	Ax59	Ax53 Tx1 Gx1	Ax76 Gx6
NC_018143.2	1781258	substitution	C	T	T	N	N	C	C	N	N	C	C	N	N	T	T	N	N	C	C	C	C	C	C	N	N	N	N	Tx111	Tx125			Cx128	Cx135			Cx131	Cx112			Tx124	Tx79 Ax1 Cx1			Cx143	Cx144	Cx85	Cx151
NC_018143.2	1781584	substitution	G	G	G	N	N	G	G	N	N	G	G	N	N	G	G	N	N	G	G	G	G	A	A	N	N	N	N	Gx93	Gx90			Gx113	Gx150			Gx129	Gx107			Gx129	Gx81			Gx165	Gx128	Gx77	Gx149
NC_018143.2	1781818	substitution	T	C	C	N	N	T	T	N	N	T	T	N	N	T	T	N	N	T	T	T	T	T	T	N	N	N	N	Cx38	Cx28			Tx67	Tx60			Tx64	Tx66			Tx139 Ax2	Tx101			Tx89	Tx77	Tx59 Ax1	Tx83
NC_018143.2	1782438	substitution	A	A	A	N	N	C	C	N	N	A	A	N	N	A	A	N	N	A	A	A	A	A	A	N	N	N	N	Ax109 Cx1	Ax121			Cx136	Cx169			Ax155 Cx2 Gx1	Ax108			Ax121	Ax54			Ax160	Ax132	Ax100	Ax167 Cx1
NC_018143.2	1782439	substitution	T	T	T	N	N	C	C	N	N	T	T	N	N	T	T	N	N	T	T	T	T	T	T	N	N	N	N	Tx106 Cx1	Tx122			Cx138	Cx165			Tx159 Cx2	Tx110			Tx120 Ax1	Tx54			Tx163	Tx133	Tx100	Tx166 Cx1
NC_018143.2	1784201	substitution	G	A	A	N	N	G	G	N	N	G	G	N	N	G	G	N	N	G	G	G	G	G	G	N	N	N	N	Ax115	Ax124			Gx107	Gx100			Gx122	Gx99			Gx75	Gx28			Gx149	Gx126	Gx107	Gx147
NC_018143.2	1784245	deletion	A	-	-	N	N	A	A	N	N	A	A	N	N	-	-	N	N	A	A	A	A	A	A	N	N	N	N	-x100	-x126			Ax92	Ax106			Ax117	Ax89			-x54	-x20			Ax149	Ax111	Ax84	Ax127
NC_018143.2	1786545	substitution	C	A	A	N	N	C	C	N	N	C	C	N	N	C	C	N	N	C	C	C	C	C	C	N	N	N	N	Ax104	Ax76			Cx145	Cx140			Cx147	Cx130			Cx119	Cx64			Cx204	Cx121	Cx115 Tx1	Cx188
NC_018143.2	1788577	substitution	G	G	G	N	N	G	G	N	N	G	G	N	N	T	T	N	N	G	G	G	G	G	G	N	N	N	N	Gx70	Gx52			Gx55	Gx70			Gx64	Gx56			Tx48 Gx1	Tx21			Gx90	Gx65	Gx64 Tx2	Gx90
NC_018143.2	1788581	substitution	T	T	T	N	N	T	T	N	N	T	T	N	N	C	C	N	N	T	T	T	T	T	T	N	N	N	N	Tx69	Tx53			Tx56	Tx64			Tx64	Tx55			Cx43 Tx1	Cx20			Tx92	Tx64	Tx61	Tx86
NC_018143.2	1788620	substitution	C	T	T	N	N	C	C	N	N	C	C	N	N	T	T	N	N	C	C	C	C	T	T	N	N	N	N	Tx64	Tx47 Cx1			Cx59	Cx64			Cx75	Cx48			Tx29 Cx1	Tx24			Cx80	Cx71	Cx58	Cx79
NC_018143.2	1788634	substitution	C	G	G	N	N	C	C	N	N	C	C	N	N	G	G	N	N	C	C	C	C	C	C	N	N	N	N	Gx66	Gx64			Cx64	Cx68			Cx77	Cx44			Gx25	Gx25			Cx79	Cx76	Cx60	Cx78
NC_018143.2	1788637	substitution	C	G	G	N	N	C	C	N	N	C	C	N	N	G	G	N	N	C	C	C	C	C	C	N	N	N	N	Gx61	Gx64			Cx65	Cx72			Cx76	Cx44			Gx24	Gx25			Cx76	Cx76	Cx62	Cx79
NC_018143.2	1789453	substitution	C	T	T	T	T	C	C	T	T	T	T	N	C	N	N	N	N	T	T	T	N	T	N	N	N	N	N	Tx13	Tx14	Tx16	Tx11	Cx24	Cx13	Tx11	Tx16	Tx11	Tx19	Cx1	Cx11	Tx1	Tx2	Tx7	Tx4	Tx17	Tx20	Tx11	Tx11 Cx1
NC_018143.2	1789523	substitution	A	G	G	G	G	A	A	G	G	G	G	A	A	G	N	G	G	G	G	G	G	G	N	N	G	N	G	Gx52	Gx49	Gx42	Gx56	Ax51	Ax48	Gx28	Gx39	Gx38	Gx41	Ax11	Ax57	Gx15	Gx6 Ax1	Gx28	Gx15	Gx29	Gx21	Gx35	Gx46
NC_018143.2	1789532	substitution	T	T	T	T	T	T	T	T	T	T	T	T	T	T	N	T	T	C	C	T	T	T	T	N	T	N	T	Tx49	Tx47	Tx43	Tx51	Tx38	Tx45	Tx28	Tx39	Tx35	Tx31	Tx12	Tx50	Tx15	Tx9	Tx26	Tx15	Cx18	Cx16	Tx31	Tx40
NC_018143.2	1789535	substitution	T	T	T	T	T	T	T	T	T	T	T	T	T	T	N	T	T	C	C	T	T	T	T	N	T	N	T	Tx46	Tx43	Tx40	Tx51	Tx37	Tx43	Tx28	Tx39	Tx36	Tx31	Tx13	Tx48	Tx16	Tx9	Tx25	Tx15	Cx16	Cx14	Tx30	Tx38
NC_018143.2	1789559	substitution	G	G	G	G	G	G	G	G	G	T	T	N	G	G	G	G	G	N	N	T	T	G	G	G	G	N	G	Gx32	Gx37	Gx37	Gx32	Gx28	Gx35	Gx22	Gx29	Tx24	Tx19	Gx9	Gx30	Gx19	Gx12	Gx19	Gx13	Tx6 Gx1	Tx2	Tx11	Tx27
NC_018143.2	1789571	substitution	C	T	T	T	T	C	C	T	T	T	T	N	C	T	T	T	T	T	T	T	T	T	T	T	T	N	N	Tx36	Tx34	Tx35 Cx1	Tx36	Cx31	Cx41	Tx25	Tx29	Tx27	Tx15	Cx8	Cx33	Tx19	Tx10	Tx21	Tx12	Tx20 Cx1	Tx10	Tx11	Tx30
NC_018143.2	1789572	substitution	C	A	A	A	A	C	C	A	A	A	A	N	C	A	A	A	A	A	A	A	A	A	A	A	A	N	N	Ax37	Ax34	Ax34 Cx1	Ax37	Cx31	Cx41	Ax24	Ax29	Ax27	Ax15	Cx9	Cx33	Ax18	Ax10	Ax21	Ax12	Ax20 Cx1	Ax10	Ax11	Ax30
NC_018143.2	1789657	substitution	C	T	T	T	T	C	C	T	T	T	T	C	C	T	N	T	T	T	T	T	T	T	T	T	T	T	T	Tx43	Tx46	Tx37	Tx31 Cx1	Cx35	Cx41	Tx21	Tx39	Tx45	Tx30	Cx22	Cx43	Tx18 Cx1	Tx5	Tx21	Tx15	Tx39	Tx24	Tx34	Tx45
NC_018143.2	1789661	substitution	A	G	G	G	G	A	A	G	G	G	G	A	A	G	N	G	G	G	G	G	G	G	G	G	G	G	G	Gx41	Gx48	Gx36	Gx30 Ax1	Ax36	Ax43	Gx19	Gx38	Gx44	Gx32	Ax23	Ax43	Gx19 Ax1	Gx5	Gx19	Gx16	Gx40	Gx23	Gx33	Gx45
NC_018143.2	1789678	substitution	C	T	T	T	T	C	C	T	T	T	T	C	C	T	N	T	T	T	T	T	T	T	T	T	T	T	T	Tx39	Tx51	Tx40	Tx27	Cx40	Cx43	Tx22	Tx38	Tx39	Tx32	Cx21	Cx49	Tx23	Tx6	Tx22	Tx13	Tx42	Tx32	Tx40	Tx52
NC_018143.2	1789682	substitution	A	C	C	C	C	A	A	C	C	C	C	A	A	C	N	C	C	C	C	C	C	C	C	C	C	C	C	Cx37	Cx49	Cx43	Cx31	Ax41	Ax42	Cx22	Cx36	Cx38	Cx38	Ax18	Ax52	Cx25	Cx5	Cx25	Cx14	Cx42	Cx34	Cx44	Cx54
NC_018143.2	1789685	substitution	C	G	G	G	G	C	C	G	G	G	G	C	C	G	N	G	G	G	G	G	G	G	G	G	G	G	G	Gx38	Gx49	Gx43	Gx34	Cx44	Cx42	Gx22	Gx36	Gx37	Gx40	Cx17	Cx52	Gx25	Gx6	Gx25	Gx15	Gx40	Gx33	Gx44	Gx52
NC_018143.2	1789704	substitution	A	A	A	A	A	A	A	A	A	G	G	A	A	A	A	A	A	G	G	G	G	A	A	A	A	A	A	Ax46	Ax48	Ax48 Gx1	Ax44 Gx1	Ax48	Ax45	Ax25	Ax44	Gx34	Gx41	Ax16	Ax51	Ax26	Ax12	Ax26	Ax15	Gx48	Gx41	Gx41	Gx59
NC_018143.2	1789742	substitution	C	T	T	C	C	C	C	C	C	C	C	C	C	C	C	C	C	C	C	C	C	C	C	C	C	C	C	Tx45	Tx50	Cx41	Cx46	Cx42 Ax1	Cx45	Cx27	Cx38	Cx35	Cx45	Cx21	Cx47	Cx25	Cx14	Cx24	Cx24	Cx62	Cx50	Cx39	Cx70
NC_018143.2	1789763	substitution	A	A	A	A	A	A	A	A	A	G	G	A	A	A	A	A	A	G	G	G	G	A	A	A	A	A	A	Ax45	Ax51	Ax38	Ax35	Ax39	Ax46	Ax28	Ax43 Gx1	Gx45	Gx40	Ax23	Ax47	Ax44	Ax21	Ax23	Ax40	Gx66	Gx45	Gx38	Gx76
NC_018143.2	1789773	substitution	T	T	T	T	T	T	T	T	T	T	T	T	T	T	T	G	G	T	T	T	T	G	G	G	G	T	T	Tx40	Tx56	Tx37	Tx43 Ax1	Tx47	Tx45	Tx26	Tx44	Tx42	Tx44	Tx22	Tx45	Tx41	Tx21	Gx24	Gx46	Tx63	Tx44	Tx39	Tx71
NC_018143.2	1789787	substitution	C	C	C	C	C	C	C	C	C	G	G	C	C	C	C	C	C	G	G	G	G	C	C	C	C	C	C	Cx46	Cx60	Cx39	Cx42	Cx47	Cx38	Cx25	Cx46	Gx46	Gx40	Cx20	Cx45	Cx45	Cx22	Cx27 Ax1	Cx50	Gx65	Gx49	Gx49	Gx76
NC_018143.2	1789792	substitution	C	C	C	C	C	C	C	C	C	G	G	C	C	C	C	C	C	G	G	G	G	C	C	C	C	C	C	Cx45	Cx60	Cx40	Cx45	Cx49	Cx41	Cx28	Cx46	Gx49	Gx41	Cx20	Cx42	Cx47	Cx24	Cx27	Cx52	Gx64	Gx50	Gx49	Gx79
NC_018143.2	1789802	substitution	A	A	A	A	A	A	A	A	A	G	G	A	A	A	A	A	A	G	G	G	G	A	A	A	A	A	A	Ax45	Ax57	Ax49	Ax47	Ax54	Ax44	Ax32	Ax49	Gx47	Gx43	Ax22	Ax45	Ax52	Ax24	Ax28	Ax54	Gx57	Gx46	Gx50	Gx75
NC_018143.2	1789805	substitution	A	A	A	A	A	A	A	A	A	G	G	A	A	A	A	A	A	G	G	G	G	A	A	A	A	A	A	Ax40	Ax55	Ax48	Ax47	Ax49	Ax47	Ax31	Ax47	Gx48	Gx42	Ax20	Ax51	Ax58	Ax26	Ax28	Ax63	Gx54	Gx45	Gx51	Gx79
NC_018143.2	1789940	substitution	G	A	A	G	G	G	G	G	G	G	G	G	G	G	G	G	G	G	G	G	G	G	G	G	G	G	G	Ax98	Ax98	Gx101	Gx95	Gx106	Gx107	Gx67	Gx86	Gx80	Gx69	Gx31	Gx99	Gx68	Gx23	Gx60	Gx72 Tx1	Gx84	Gx62	Gx77	Gx123
NC_018143.2	1792784	substitution	T	C	C	C	C	C	C	C	C	T	T	T	T	C	C	T	T	T	T	T	T	T	T	T	T	C	C	Cx121	Cx94	Cx95	Cx108	Cx101	Cx114 Ax1	Cx57	Cx100	Tx108	Tx96	Tx46	Tx96	Cx52 Ax1	Cx26	Tx64	Tx73	Tx131 Cx2	Tx118	Tx85	Tx134
NC_018143.2	1792785	substitution	T	C	C	C	C	C	C	C	C	T	T	T	T	C	C	T	T	T	T	T	T	T	T	T	T	C	C	Cx118	Cx91	Cx94	Cx107	Cx102	Cx114	Cx57	Cx99	Tx108	Tx91	Tx48	Tx97	Cx52 Ax1	Cx25	Tx63	Tx73	Tx128 Cx2	Tx119	Tx83	Tx132
NC_018143.2	1793776	substitution	C	C	C	C	C	C	C	C	C	C	C	T	T	C	C	C	C	C	C	C	C	C	C	C	C	C	C	Cx98	Cx101	Cx100	Cx129	Cx99	Cx97	Cx47	Cx109	Cx94	Cx88	Tx41	Tx102	Cx104	Cx43	Cx62	Cx85	Cx145	Cx95	Cx115	Cx150
NC_018143.2	1794848	substitution	A	A	A	A	A	A	A	A	A	A	A	A	A	A	A	A	A	A	A	A	A	A	A	A	A	G	G	Ax47	Ax47	Ax43	Ax35	Ax51	Ax38	Ax24	Ax48	Ax53	Ax35	Ax20	Ax53	Ax34	Ax10	Ax34	Ax27	Ax61	Ax55	Ax40	Ax58
NC_018143.2	1798362	substitution	G	A	A	A	A	A	A	A	A	A	A	A	A	A	A	A	A	A	A	A	A	A	A	A	A	A	A	Ax108	Ax139	Ax105	Ax127	Ax109	Ax118	Ax76	Ax113	Ax115	Ax85	Ax40	Ax108	Ax45 Gx1	Ax33	Ax63	Ax54	Ax152	Ax115	Ax83	Ax136
NC_018143.2	1799128	substitution	C	C	C	C	C	T	T	C	C	C	C	C	C	C	C	C	C	C	C	C	C	C	C	C	C	C	C	Cx116	Cx107	Cx112	Cx124	Tx120	Tx123	Cx84	Cx143	Cx122	Cx86	Cx39	Cx144	Cx80	Cx49	Cx59	Cx71	Cx145	Cx131	Cx117	Cx175
NC_018143.2	1801684	substitution	A	A	A	A	A	A	A	A	A	A	A	A	A	A	A	A	A	A	A	A	A	A	A	A	A	G	G	Ax89	Ax84	Ax122	Ax88	Ax89	Ax95	Ax43	Ax88	Ax97	Ax61	Ax42	Ax88	Ax115	Ax38	Ax53	Ax57	Ax118	Ax100	Ax93	Ax148
NC_018143.2	1802054	substitution	C	G	G	G	G	C	C	G	G	C	C	C	C	G	G	C	C	C	C	C	C	C	C	C	C	G	G	Gx119	Gx101	Gx118	Gx112	Cx94	Cx105	Gx60	Gx94	Cx97	Cx75	Cx45	Cx112	Gx91	Gx38	Cx60	Cx86	Cx139	Cx125	Cx110	Cx147
NC_018143.2	1803272	substitution	G	A	A	A	A	A	A	A	A	A	A	A	A	A	A	A	A	A	A	A	A	A	A	A	A	A	A	Ax85	Ax93	Ax119	Ax94	Ax94	Ax113	Ax78	Ax101	Ax88	Ax60	Ax45	Ax98	Ax82	Ax46	Ax70	Ax84	Ax130	Ax105	Ax112	Ax136 Gx1
NC_018143.2	1804416	substitution	C	A	A	A	A	A	A	A	A	A	A	A	A	A	A	A	A	A	A	A	A	A	A	A	A	A	A	Ax120	Ax117	Ax113	Ax125	Ax111	Ax103	Ax61 Cx1	Ax106	Ax114	Ax85	Ax53	Ax111	Ax54	Ax31	Ax55	Ax55	Ax130	Ax107	Ax87	Ax155
NC_018143.2	1805955	substitution	C	C	C	C	C	C	C	C	C	C	C	T	T	C	C	C	C	C	C	C	C	C	C	C	C	C	C	Cx97	Cx96	Cx103	Cx87	Cx71	Cx95	Cx58	Cx95	Cx94	Cx68	Tx45	Tx73	Cx59	Cx39	Cx58	Cx85 Ax1	Cx127	Cx96	Cx89	Cx117
NC_018143.2	1807826	substitution	G	G	G	G	G	G	G	G	G	G	G	G	G	G	G	G	G	G	G	G	G	G	G	A	A	G	G	Gx83	Gx68	Gx74	Gx77	Gx74	Gx71	Gx53	Gx59	Gx75	Gx76	Gx34	Gx66	Gx78	Gx40	Gx40	Gx80	Gx118	Gx72	Gx70	Gx92
NC_018143.2	1808802	substitution	A	A	A	A	A	A	A	A	A	A	A	A	A	A	A	C	C	A	A	A	A	A	A	C	C	A	A	Ax120	Ax133	Ax144	Ax133	Ax135	Ax132	Ax95	Ax129	Ax137	Ax117	Ax53	Ax143	Ax122 Cx1	Ax63	Cx74	Cx113	Ax173	Ax124	Ax137	Ax174
NC_018143.2	1809519	substitution	C	C	C	C	C	C	C	C	C	T	T	C	C	C	C	C	C	T	T	T	T	C	C	C	C	C	C	Cx112	Cx100 Gx1	Cx132	Cx125	Cx139	Cx172	Cx102	Cx128	Tx136	Tx118	Cx43	Cx154	Cx103	Cx63	Cx69	Cx48	Tx189	Tx154	Tx116	Tx154
NC_018143.2	1810244	substitution	G	G	G	G	G	A	A	G	G	G	G	G	G	G	G	G	G	G	G	G	G	G	G	G	G	G	G	Gx112	Gx94	Gx110	Gx117	Ax138	Ax136 Gx1	Gx80	Gx138	Gx111	Gx98	Gx51	Gx120	Gx91	Gx51	Gx76	Gx74	Gx165	Gx125	Gx85	Gx156
NC_018143.2	1811382	substitution	G	T	T	T	T	G	G	T	T	G	G	G	G	T	T	G	G	G	G	G	G	G	G	G	G	T	T	Tx114	Tx123	Tx106	Tx131	Gx123	Gx71	Tx70	Tx101	Gx133	Gx95	Gx34	Gx92	Tx112	Tx63	Gx65	Gx97	Gx138	Gx94	Gx91	Gx163
NC_018143.2	1812455	substitution	C	T	T	T	T	C	C	T	T	C	C	C	C	T	T	C	C	C	C	C	C	C	C	C	C	T	T	Tx96	Tx134	Tx100	Tx104 -x1	Cx90	Cx99	Tx61	Tx107	Cx111	Cx71	Cx44	Cx116	Tx86	Tx44	Cx51	Cx90	Cx96	Cx101	Cx91	Cx120
NC_018143.2	1814636	substitution	G	G	G	G	G	G	G	G	G	G	G	G	G	G	G	A	A	G	G	G	G	A	A	A	A	G	G	Gx107	Gx93	Gx93	Gx93	Gx85	Gx100	Gx53	Gx101	Gx78	Gx76	Gx32	Gx93	Gx40	Gx15	Ax79	Ax45	Gx133	Gx92	Gx72	Gx125
NC_018143.2	1817832	substitution	A	A	A	A	A	G	G	A	A	A	A	A	A	A	A	A	A	A	A	A	A	A	A	A	A	A	A	Ax129	Ax125	Ax132	Ax125	Gx100	Gx108	Ax74	Ax123	Ax96	Ax100	Ax59	Ax135	Ax84	Ax39	Ax76	Ax76	Ax144	Ax128 Gx1	Ax129	Ax167
NC_018143.2	1817983	substitution	A	T	T	T	T	T	T	T	T	T	T	T	T	T	T	T	T	T	T	T	T	T	T	T	T	T	T	Tx75	Tx70	Tx98	Tx90	Tx76	Tx81	Tx50	Tx97	Tx93	Tx72	Tx40	Tx85	Tx102	Tx57	Tx45	Tx79	Tx120	Tx86	Tx90	Tx131
NC_018143.2	1818293	substitution	C	T	T	T	T	C	C	T	T	C	C	C	C	T	T	C	C	C	C	C	C	C	C	C	C	T	T	Tx106	Tx88	Tx108	Tx121	Cx110	Cx114	Tx70	Tx110	Cx116	Cx84	Cx49	Cx100	Tx135	Tx81	Cx64	Cx119	Cx121	Cx124	Cx115	Cx237
NC_018143.2	1819495	substitution	G	G	G	G	G	G	G	G	G	A	A	G	G	G	G	G	G	A	A	A	A	G	G	G	G	G	G	Gx114	Gx95	Gx104	Gx94	Gx132	Gx107	Gx63	Gx114	Ax141	Ax124	Gx42	Gx99	Gx94	Gx50	Gx51	Gx52	Ax182 Gx1	Ax132	Ax113	Ax174
NC_018143.2	1827475	substitution	C	A	A	A	A	C	C	A	A	C	C	C	C	A	A	C	C	C	C	C	C	C	C	C	C	A	A	Ax64	Ax70	Ax77	Ax79	Cx71	Cx82	Ax58	Ax77	Cx101	Cx56	Cx41	Cx80	Ax42 Tx1	Ax31	Cx50	Cx49	Cx124	Cx75	Cx62	Cx82
NC_018143.2	1831092	substitution	C	C	C	T	T	C	C	C	C	C	C	C	C	C	C	C	C	C	C	C	C	C	C	C	C	C	C	Cx137	Cx110	Tx157	Tx103	Cx151	Cx157 Tx1	Cx82	Cx119 Tx1	Cx139	Cx112 Tx1	Cx55	Cx144	Cx93	Cx51 Ax1	Cx78	Cx90	Cx163 Tx1	Cx147	Cx127	Cx200
NC_018143.2	1832516	substitution	C	G	G	C	C	C	C	C	C	C	C	C	C	C	C	C	C	C	C	C	C	C	C	C	C	C	C	Gx103	Gx104	Cx98	Cx108	Cx116	Cx86	Cx78	Cx85	Cx105	Cx83	Cx45	Cx118	Cx58	Cx33	Cx56	Cx47	Cx159	Cx111	Cx106	Cx125
NC_018143.2	1832931	substitution	A	A	A	A	A	A	A	A	A	A	A	A	A	A	A	A	A	G	G	A	A	A	A	A	A	A	A	Ax139	Ax143	Ax128	Ax117	Ax119	Ax128	Ax103	Ax107	Ax136	Ax99	Ax57	Ax150	Ax71	Ax41	Ax78	Ax85	Gx181	Gx124	Ax113	Ax155
NC_018143.2	1833032	substitution	C	T	T	T	T	C	C	T	T	C	C	C	C	T	T	C	C	C	C	C	C	C	C	C	C	T	T	Tx114	Tx112 Cx1	Tx123	Tx113	Cx117	Cx136	Tx80	Tx107	Cx120	Cx82	Cx44	Cx150	Tx59	Tx35	Cx67	Cx62	Cx182 Tx2	Cx118	Cx77 Ax1	Cx160 Tx1
NC_018143.2	1836293	substitution	G	C	C	C	C	C	C	C	C	C	C	C	C	C	C	C	C	C	C	C	C	C	C	C	C	C	C	Cx102	Cx98	Cx107	Cx105	Cx135	Cx114 Tx1	Cx70	Cx112	Cx117	Cx112	Cx47	Cx138	Cx109	Cx44	Cx59	Cx83	Cx184	Cx118 Tx1	Cx80	Cx184
NC_018143.2	1836424	substitution	C	A	A	C	C	C	C	C	C	C	C	C	C	C	C	C	C	C	C	C	C	C	C	C	C	C	C	Ax111	Ax85	Cx85	Cx101	Cx125	Cx97	Cx68	Cx118	Cx110	Cx78	Cx40	Cx124	Cx87	Cx56	Cx65 Ax1	Cx86	Cx162	Cx103	Cx84	Cx141
NC_018143.2	1837711	substitution	G	G	G	G	G	A	A	G	G	G	G	G	G	G	G	G	G	G	G	G	G	G	G	G	G	G	G	Gx116	Gx120	Gx168	Gx121	Ax128	Ax133	Gx100	Gx125	Gx128	Gx113	Gx67	Gx128	Gx98	Gx44	Gx90	Gx92	Gx197	Gx133	Gx92	Gx188
NC_018143.2	1838174	substitution	T	T	T	T	T	T	T	T	T	T	T	T	T	T	T	T	T	T	T	T	T	T	T	T	T	C	C	Tx126	Tx139	Tx128	Tx127	Tx141	Tx123	Tx80	Tx131	Tx143	Tx118	Tx44	Tx120	Tx85	Tx42	Tx73	Tx71	Tx177	Tx167	Tx89	Tx168
NC_018143.2	1839766	substitution	G	C	C	C	C	G	G	C	C	G	G	G	G	C	C	G	G	G	G	G	G	G	G	G	G	C	C	Cx112	Cx124	Cx133	Cx124	Gx121	Gx127	Cx73	Cx113	Gx110	Gx108	Gx42	Gx138	Cx119	Cx52	Gx74	Gx103	Gx153	Gx139	Gx132	Gx210
NC_018143.2	1846027	substitution	C	G	G	C	C	C	C	C	C	C	C	C	C	C	C	C	C	C	C	C	C	C	C	C	C	C	C	Gx143	Gx138	Cx142	Cx138	Cx117	Cx145	Cx72	Cx122	Cx140	Cx107	Cx56	Cx112	Cx83	Cx39	Cx87	Cx80	Cx162	Cx136	Cx97	Cx188
NC_018143.2	1847818	substitution	A	A	A	A	A	A	A	A	A	A	A	C	C	A	A	A	A	A	A	A	A	A	A	A	A	A	A	Ax103	Ax96 Tx1	Ax117	Ax123	Ax97	Ax125	Ax82	Ax102	Ax102	Ax88	Cx37	Cx104	Ax64	Ax29	Ax72	Ax39 -x1	Ax142	Ax130	Ax89	Ax134
NC_018143.2	1847925	substitution	A	A	A	A	A	A	A	A	A	A	A	G	G	A	A	A	A	A	A	A	A	A	A	A	A	A	A	Ax129	Ax120	Ax136	Ax118	Ax140	Ax160	Ax94	Ax133	Ax114	Ax117	Gx64	Gx143	Ax114	Ax60	Ax79	Ax79	Ax179	Ax131	Ax102	Ax203 Cx1
NC_018143.2	1847926	substitution	C	G	G	G	G	G	G	G	G	G	G	G	G	G	G	G	G	G	G	G	G	G	G	G	G	G	G	Gx129	Gx119	Gx137	Gx120	Gx140	Gx162	Gx99	Gx134	Gx114	Gx123	Gx65	Gx145	Gx114	Gx59	Gx80	Gx78	Gx179 Cx1	Gx132	Gx100	Gx204 Ax1
NC_018143.2	1849616	substitution	T	C	C	C	C	T	T	C	C	T	T	T	T	C	C	T	T	T	T	T	T	T	T	T	T	C	C	Cx107	Cx86	Cx81	Cx86	Tx99	Tx98	Cx47	Cx86	Tx98	Tx72	Tx45	Tx85	Cx72 -x1	Cx29	Tx62	Tx93	Tx134	Tx96	Tx81	Tx139
NC_018143.2	1852184	deletion	T	T	T	T	T	T	T	T	T	T	T	T	T	T	T	T	T	T	T	T	T	-	-	T	T	T	T	Tx109	Tx90	Tx94	Tx96	Tx75	Tx56	Tx37	Tx84	Tx87 -x1	Tx75	Tx46	Tx94	Tx84 -x1	Tx33	Tx70	Tx83	Tx127	Tx74	Tx80	Tx161 -x1
NC_018143.2	1852884	substitution	A	C	C	A	A	A	A	A	A	A	A	A	A	A	A	A	A	A	A	A	A	A	A	A	A	A	A	Cx88	Cx88	Ax97	Ax100	Ax103	Ax83	Ax65	Ax101	Ax104	Ax98	Ax47	Ax120	Ax61	Ax53	Ax73	Ax51	Ax163	Ax102	Ax105	Ax121
NC_018143.2	1854307	substitution	T	C	C	C	C	C	C	C	C	C	C	C	C	C	C	C	C	C	C	C	C	C	C	C	C	C	C	Cx120	Cx122	Cx104	Cx116	Cx99	Cx133	Cx74	Cx113	Cx124	Cx105	Cx51	Cx148	Cx108	Cx59	Cx62	Cx56	Cx239	Cx112	Cx110	Cx194
NC_018143.2	1856624	substitution	C	T	T	T	T	C	C	T	T	C	C	C	C	T	T	C	C	C	C	C	C	C	C	C	C	T	T	Tx91	Tx111	Tx83	Tx93	Cx104	Cx116	Tx66	Tx108	Cx91	Cx93	Cx53	Cx113	Tx89	Tx55	Cx78	Cx97	Cx146	Cx110	Cx78	Cx177
NC_018143.2	1856784	substitution	G	C	C	C	C	C	C	C	C	C	C	C	C	C	C	C	C	C	C	C	C	C	C	C	C	C	C	Cx93	Cx130	Cx123	Cx116	Cx115	Cx133	Cx80	Cx118	Cx123	Cx114	Cx60	Cx154	Cx82	Cx52	Cx75	Cx75	Cx181	Cx116	Cx92	Cx176
NC_018143.2	1857843	substitution	G	G	G	G	G	G	G	G	G	T	T	G	G	G	G	G	G	T	T	T	T	G	G	G	G	G	G	Gx112	Gx103	Gx86	Gx119	Gx97	Gx107 Ax1	Gx66	Gx94	Tx114 Gx1	Tx69	Gx66	Gx104	Gx119	Gx55	Gx69	Gx109	Tx142	Tx106	Tx89	Tx172
NC_018143.2	1859566	substitution	C	A	A	A	A	C	C	A	A	C	C	C	C	A	A	C	C	C	C	C	C	C	C	C	C	A	A	Ax144	Ax129	Ax148 Gx1	Ax132	Cx141	Cx115	Ax67	Ax122	Cx128	Cx98	Cx60	Cx153	Ax117	Ax54	Cx93	Cx107	Cx150	Cx126	Cx126	Cx201
NC_018143.2	1861049	substitution	A	A	A	A	A	A	A	A	A	G	G	A	A	A	A	A	A	G	G	G	G	A	A	A	A	A	A	Ax107	Ax98	Ax119	Ax108	Ax108	Ax139	Ax68	Ax118 Gx1	Gx110	Gx73	Ax58	Ax108	Ax75	Ax42	Ax83	Ax106	Gx187	Gx120	Gx112	Gx171
NC_018143.2	1861281	substitution	G	G	G	G	G	G	G	G	G	G	G	A	A	G	G	G	G	G	G	G	G	G	G	G	G	G	G	Gx81	Gx96	Gx75	Gx88	Gx99	Gx86 Ax1	Gx59	Gx104	Gx112	Gx65	Ax42	Ax110	Gx68	Gx44	Gx50	Gx60	Gx163	Gx114	Gx77	Gx143
NC_018143.2	1861811	substitution	G	G	G	G	G	T	T	G	G	G	G	G	G	G	G	G	G	G	G	G	G	G	G	G	G	G	G	Gx111	Gx97	Gx103	Gx86	Tx120	Tx144	Gx62	Gx95	Gx109	Gx83	Gx36	Gx118	Gx91	Gx43	Gx51	Gx63	Gx165	Gx117	Gx79	Gx149
NC_018143.2	1863591	substitution	G	T	T	T	T	G	G	T	T	G	G	G	G	N	N	G	G	G	G	G	G	G	G	G	G	T	T	Tx72	Tx69	Tx77	Tx72	Gx88	Gx96	Tx48	Tx69	Gx76	Gx56	Gx24	Gx93	Tx12 -x1	Tx9	Gx43	Gx10	Gx102 Tx1	Gx90	Gx42	Gx68
NC_018143.2	1864705	substitution	C	N	N	N	N	N	N	N	N	N	N	N	N	C	C	N	T	C	N	N	C	N	N	T	T	C	C				Cx2	Cx6		Cx1	Cx1	Cx2	Cx6	Cx2	Cx3	Cx22	Cx11	Tx8	Tx18	Cx65	Cx6	Cx6	Cx19
NC_018143.2	1864818	substitution	T	T	T	T	T	C	C	T	T	T	T	T	T	T	T	T	T	T	T	T	T	T	T	T	T	T	T	Tx12	Tx13	Tx23	Tx13	Cx31	Cx56	Tx13	Tx24	Tx48	Tx34	Tx23	Tx48	Tx16	Tx11	Tx45	Tx17	Tx87	Tx59	Tx30	Tx37
NC_018143.2	1865983	substitution	C	C	C	C	C	T	T	C	C	C	C	C	C	C	C	C	C	C	C	C	C	C	C	C	C	C	C	Cx107	Cx98	Cx120	Cx101	Tx114	Tx142	Cx70	Cx98	Cx125	Cx120 Tx1	Cx49	Cx97	Cx64	Cx22	Cx87	Cx56	Cx193	Cx118	Cx69	Cx132
NC_018143.2	1872459	substitution	C	C	C	C	C	C	C	C	C	C	C	C	C	C	C	C	C	C	C	C	C	C	C	C	C	T	T	Cx91	Cx90	Cx133	Cx72	Cx99 Gx1	Cx119	Cx68	Cx111	Cx82	Cx78	Cx23	Cx115	Cx115	Cx44	Cx42	Cx70	Cx94	Cx114	Cx81	Cx128
NC_018143.2	1873621	substitution	C	C	C	T	T	C	C	T	T	C	C	C	C	C	C	C	C	C	C	C	C	C	C	C	C	C	C	Cx105	Cx108	Tx129	Tx103 Cx1	Cx105	Cx110	Tx101 Cx5	Tx139	Cx110	Cx72	Cx39	Cx118	Cx91	Cx58	Cx54	Cx72	Cx155	Cx122	Cx105	Cx147
NC_018143.2	1873707	substitution	G	A	A	G	G	G	G	G	G	G	G	G	G	G	G	G	G	G	G	G	G	G	G	G	G	G	G	Ax108	Ax113	Gx113	Gx109	Gx116	Gx131	Gx75	Gx102	Gx124	Gx116	Gx33	Gx128	Gx103	Gx47	Gx71	Gx49	Gx205	Gx137	Gx97	Gx176
NC_018143.2	1875214	substitution	C	C	C	C	C	T	T	C	C	C	C	C	C	C	C	C	C	C	C	C	C	C	C	C	C	C	C	Cx122	Cx106	Cx116	Cx121	Tx123	Tx126	Cx75	Cx140	Cx121	Cx127	Cx44	Cx127	Cx77	Cx29	Cx62	Cx73 Ax1	Cx160	Cx142	Cx114	Cx155
NC_018143.2	1876687	insertion-before	-	-	-	-	-	-	-	-	-	-	-	-	-	A	A	-	-	-	-	-	-	-	-	-	-	A	A	-x84	-x98	-x88	-x116	-x110	-x123	-x62	-x101	-x117	-x99	-x44	-x117	Ax79 -x1	Ax58 -x1	-x78	-x75	-x174	-x113	-x75	-x160
NC_018143.2	1876849	substitution	G	G	G	A	A	G	G	A	A	G	G	G	G	A	A	G	G	G	G	G	G	G	G	G	G	A	A	Gx112	Gx97	Ax90	Ax106	Gx114	Gx110	Ax67	Ax94	Gx103	Gx67	Gx44	Gx100	Ax98	Ax40 Gx1	Gx65	Gx72	Gx138	Gx105	Gx97	Gx156
NC_018143.2	1877975	substitution	C	C	C	G	G	C	C	G	G	C	C	C	C	C	C	C	C	C	C	C	C	C	C	C	C	C	C	Cx85	Cx77	Gx63	Gx76	Cx75	Cx95	Gx37	Gx81	Cx83	Cx52	Cx33	Cx97	Cx41	Cx20	Cx36	Cx33	Cx115	Cx82	Cx58	Cx96
NC_018143.2	1878002	substitution	C	C	C	C	C	T	T	C	C	C	C	C	C	C	C	C	C	C	C	C	C	C	C	C	C	C	C	Cx93	Cx96	Cx83	Cx84	Tx98	Tx112	Cx48	Cx98	Cx87	Cx76	Cx49	Cx133	Cx54 Tx1	Cx23	Cx45	Cx40	Cx138	Cx104	Cx83	Cx124
NC_018143.2	1880299	substitution	G	G	G	A	A	G	G	A	A	G	G	G	G	A	A	G	G	G	G	G	G	G	G	G	G	A	A	Gx98	Gx108	Ax106	Ax84	Gx86	Gx87	Ax48	Ax86	Gx103	Gx76 Ax1	Gx40	Gx87	Ax60	Ax38	Gx55	Gx56	Gx100 Ax1	Gx85	Gx73	Gx130
NC_018143.2	1882355	substitution	G	T	T	G	G	G	G	G	G	G	G	G	G	G	G	G	G	G	G	G	G	G	G	G	G	G	G	Tx84	Tx91	Gx105	Gx102	Gx79	Gx70	Gx62	Gx85	Gx100	Gx58	Gx47	Gx112	Gx67	Gx30	Gx72	Gx51	Gx118	Gx79	Gx72	Gx159 Ax1
NC_018143.2	1885779	substitution	G	A	A	A	A	A	A	A	A	A	A	A	A	A	A	A	A	A	A	A	A	A	A	A	A	A	A	Ax97	Ax115	Ax112	Ax109	Ax78	Ax102	Ax70	Ax112	Ax101	Ax66	Ax47	Ax103	Ax71	Ax46	Ax51	Ax64	Ax99	Ax77	Ax73	Ax121
NC_018143.2	1889674	substitution	C	C	C	C	C	C	C	A	A	C	C	C	C	C	C	C	C	C	C	C	C	C	C	C	C	C	C	Cx103	Cx113	Cx117 Ax1	Cx120	Cx123	Cx124 Tx1	Ax73	Ax112	Cx120	Cx95	Cx47	Cx105	Cx66	Cx42	Cx65	Cx50	Cx125	Cx107	Cx90	Cx149
NC_018143.2	1890781	substitution	G	G	G	G	G	G	G	G	G	G	G	G	G	G	G	G	G	G	G	G	G	A	A	G	G	G	G	Gx97 Tx1	Gx107	Gx98	Gx91	Gx94	Gx95	Gx83	Gx103	Gx76	Gx86	Gx44	Gx104	Gx136	Gx69	Gx66	Gx56	Gx116	Gx95	Gx61	Gx132
NC_018143.2	1891333	substitution	A	A	A	G	G	A	A	G	G	A	A	A	A	G	G	A	A	A	A	A	A	A	A	A	A	G	G	Ax117	Ax117	Gx113	Gx113	Ax110	Ax112	Gx81	Gx130	Ax118	Ax95	Ax44	Ax124	Gx130 Ax1	Gx55	Ax80	Ax70	Ax183	Ax122	Ax92	Ax193
NC_018143.2	1894308	insertion-before	-	GTCTTGCCGC	GTCTTGCCGC	N	GTCTTGCCGC	GTCTTGCCGC	GTCTTGCCGC	GTCTTGCCGC	GTCTTGCCGC	GTCTTGCCGC	N	N	GTCTTGCCGC	GTCTTGCCGC	GTCTTGCCGC	N	N	GTCTTGCCGC	GTCTTGCCGC	N	GTCTTGCCGC	GTCTTGCCGC	N	N	N	N	N	GTCTTGCCGCx102 -x10 Cx9	GTCTTGCCGCx116 -x17 Cx15	GTCTTGCCGCx88 -x17 Cx12	GTCTTGCCGCx103 Cx16 -x6	GTCTTGCCGCx84 Cx14 -x3	GTCTTGCCGCx89 Cx13 -x11	GTCTTGCCGCx79 Cx9 -x5 TGCCGCx1	GTCTTGCCGCx83 -x8 Cx7 GTCTTGTCGCx1	GTCTTGCCGCx108 -x14 Cx12	GTCTTGCCGCx62 Cx11 -x9	GTCTTGCCGCx38 Cx7 -x6	GTCTTGCCGCx98 -x17 Cx8	GTCTTGCCGCx66 Cx9 -x5	GTCTTGCCGCx40 -x5 Cx3	GTCTTGCCGCx65 Cx10 -x9 GTTTTGCCGCx1	GTCTTGCCGCx59 Cx10 -x9 TGTCAAx1	GTCTTGCCGCx175 -x27 Cx19	GTCTTGCCGCx99 -x11 Cx8 TGCCGCx2	GTCTTGCCGCx73 -x12 Cx11	GTCTTGCCGCx152 Cx23 -x17
NC_018143.2	1894429	substitution	A	G	G	G	G	G	G	G	G	A	A	A	A	G	G	A	A	A	A	A	A	A	A	A	A	G	G	Gx154	Gx115	Gx128	Gx106	Gx104	Gx104	Gx76	Gx96	Ax114	Ax114	Ax64	Ax160	Gx92	Gx38 Ax1	Ax65	Ax68	Ax205 Gx1	Ax127	Ax108	Ax184
NC_018143.2	1897827	substitution	C	C	C	C	C	C	C	C	C	C	C	C	C	C	C	C	C	C	C	C	C	C	C	C	C	T	T	Cx95	Cx103	Cx111	Cx76	Cx78	Cx85	Cx81	Cx119	Cx101	Cx69	Cx38	Cx90	Cx91	Cx51 Tx1	Cx64	Cx74	Cx146 Tx1	Cx108	Cx87	Cx126 Ax1
NC_018143.2	1899140	substitution	G	G	G	G	G	G	G	G	G	A	A	G	G	G	G	G	G	G	G	A	A	G	G	G	G	G	G	Gx129	Gx120	Gx109	Gx134	Gx125	Gx110	Gx89	Gx137	Ax115	Ax94	Gx48	Gx105	Gx157	Gx69	Gx73	Gx108	Gx150 Tx1	Gx126 -x1	Ax91	Ax179
NC_018143.2	1899358	substitution	T	T	T	T	T	T	T	T	T	T	T	C	C	T	T	T	T	T	T	T	T	T	T	T	T	T	T	Tx111	Tx118	Tx120	Tx116	Tx93	Tx101	Tx78	Tx106	Tx101	Tx90	Cx33	Cx126	Tx158	Tx80	Tx69	Tx72	Tx154	Tx117	Tx104	Tx162
NC_018143.2	1901500	substitution	T	C	C	C	C	C	C	C	C	C	C	C	C	C	C	C	C	C	C	C	C	C	C	C	C	C	C	Cx114	Cx122	Cx153	Cx120	Cx121	Cx127	Cx90	Cx146	Cx117	Cx104	Cx53	Cx114	Cx126	Cx57	Cx73	Cx73 Gx1	Cx130	Cx99	Cx101	Cx155
NC_018143.2	1903663	substitution	T	T	T	T	T	T	T	T	T	C	C	T	T	T	T	T	T	C	C	C	C	T	T	T	T	T	T	Tx100	Tx123	Tx136	Tx126	Tx125	Tx95	Tx70	Tx131 Cx1	Cx135	Cx96	Tx42	Tx115	Tx92	Tx45	Tx75	Tx62	Cx145	Cx120	Cx84	Cx141
NC_018143.2	1903839	insertion-before	-	-	-	-	-	-	-	-	-	A	A	-	-	-	-	-	-	A	A	A	A	-	-	-	-	-	-	-x135	-x99	-x147	-x120	-x112	-x117	-x91	-x147	Ax135	Ax99	-x34	-x106	-x110	-x48	-x58	-x87	Ax174	Ax112	Ax87	Ax143
NC_018143.2	1907303	substitution	G	C	C	C	C	C	C	C	C	C	C	C	C	C	C	C	C	C	C	C	C	C	C	C	C	C	C	Cx117	Cx122	Cx136	Cx111	Cx123	Cx97 -x1	Cx70	Cx117	Cx111	Cx68	Cx52	Cx90	Cx143	Cx53	Cx69	Cx101	Cx191 Tx1	Cx110	Cx96 Tx1	Cx142
NC_018143.2	1907685	substitution	C	C	C	C	C	C	C	C	C	T	T	C	C	C	C	C	C	C	C	C	C	C	C	C	C	C	C	Cx119	Cx110	Cx117	Cx105	Cx114	Cx124	Cx76	Cx118	Tx96	Tx95	Cx53	Cx102	Cx82	Cx45	Cx70	Cx78	Cx158	Cx106	Cx111	Cx140
NC_018143.2	1908605	substitution	G	A	A	A	A	G	G	A	A	G	G	G	G	A	A	G	G	G	G	G	G	G	G	G	G	A	A	Ax123	Ax128	Ax121	Ax127	Gx122	Gx111	Ax61	Ax99	Gx119 Tx1	Gx84	Gx47	Gx116	Ax72	Ax38	Gx51	Gx75	Gx160	Gx120	Gx80	Gx129
NC_018143.2	1912057	substitution	G	G	G	C	C	G	G	C	C	G	G	G	G	C	C	G	G	G	G	G	G	G	G	G	G	C	C	Gx88	Gx104	Cx131	Cx116	Gx114	Gx96	Cx74	Cx121	Gx115 Ax1	Gx89	Gx36	Gx91	Cx134	Cx57	Gx84	Gx102	Gx174	Gx111	Gx104	Gx186
NC_018143.2	1913818	substitution	G	G	G	G	G	C	C	G	G	G	G	G	G	G	G	G	G	G	G	G	G	G	G	G	G	G	G	Gx119	Gx124	Gx118	Gx115	Cx128	Cx130	Gx83	Gx142	Gx144	Gx114	Gx34	Gx127	Gx71	Gx55	Gx80	Gx57	Gx198 Ax1	Gx134	Gx88	Gx151
NC_018143.2	1915970	substitution	G	A	A	G	G	G	G	G	G	G	G	G	G	G	G	G	G	G	G	G	G	G	G	G	G	G	G	Ax130	Ax84	Gx148	Gx102	Gx125	Gx138	Gx89	Gx151	Gx155	Gx115	Gx46	Gx151	Gx123	Gx58	Gx74	Gx73	Gx164	Gx125	Gx81	Gx176 Tx1
NC_018143.2	1916144	substitution	A	G	G	G	G	G	G	G	G	A	A	A	A	G	G	A	A	A	A	A	A	A	A	A	A	G	G	Gx111	Gx87	Gx145	Gx90	Gx105	Gx153	Gx81	Gx136	Ax145	Ax101	Ax41	Ax121	Gx87	Gx66	Ax68	Ax59	Ax193	Ax145	Ax98	Ax147
NC_018143.2	1917296	substitution	C	C	C	C	C	C	C	C	C	C	C	C	C	C	C	T	T	C	C	C	C	C	C	T	T	C	C	Cx108	Cx107	Cx112	Cx84	Cx107	Cx113	Cx66	Cx103	Cx91	Cx93	Cx34	Cx113	Cx63	Cx26 Gx1	Tx73	Tx48	Cx140	Cx100	Cx75	Cx148
NC_018143.2	1917979	substitution	A	G	G	G	G	G	G	G	G	G	G	G	G	G	G	G	G	G	G	G	G	G	G	G	G	G	G	Gx173	Gx127 Tx2	Gx153	Gx122	Gx145 -x1	Gx143	Gx93	Gx136	Gx154	Gx109	Gx48	Gx161	Gx107	Gx54	Gx85	Gx66	Gx236	Gx147	Gx117	Gx174
NC_018143.2	1918205	substitution	C	C	C	C	C	C	C	C	C	C	C	C	C	C	C	C	C	C	C	C	C	G	G	C	C	C	C	Cx118	Cx140	Cx148	Cx121	Cx113	Cx144	Cx100	Cx134	Cx137	Cx109	Cx44	Cx153	Cx111	Cx51	Cx90	Cx96	Cx190	Cx151 Gx1	Cx110	Cx203
NC_018143.2	1924896	substitution	C	C	C	C	C	A	A	C	C	C	C	C	C	C	C	C	C	C	C	C	C	C	C	C	C	C	C	Cx115	Cx109	Cx143	Cx110	Ax126	Ax131	Cx91	Cx133	Cx124	Cx95	Cx42	Cx114	Cx126	Cx82 Tx1	Cx74	Cx73	Cx138	Cx126	Cx109	Cx178
NC_018143.2	1925143	substitution	G	A	A	A	A	G	G	A	A	G	G	G	G	A	A	G	G	G	G	G	G	G	G	G	G	A	A	Ax62	Ax78	Ax99	Ax77	Gx72	Gx87	Ax48	Ax87	Gx82	Gx61	Gx33	Gx77	Ax90	Ax40 Gx1	Gx37	Gx46 Ax1	Gx79	Gx74	Gx63	Gx112
NC_018143.2	1926036	substitution	T	C	C	C	C	T	T	C	C	T	T	T	T	C	C	T	T	T	T	T	T	T	T	T	T	C	C	Cx103	Cx112	Cx153	Cx97	Tx140	Tx142	Cx94	Cx155	Tx131	Tx97	Tx53	Tx99	Cx110	Cx77	Tx53	Tx65	Tx184	Tx138	Tx108 Cx1	Tx161
NC_018143.2	1927336	substitution	C	A	A	C	C	C	C	C	C	C	C	C	C	C	C	C	C	C	C	C	C	C	C	C	C	C	C	Ax129	Ax106	Cx159	Cx93	Cx140	Cx122	Cx95	Cx145	Cx127	Cx109	Cx40	Cx131 Tx1	Cx113	Cx52	Cx61	Cx102	Cx141	Cx145	Cx112	Cx180
NC_018143.2	1927381	substitution	G	G	G	G	G	G	G	G	G	G	G	G	G	G	G	G	G	G	G	G	G	T	T	G	G	G	G	Gx133	Gx144	Gx162	Gx109	Gx167	Gx139 Tx1	Gx111	Gx179	Gx141	Gx118	Gx60	Gx147	Gx121	Gx55	Gx74	Gx111	Gx150	Gx158	Gx136	Gx192
NC_018143.2	1929986	substitution	G	G	G	A	A	G	G	A	A	G	G	G	G	A	A	G	G	G	G	G	G	G	G	G	G	A	A	Gx104	Gx108	Ax100	Ax82	Gx94	Gx95	Ax63	Ax99	Gx111	Gx55	Gx36	Gx94	Ax83	Ax47	Gx48	Gx57	Gx108	Gx100	Gx70	Gx115
NC_018143.2	1930035	substitution	G	G	G	G	G	C	C	G	G	G	G	G	G	G	G	G	G	G	G	G	G	G	G	G	G	G	G	Gx98	Gx108	Gx115	Gx89	Cx112	Cx108	Gx60	Gx107	Gx90	Gx65	Gx38	Gx118	Gx76	Gx34	Gx51	Gx54	Gx109 Cx1	Gx109	Gx90	Gx123
NC_018143.2	1931186	substitution	C	A	A	A	A	A	A	A	A	A	A	A	A	A	A	A	A	A	A	A	A	A	A	A	A	A	A	Ax65	Ax68	Ax59	Ax65	Ax71	Ax76	Ax42	Ax61	Ax63	Ax58	Ax23	Ax60	Ax62	Ax40	Ax38	Ax81 Cx2	Ax84	Ax68	Ax67	Ax89
NC_018143.2	1931226	substitution	G	G	G	G	G	A	A	G	G	G	G	G	G	G	G	G	G	G	G	G	G	G	G	G	G	G	G	Gx91	Gx101	Gx70	Gx96	Ax97	Ax98	Gx57	Gx82	Gx83	Gx81	Gx33	Gx68	Gx65	Gx37	Gx49	Gx62	Gx96	Gx73	Gx75	Gx115
NC_018143.2	1931725	substitution	G	C	C	C	C	G	G	C	C	G	G	G	G	C	C	G	G	G	G	G	G	G	G	G	G	C	C	Cx98	Cx95	Cx93	Cx85	Gx84	Gx94	Cx50	Cx79	Gx97	Gx75	Gx38	Gx85	Cx71	Cx46	Gx47	Gx51	Gx100	Gx99	Gx94	Gx123
NC_018143.2	1933995	substitution	G	A	A	A	A	A	A	A	A	A	A	A	A	A	A	A	A	A	A	A	A	A	A	A	A	A	A	Ax134	Ax130	Ax122	Ax121	Ax165	Ax131	Ax83	Ax137	Ax144	Ax120	Ax56	Ax118	Ax116	Ax46	Ax84	Ax104	Ax148	Ax132	Ax152	Ax207
NC_018143.2	1934009	substitution	C	C	C	T	T	C	C	T	T	C	C	C	C	T	T	C	C	C	C	C	C	C	C	C	C	T	T	Cx129	Cx127	Tx115 Cx1	Tx128	Cx154	Cx126	Tx79	Tx132	Cx149	Cx118	Cx53	Cx118 Tx1	Tx118	Tx48	Cx80	Cx106	Cx144	Cx139	Cx152	Cx216 Ax1
NC_018143.2	1934465	substitution	T	C	C	T	T	T	T	T	T	T	T	T	T	T	T	T	T	T	T	T	T	T	T	T	T	T	T	Cx134	Cx129	Tx132	Tx158	Tx133	Tx118	Tx86	Tx125	Tx124	Tx121 Ax1	Tx56	Tx135	Tx102	Tx42	Tx79	Tx79	Tx148 Cx1	Tx127	Tx116	Tx188
NC_018143.2	1938318	substitution	G	G	G	G	G	G	G	G	G	A	A	G	G	G	G	G	G	A	A	A	A	G	G	G	G	G	G	Gx101	Gx111	Gx96	Gx104	Gx119	Gx112	Gx68	Gx106	Ax93	Ax89	Gx43	Gx98	Gx76	Gx34	Gx70	Gx88	Ax179	Ax106	Ax89	Ax140
NC_018143.2	1939051	substitution	G	G	G	A	A	G	G	A	A	G	G	G	G	A	A	G	G	G	G	G	G	G	G	G	G	A	A	Gx84	Gx97	Ax86	Ax87	Gx84	Gx100	Ax47	Ax88	Gx81	Gx46	Gx26	Gx89	Ax80	Ax43	Gx47	Gx83	Gx122	Gx95	Gx78	Gx134
NC_018143.2	1941476	substitution	G	A	A	G	G	G	G	G	G	G	G	G	G	G	G	G	G	G	G	G	G	G	G	G	G	G	G	Ax120	Ax121 Gx1	Gx139	Gx105	Gx115	Gx126	Gx65	Gx134	Gx118	Gx71	Gx43	Gx110	Gx98	Gx64 Tx1	Gx75	Gx69	Gx157	Gx123	Gx89	Gx180
NC_018143.2	1941624	substitution	G	C	C	G	G	G	G	G	G	G	G	G	G	G	G	G	G	G	G	G	G	G	G	G	G	G	G	Cx66	Cx65	Gx70	Gx60	Gx61	Gx86	Gx57	Gx78	Gx86	Gx68	Gx26	Gx78	Gx45	Gx33	Gx46	Gx46	Gx112 Tx1	Gx103	Gx53	Gx100
NC_018143.2	1942496	substitution	T	T	T	T	T	T	T	T	T	T	T	T	T	T	T	C	C	T	T	T	T	T	T	C	C	T	T	Tx120	Tx112	Tx150	Tx119	Tx123	Tx129	Tx70	Tx142	Tx135	Tx113	Tx38	Tx124	Tx86	Tx35	Cx77	Cx62	Tx190 Ax1	Tx165	Tx80	Tx164
NC_018143.2	1943046	substitution	C	C	C	C	C	C	C	C	C	C	C	T	T	C	C	C	C	C	C	C	C	C	C	C	C	C	C	Cx87 Tx1	Cx117 Ax1	Cx105	Cx111	Cx114	Cx144	Cx59	Cx110	Cx103	Cx88	Tx49	Tx107	Cx101	Cx54	Cx69	Cx79	Cx165	Cx131	Cx75	Cx176 Ax1
NC_018143.2	1943599	substitution	C	C	C	C	C	C	C	C	C	C	C	T	T	C	C	C	C	C	C	C	C	C	C	C	C	C	C	Cx115	Cx113	Cx105	Cx126	Cx126 Tx1	Cx121	Cx77	Cx103	Cx103	Cx85	Tx43	Tx120	Cx107	Cx45	Cx74	Cx96	Cx137	Cx149	Cx115	Cx184
NC_018143.2	1944114	substitution	A	G	G	G	G	G	G	G	G	G	G	G	G	G	G	A	A	G	G	G	G	A	A	A	A	G	G	Gx98	Gx107	Gx102	Gx120	Gx105	Gx118	Gx61	Gx101	Gx126	Gx101	Gx47	Gx130	Gx76	Gx48	Ax62 Gx1	Ax81	Gx161	Gx112	Gx106	Gx145
NC_018143.2	1944409	substitution	T	C	C	C	C	C	C	C	C	C	C	C	C	C	C	C	C	C	C	C	C	C	C	C	C	C	C	Cx126	Cx132	Cx136	Cx118	Cx130	Cx136	Cx77	Cx116	Cx132	Cx113	Cx62	Cx129	Cx89	Cx47	Cx69	Cx88	Cx182	Cx131	Cx146	Cx174
NC_018143.2	1944650	deletion	T	T	T	T	T	T	T	T	T	T	T	-	-	T	T	T	T	T	T	T	T	T	T	T	T	T	T	Tx121	Tx130	Tx102	Tx93	Tx125	Tx104	Tx74	Tx113	Tx138	Tx91	-x55	-x111	Tx80	Tx60	Tx63	Tx74	Tx172	Tx107	Tx84	Tx134
NC_018143.2	1945722	substitution	G	G	G	A	A	G	G	A	A	G	G	G	G	A	A	G	G	G	G	G	G	G	G	G	G	A	A	Gx74	Gx96	Ax94	Ax98	Gx89	Gx112	Ax72	Ax108	Gx84	Gx74	Gx39	Gx103	Ax82	Ax42	Gx59	Gx73	Gx185	Gx93	Gx86	Gx137
NC_018143.2	1947006	substitution	T	G	G	T	T	T	T	T	T	T	T	T	T	T	T	T	T	T	T	T	T	T	T	T	T	T	T	Gx77	Gx77	Tx85	Tx100	Tx121	Tx109	Tx65	Tx104	Tx43	Tx25	Tx32	Tx120	Tx99	Tx42	Tx66	Tx78	Tx44	Tx36	Tx29	Tx42
NC_018143.2	1947910	substitution	G	G	G	G	G	G	G	G	G	G	G	T	T	G	G	G	G	G	G	G	G	G	G	G	G	G	G	Gx109	Gx114	Gx115	Gx129	Gx156	Gx148	Gx95	Gx114	Gx136	Gx105	Tx37	Tx118	Gx107	Gx58	Gx67	Gx78	Gx170 Tx1	Gx127	Gx112	Gx147
NC_018143.2	1948130	insertion-before	-	ACC	ACC	-	-	-	-	-	-	-	-	-	-	-	-	-	-	-	-	-	-	-	-	-	-	-	-	ACCx126 -x14	ACCx139 -x19	-x179	-x155	-x162	-x168	-x102	-x159	-x161	-x150	-x57	-x138	-x109	-x41	-x81	-x99	-x187	-x159	-x112	-x211
NC_018143.2	1948339	substitution	G	G	G	A	A	G	G	A	A	G	G	G	G	A	A	G	G	G	G	G	G	G	G	G	G	A	A	Gx76	Gx98	Ax111	Ax80	Gx94	Gx108	Ax65	Ax100	Gx92	Gx75	Gx26	Gx95	Ax84	Ax42 Tx1	Gx50	Gx76	Gx109	Gx79	Gx72	Gx116
NC_018143.2	1950774	substitution	T	C	C	C	C	C	C	C	C	C	C	C	C	C	C	C	C	C	C	C	C	C	C	C	C	C	C	Cx133	Cx137	Cx149	Cx131	Cx129	Cx158	Cx83	Cx130	Cx141	Cx115	Cx66	Cx123	Cx92	Cx35	Cx79	Cx85	Cx174	Cx136	Cx110	Cx167
NC_018143.2	1952750	substitution	G	A	A	A	A	G	G	A	A	G	G	G	G	A	A	G	G	G	G	G	G	G	G	G	G	A	A	Ax123	Ax104 Gx1	Ax112	Ax106	Gx115	Gx122	Ax90	Ax129	Gx135	Gx104	Gx48	Gx137	Ax74	Ax59	Gx63	Gx76	Gx152	Gx127	Gx95	Gx164
NC_018143.2	1953939	substitution	C	C	C	C	C	C	C	C	C	T	T	C	C	C	C	C	C	T	T	T	T	C	C	C	C	C	C	Cx90	Cx113	Cx101	Cx104	Cx105	Cx86	Cx73	Cx93	Tx101	Tx99	Cx36	Cx105	Cx111	Cx49	Cx59	Cx82 Ax1	Tx102 Cx1	Tx93 Cx1	Tx86	Tx149
NC_018143.2	1954276	substitution	C	C	C	A	A	C	C	A	A	C	C	C	C	A	A	C	C	C	C	C	C	C	C	C	C	A	A	Cx126	Cx125	Ax115	Ax108	Cx124	Cx125	Ax87	Ax130	Cx123	Cx118	Cx56	Cx126	Ax109	Ax62	Cx71	Cx65	Cx157	Cx121	Cx115	Cx186
NC_018143.2	1955583	substitution	A	A	A	A	A	A	A	A	A	A	A	A	A	A	A	C	C	A	A	A	A	A	A	A	A	A	A	Ax109	Ax107 Gx1	Ax109 Gx1	Ax89 Gx1	Ax94	Ax88 Gx1	Ax53	Ax92 Gx1	Ax46	Ax51	Ax27	Ax82	Ax87 Gx4	Ax45 Gx2	Cx55 Gx3 Ax2	Cx61 Gx3 Ax3	Ax60	Ax41	Ax50	Ax69
NC_018143.2	1955641	substitution	G	G	G	G	G	G	G	G	G	N	N	G	G	G	G	G	G	C	N	N	C	G	G	G	G	G	G	Gx142	Gx138	Gx182	Gx173	Gx126 Cx1	Gx138 Cx1	Gx111	Gx167	Cx5	Cx5	Gx51	Gx122	Gx159	Gx97	Gx95	Gx87	Cx12	Cx3	Cx7	Cx10
NC_018143.2	1955643	substitution	G	G	G	G	G	G	G	G	G	C	N	G	G	G	G	G	G	C	N	C	C	G	G	G	G	G	G	Gx145	Gx135	Gx187	Gx176	Gx129 Cx1	Gx141 Cx1	Gx109	Gx169 Cx1	Cx14	Cx9	Gx52	Gx126	Gx160	Gx97	Gx96	Gx88	Cx18	Cx6	Cx11	Cx13
NC_018143.2	1955645	substitution	C	C	C	C	C	C	C	C	C	N	N	C	C	C	C	C	C	N	N	N	A	C	C	C	C	C	C	Cx145	Cx137	Cx192	Cx179	Cx130 Ax1	Cx146	Cx109	Cx167 Ax1	Ax13 Cx2	Ax10 Cx2	Cx49	Cx127	Cx158	Cx100	Cx97	Cx96	Ax20 Cx3	Ax8 Cx2	Ax13 Cx3	Ax21 Cx2
NC_018143.2	1955916	substitution	C	C	C	C	C	C	C	C	C	C	C	C	C	C	C	C	C	C	C	C	C	T	T	C	C	C	C	Cx99	Cx93	Cx97	Cx68	Cx96	Cx93	Cx58	Cx92	Cx79	Cx49	Cx47 Tx1	Cx76	Cx118	Cx51	Cx44	Cx71	Cx67	Cx56	Cx71	Cx95
NC_018143.2	1955917	substitution	T	T	T	T	T	T	T	T	T	T	T	T	T	T	T	G	G	T	T	T	T	T	T	G	G	T	T	Tx99	Tx94	Tx95	Tx68	Tx96	Tx93	Tx59	Tx92	Tx78	Tx49	Tx47	Tx75	Tx111	Tx50	Gx45	Gx72	Tx69	Tx56	Tx72	Tx91
NC_018143.2	1956095	substitution	C	C	C	C	C	C	C	C	C	C	C	C	C	C	C	C	C	C	C	C	C	T	T	C	C	C	C	Cx134	Cx153	Cx127	Cx153	Cx125	Cx108	Cx81	Cx154	Cx141	Cx112	Cx71	Cx127	Cx110	Cx51	Cx87	Cx69	Cx174	Cx136	Cx136	Cx172
NC_018143.2	1959018	substitution	G	G	G	G	G	G	G	G	G	G	G	G	G	T	T	G	G	G	G	G	G	G	G	G	G	G	G	Gx105	Gx101	Gx93	Gx94	Gx70	Gx102	Gx71	Gx82	Gx101	Gx65	Gx42	Gx111	Tx50 -x1	Tx24	Gx50	Gx32	Gx158	Gx99	Gx71	Gx151
NC_018143.2	1960291	substitution	C	A	A	A	A	A	A	A	A	A	A	A	A	A	A	A	A	A	A	A	A	A	A	A	A	A	A	Ax123	Ax117	Ax120	Ax104	Ax122	Ax107	Ax71	Ax95	Ax110	Ax88	Ax44	Ax132	Ax65	Ax52	Ax57	Ax69	Ax146	Ax96	Ax92	Ax168
NC_018143.2	1967028	substitution	C	C	C	C	C	C	C	C	C	C	C	C	C	C	C	C	C	C	C	T	T	C	C	C	C	C	C	Cx104	Cx90	Cx104	Cx90	Cx90	Cx87	Cx58	Cx94	Cx95	Cx88	Cx27	Cx85	Cx115	Cx57	Cx58	Cx71	Cx127	Cx89	Tx96	Tx134
NC_018143.2	1967244	substitution	C	A	A	A	A	A	A	A	A	A	A	A	A	A	A	A	A	A	A	A	A	A	A	A	A	A	A	Ax128	Ax128	Ax132	Ax154	Ax130	Ax126	Ax87	Ax120	Ax140	Ax110	Ax64	Ax135	Ax121	Ax41	Ax70	Ax79	Ax155	Ax131	Ax115	Ax170
NC_018143.2	1968122	substitution	A	A	A	A	A	A	A	A	A	A	A	A	A	A	A	C	C	A	A	A	A	A	A	A	A	A	A	Ax108	Ax92	Ax96	Ax98	Ax112	Ax118	Ax70	Ax109	Ax101	Ax75	Ax50	Ax110	Ax49	Ax27	Cx68	Cx62	Ax125	Ax118	Ax85	Ax172 -x1
NC_018143.2	1969729	substitution	G	G	G	G	G	G	G	G	G	G	G	G	G	T	T	G	G	G	G	G	G	G	G	G	G	G	G	Gx117	Gx79	Gx115	Gx109	Gx127	Gx127	Gx92	Gx113	Gx103 Ax1	Gx97	Gx50	Gx117	Tx101	Tx58	Gx69	Gx93 Ax1	Gx182	Gx121 Ax1	Gx106	Gx175
NC_018143.2	1970552	substitution	T	T	T	C	C	T	T	C	C	T	T	T	T	C	C	T	T	T	T	T	T	T	T	T	T	C	C	Tx121	Tx121	Cx145	Cx126	Tx163	Tx154	Cx96	Cx158	Tx145	Tx134	Tx69	Tx132 Cx1	Cx68	Cx35	Tx84	Tx45	Tx189	Tx149	Tx108	Tx184
NC_018143.2	1971365	substitution	G	G	G	G	G	G	G	G	G	G	G	G	G	G	G	A	A	G	G	G	G	G	G	G	G	G	G	Gx45	Gx71	Gx69	Gx64	Gx80	Gx87	Gx43	Gx87	Gx77	Gx55	Gx25	Gx70	Gx96	Gx52	Ax47	Ax59	Gx154	Gx74	Gx71	Gx140
NC_018143.2	1971732	substitution	G	C	C	C	C	G	G	C	C	G	G	G	G	C	C	G	G	G	G	G	G	G	G	G	G	C	C	Cx68	Cx58	Cx87	Cx71	Gx101 Ax1	Gx120	Cx54	Cx86	Gx111	Gx69	Gx32	Gx94	Cx90	Cx46	Gx46	Gx48	Gx134 Cx1 Ax1	Gx110	Gx85	Gx134
NC_018143.2	1972908	substitution	C	T	T	T	T	C	C	T	T	C	C	C	C	T	T	C	C	C	C	C	C	C	C	C	C	T	T	Tx112	Tx133	Tx160	Tx108	Cx139 Ax1	Cx157	Tx89	Tx147	Cx153	Cx119	Cx43	Cx141	Tx93	Tx49	Cx90	Cx73	Cx174 Tx1	Cx144	Cx92	Cx189
NC_018143.2	1975748	substitution	C	C	C	T	T	C	C	C	C	C	C	C	C	C	C	C	C	C	C	C	C	C	C	C	C	C	C	Cx135	Cx149	Tx143	Tx128	Cx127 Tx1	Cx128	Cx69	Cx115 Tx1	Cx120	Cx114	Cx55	Cx134	Cx130	Cx71	Cx57	Cx118	Cx168	Cx133	Cx128	Cx199
NC_018143.2	1977653	substitution	G	A	A	A	A	G	G	A	A	G	G	G	G	A	A	G	G	G	G	G	G	G	G	G	G	A	A	Ax112	Ax108	Ax108	Ax82	Gx87	Gx118	Ax71	Ax113	Gx88	Gx78	Gx35	Gx96	Ax146	Ax61	Gx63	Gx132	Gx159	Gx127	Gx97	Gx161
NC_018143.2	1978173	substitution	G	G	G	G	G	G	G	G	G	G	G	G	G	G	G	T	T	G	G	G	G	T	T	T	T	G	G	Gx77	Gx110	Gx114	Gx86	Gx103	Gx94	Gx68	Gx94	Gx86	Gx81	Gx38	Gx104	Gx103 Tx1	Gx57	Tx62	Tx92	Gx148	Gx100	Gx72	Gx154
NC_018143.2	1978922	substitution	G	G	G	G	G	G	G	G	G	G	G	C	C	G	G	G	G	G	G	G	G	G	G	G	G	G	G	Gx83	Gx90	Gx91	Gx86	Gx100	Gx89	Gx59	Gx86	Gx76	Gx62	Cx43	Cx90	Gx77	Gx34	Gx60	Gx45	Gx125	Gx74	Gx81	Gx128
NC_018143.2	1980462	substitution	G	A	A	G	G	G	G	G	G	G	G	G	G	G	G	G	G	G	G	G	G	G	G	G	G	G	G	Ax115	Ax115	Gx124	Gx125	Gx116	Gx92	Gx81	Gx113	Gx118	Gx88	Gx67	Gx117	Gx75	Gx42	Gx78	Gx60	Gx205	Gx121	Gx89	Gx163
NC_018143.2	1981063	substitution	C	C	C	C	C	C	C	C	C	C	C	T	T	C	C	C	C	C	C	C	C	C	C	C	C	C	C	Cx89	Cx91 Gx1	Cx120	Cx92	Cx98	Cx117	Cx63	Cx97	Cx112	Cx80	Tx42 Cx1	Tx105 Cx1	Cx100	Cx53	Cx74	Cx65	Cx182	Cx94	Cx101	Cx173
NC_018143.2	1982757	substitution	G	G	G	A	A	G	G	A	A	G	G	G	G	A	A	G	G	G	G	G	G	G	G	G	G	A	A	Gx41	Gx40	Ax54	Ax52	Gx57	Gx56	Ax38	Ax44	Gx58	Gx31	Gx24	Gx40	Ax79	Ax20	Gx27	Gx53	Gx46	Gx43	Gx36	Gx82
NC_018143.2	1982908	substitution	G	G	G	T	T	T	T	T	T	T	T	N	G	T	T	G	G	T	T	T	T	G	N	G	G	T	T	Gx47	Gx43	Tx64	Tx60	Tx43	Tx46	Tx34	Tx46	Tx55	Tx43	Gx9	Gx43	Tx54	Tx28	Gx29 Tx1	Gx27 Tx4	Tx54 Gx1	Tx43	Tx43	Tx74
NC_018143.2	1982969	deletion	C	C	C	C	C	C	C	C	C	C	C	C	C	C	N	-	N	C	C	C	C	N	N	N	-	N	C	Cx48	Cx39	Cx38	Cx29	Cx27	Cx33	Cx20	Cx36	Cx31	Cx16	Cx12	Cx29	Cx12	Cx6	-x19	Cx4 -x3	Cx41	Cx40	Cx17	Cx33
NC_018143.2	1982986	substitution	T	G	G	T	T	T	T	T	T	T	T	T	T	N	N	T	N	T	T	N	T	T	N	N	N	N	N	Gx33	Gx27	Tx28	Tx22	Tx22	Tx28	Tx15	Tx26	Tx22	Tx12	Tx10	Tx24	Tx7	Tx3	Tx16	Tx3 Cx1	Tx34	Tx32	Tx9	Tx25
NC_018143.2	1983320	substitution	T	G	G	G	G	G	G	G	G	G	G	G	G	G	N	T	T	G	G	G	G	T	T	T	T	G	N	Gx53 Tx1	Gx33	Gx46	Gx35	Gx41	Gx41	Gx30	Gx47	Gx40	Gx36	Gx13	Gx45	Gx34 Tx2	Gx15 Tx5	Tx23	Tx22	Gx31	Gx35	Gx28 Tx1	Gx54 Tx1
NC_018143.2	1983517	substitution	A	A	A	A	A	G	G	A	A	A	A	A	A	A	A	A	A	A	A	A	A	A	A	A	A	A	A	Ax27	Ax31	Ax66	Ax57	Gx44	Gx46	Ax42	Ax56	Ax47	Ax45	Ax20	Ax39	Ax119	Ax62	Ax28	Ax54	Ax56	Ax45	Ax57	Ax99
NC_018143.2	1985400	substitution	G	G	G	G	G	G	G	G	G	G	G	G	G	G	G	G	G	G	G	G	G	G	G	G	G	A	A	Gx117	Gx97	Gx131	Gx125	Gx107	Gx114	Gx94	Gx136	Gx120	Gx103	Gx62	Gx93	Gx127	Gx93	Gx58	Gx88	Gx134	Gx108	Gx98	Gx180
NC_018143.2	1987401	substitution	C	C	C	C	C	C	C	C	C	C	C	N	N	N	N	T	T	N	N	C	C	T	T	T	T	N	N	Cx73	Cx59	Cx74	Cx71	Cx60	Cx51	Cx46	Cx84	Cx62	Cx56					Tx37	Tx54			Cx62	Cx86
NC_018143.2	1987463	insertion-before	-	N	N	-	-	-	-	-	-	N	N	N	N	N	N	-	-	N	N	N	GAT	-	-	N	N	N	N	-x4 GAACTx2	-x9 GAACTx1	-x77	-x51	-x48	-x50	-x37	-x57	GATx5	GATx6					-x33	-x53			GATx4 -x1	GATx11
NC_018143.2	1989049	substitution	A	A	A	A	A	N	N	A	A	N	N	N	N	N	N	N	N	N	N	N	N	N	N	T	N	N	N	Ax14	Ax23	Ax19	Ax24	Ax4	Ax7	Ax15	Ax19	Ax1				Ax7	Ax4	Tx3	Tx18 Ax3	Ax2			Ax2
NC_018143.2	1989050	substitution	T	T	T	T	T	N	N	T	T	N	N	N	N	N	N	N	N	N	N	N	N	N	N	C	N	N	N	Tx14	Tx21	Tx18	Tx24	Tx4	Tx7	Tx13	Tx19	Tx1				Tx7	Tx4	Cx4	Cx19 Tx3	Tx2			Tx2
NC_018143.2	1989051	substitution	G	G	G	G	G	N	N	G	G	N	N	N	N	N	N	N	N	N	N	N	N	N	N	A	N	N	N	Gx14	Gx21	Gx17	Gx24	Gx4	Gx7	Gx13	Gx19	Gx1				Gx7	Gx4	Ax5	Ax19 Gx3	Gx2			Gx2
NC_018143.2	1989244	substitution	T	C	C	C	C	T	T	C	C	N	N	N	N	C	C	T	T	N	N	N	N	T	T	T	T	N	N	Cx86	Cx78	Cx103	Cx94	Tx55	Tx71	Cx69	Cx106					Cx64	Cx41	Tx35	Tx55
NC_018143.2	1990949	substitution	C	N	N	N	N	N	N	N	C	N	N	N	N	C	C	N	T	N	N	N	N	N	T	T	N	N	N	Cx7	Cx5	Cx8	Cx7	Cx5	Cx4	Cx4	Cx11					Cx22	Cx14	Tx3	Tx20 Cx1
NC_018143.2	1991901	substitution	G	N	N	N	N	N	N	N	N	N	N	N	N	A	A	N	G	N	N	N	N	N	N	G	N	N	N	Ax2		Ax2			Gx2	Ax1	Ax1					Ax14	Ax13	Gx6	Gx13
NC_018143.2	1992331	insertion-before	-	N	-	-	-	-	-	-	-	N	N	N	N	-	-	-	-	N	N	N	N	-	-	C	N	N	N	-x23 Cx6	-x24 Cx2	-x44	-x22	-x32	-x41	-x34	-x39					-x69	-x35 Cx1	-x28	-x46
NC_018143.2	1992758	substitution	T	A	A	T	T	T	T	T	T	N	N	N	N	T	T	T	T	N	N	N	N	T	T	T	T	N	N	Ax141 Gx1	Ax130	Tx131	Tx126	Tx124	Tx128	Tx112	Tx108					Tx89	Tx57	Tx67	Tx70	Ax1
NC_018143.2	1993568	substitution	T	C	C	C	C	T	T	C	C	N	N	N	N	C	C	T	T	N	N	N	N	T	T	T	T	N	N	Cx124	Cx110	Cx116	Cx115 Tx1	Tx96	Tx122	Cx89	Cx115					Cx103	Cx49	Tx76	Tx95	Cx1
NC_018143.2	1993815	substitution	A	T	T	T	T	T	T	T	T	N	N	N	N	T	T	T	T	N	N	N	N	T	T	T	T	T	T	Tx110 Cx1	Tx125	Tx125	Tx119	Tx112	Tx98	Tx66	Tx110	Tx1			Tx1	Tx100	Tx41	Tx75	Tx88
NC_018143.2	1994349	substitution	T	T	T	T	T	C	C	T	T	N	N	N	N	T	T	T	T	N	N	N	N	T	T	T	T	T	T	Tx132	Tx131	Tx123	Tx109	Cx130	Cx99	Tx67	Tx111					Tx75	Tx50	Tx62	Tx111
NC_018143.2	1994946	substitution	G	G	G	G	G	G	G	G	G	N	N	N	N	G	G	A	A	N	N	N	N	A	A	A	A	G	G	Gx130	Gx130	Gx85	Gx132	Gx132	Gx93	Gx63	Gx91					Gx70	Gx22	Ax77	Ax60
NC_018143.2	1995333	substitution	C	C	C	C	C	T	T	C	C	N	N	N	N	C	C	C	C	N	N	N	N	C	C	C	C	C	C	Cx135	Cx159	Cx101	Cx153	Tx156 Cx1	Tx103	Cx72	Cx139					Cx93	Cx33	Cx96	Cx89
NC_018143.2	1995535	substitution	A	G	G	G	G	A	A	G	G	N	N	N	N	G	G	A	A	N	N	N	N	A	A	A	A	G	G	Gx121	Gx98	Gx115	Gx100	Ax44	Ax53	Gx64	Gx129					Gx115	Gx48	Ax63 Gx1	Ax77
NC_018143.2	1996108	insertion-before	-	AGT	AGT	N	AGT	N	N	N	N	N	N	N	N	N	N	N	N	N	N	N	N	N	N	N	N	N	N	AGTx12	AGTx13	AGTx8 -x1	AGTx14	-x1	-x1	AGTx2	AGTx8	GTTGx4	GTTGx1		-x1	AGTx9 -x1	AGTx5	AGTx5 -x3 TGGGGGx1 CCTCAGCGAATTx1	AGTx6 -x1	GTTGx2 -x1	GTTGx1	GTTGx5	GTTGx2 -x2
NC_018143.2	1998517	substitution	G	A	A	G	G	G	G	G	G	N	N	N	N	G	G	G	G	N	N	N	N	G	G	G	G	G	G	Ax49	Ax41	Gx36	Gx37	Gx51	Gx38	Gx19	Gx39					Gx27	Gx23	Gx17	Gx31
NC_018143.2	2000506	substitution	C	C	C	T	T	C	C	T	T	C	C	C	C	T	T	C	C	C	C	C	C	C	C	C	C	T	T	Cx170	Cx167	Tx181	Tx163	Cx165	Cx163	Tx93	Tx146	Cx176	Cx142	Cx60	Cx146	Tx109	Tx55	Cx90	Cx96	Cx175	Cx168	Cx126	Cx247
NC_018143.2	2001548	substitution	G	G	G	A	A	G	G	A	A	G	G	G	G	A	A	G	N	G	G	G	G	G	N	N	G	A	A	Gx31	Gx28	Ax73	Ax44	Gx31	Gx44	Ax50	Ax70	Gx42	Gx13	Gx11	Gx21	Ax22	Ax10	Gx19	Gx7	Gx56	Gx37	Gx19	Gx35
NC_018143.2	2001818	substitution	G	C	C	G	G	G	G	G	G	G	G	G	G	G	G	G	G	G	G	G	G	G	G	G	G	G	G	Cx71	Cx47	Gx77 Tx1	Gx58	Gx38	Gx75	Gx43	Gx73	Gx58	Gx39 Tx1	Gx18	Gx58	Gx19	Gx19	Gx30	Gx28	Gx65	Gx71	Gx30	Gx67
NC_018143.2	2003259	substitution	C	T	T	T	T	C	C	T	T	C	C	C	C	T	T	C	C	C	C	C	C	C	C	C	C	T	T	Tx129	Tx99	Tx124	Tx109	Cx109	Cx110	Tx67	Tx106	Cx135	Cx81	Cx40	Cx96	Tx95 Cx1	Tx48	Cx59	Cx73	Cx143	Cx121	Cx84	Cx148
NC_018143.2	2003834	substitution	A	C	C	C	C	A	A	C	C	A	A	A	A	C	C	A	A	A	A	A	A	A	A	A	A	C	C	Cx126	Cx111	Cx108	Cx119	Ax145	Ax109	Cx85	Cx142	Ax142	Ax95	Ax37	Ax110	Cx102	Cx37	Ax68	Ax89	Ax192	Ax132	Ax92	Ax176
[truncated: 2,418 more rows]
[truncated: 206 more columns]

## Sheet: Sheet2
Reference	Position	Change type	reference	P1_Sputum	P1_Blood	P2_Sputum	P2_Blood	P3_Sputum	P3_Blood	P4_Sputum	P4_Blood	P5_sputum	P5_Blood	P6_Sputum	P6_Blood	P7_Sputum	P7_Blood	P8_Sputum	P8_Blood	P9_Sputum	P9_Blood	P10_Sputum	P8_Blood	P11_Sputum	P11_Blood	P12_Sputum	P12_Blood	P13_Sputum	P13_Blood	P1_Sputum	P1_Blood	P2_Sputum	P2_Blood	P3_Sputum	P3_Blood	P4_Sputum	P4_Blood	P5_sputum	P5_Blood	P6_Sputum	P6_Blood	P7_Sputum	P7_Blood	P8_Sputum	P8_Blood	P9_Sputum	P9_Blood	P10_Sputum	P8_Blood
[truncated: 4,395 more rows]
[truncated: 58 more columns]
